# Supplementary material for: Structural and biochemical insight into mode of action and subsite specificity of a chitosan degrading enzyme from Bacillus spec. MN
Source: Sci Rep. 2019 Feb 4;9:1132. doi: 10.1038/s41598-018-36213-6 (PMC6362164; doi:10.1038/s41598-018-36213-6)
Supplement: Supplementary file 3 — Supplementary material 1 [file 41598_2018_36213_MOESM3_ESM.pdb]

TITLE     Protein in water t= 5464.00000
REMARK    GENERATED BY TRJCONV
REMARK    THIS IS A SIMULATION BOX
HELIX    1   1 GLN     24  TYR     42  1                                  19
HELIX    2   2 SER     73  LEU     85  1                                  13
HELIX    3   3 ALA     93  ALA    104  1                                  12
HELIX    4   4 ASP    135  GLN    150  1                                  16
HELIX    5   5 CYS    159  LYS    172  1                                  14
HELIX    6   6 PRO    197  ASP    199  1                                   3
HELIX    7   7 MET    202  THR    212  1                                  11
HELIX    8   8 THR    216  TYR    235  1                                  20
HELIX    9   9 PHE    258  ASN    260  1                                   3
HELIX   10  10 TYR    270  SER    273  1                                   4
HELIX   11  11 VAL    275  MET    285  1                                  11
HELIX   12  12 LYS    289  THR    306  1                                  18
HELIX   13  13 PRO    310  LYS    312  1                                   3
HELIX   14  14 ALA    330  SER    340  1                                  11
HELIX   15  15 LYS    348  ASN    359  1                                  12
HELIX   16  16 TYR    364  ILE    377  1                                  14
SHEET    1   1 1 PRO    69  THR    72  0
SHEET    2   2 1 VAL   119  ALA   121  0
CRYST1   82.375   82.375   82.375  90.00  90.00  90.00 P 1           1
ATOM      1  N   ALA     1      54.970  28.010  39.380  1.00  0.00           N
ATOM      2  H1  ALA     1      54.530  27.130  39.570  1.00  0.00           H
ATOM      3  H2  ALA     1      55.930  27.810  39.150  1.00  0.00           H
ATOM      4  H3  ALA     1      55.060  28.630  40.160  1.00  0.00           H
ATOM      5  CA  ALA     1      54.440  28.580  38.140  1.00  0.00           C
ATOM      6  CB  ALA     1      52.990  29.020  38.350  1.00  0.00           C
ATOM      7  C   ALA     1      55.160  29.860  37.700  1.00  0.00           C
ATOM      8  O   ALA     1      55.610  30.650  38.530  1.00  0.00           O
ATOM      9  N   LYS     2      55.200  30.100  36.400  1.00  0.00           N
ATOM     10  H   LYS     2      54.710  29.510  35.760  1.00  0.00           H
ATOM     11  CA  LYS     2      55.830  31.260  35.750  1.00  0.00           C
ATOM     12  CB  LYS     2      56.830  30.750  34.710  1.00  0.00           C
ATOM     13  CG  LYS     2      58.050  31.640  34.470  1.00  0.00           C
ATOM     14  CD  LYS     2      59.220  31.040  33.690  1.00  0.00           C
ATOM     15  CE  LYS     2      60.410  31.980  33.880  1.00  0.00           C
ATOM     16  NZ  LYS     2      60.500  32.930  32.760  1.00  0.00           N
ATOM     17  HZ1 LYS     2      59.940  33.720  33.010  1.00  0.00           H
ATOM     18  HZ2 LYS     2      61.460  33.200  32.690  1.00  0.00           H
ATOM     19  HZ3 LYS     2      60.330  32.530  31.860  1.00  0.00           H
ATOM     20  C   LYS     2      54.840  32.090  34.930  1.00  0.00           C
ATOM     21  O   LYS     2      54.160  31.430  34.150  1.00  0.00           O
ATOM     22  N   GLU     3      55.190  33.370  34.840  1.00  0.00           N
ATOM     23  H   GLU     3      56.000  33.730  35.310  1.00  0.00           H
ATOM     24  CA  GLU     3      54.480  34.330  33.990  1.00  0.00           C
ATOM     25  CB  GLU     3      54.840  35.790  34.280  1.00  0.00           C
ATOM     26  CG  GLU     3      54.880  36.190  35.760  1.00  0.00           C
ATOM     27  CD  GLU     3      56.170  35.740  36.440  1.00  0.00           C
ATOM     28  OE1 GLU     3      56.250  35.680  37.680  1.00  0.00           O
ATOM     29  OE2 GLU     3      57.100  35.260  35.760  1.00  0.00           O
ATOM     30  C   GLU     3      54.550  34.060  32.480  1.00  0.00           C
ATOM     31  O   GLU     3      55.630  34.240  31.930  1.00  0.00           O
ATOM     32  N   MET     4      53.400  33.840  31.850  1.00  0.00           N
ATOM     33  H   MET     4      52.590  33.680  32.420  1.00  0.00           H
ATOM     34  CA  MET     4      53.340  33.480  30.430  1.00  0.00           C
ATOM     35  CB  MET     4      52.000  32.800  30.180  1.00  0.00           C
ATOM     36  CG  MET     4      52.150  31.290  30.420  1.00  0.00           C
ATOM     37  SD  MET     4      50.610  30.300  30.370  1.00  0.00           S
ATOM     38  CE  MET     4      49.860  30.950  31.850  1.00  0.00           C
ATOM     39  C   MET     4      53.610  34.640  29.480  1.00  0.00           C
ATOM     40  O   MET     4      54.270  34.410  28.470  1.00  0.00           O
ATOM     41  N   LYS     5      53.410  35.900  29.870  1.00  0.00           N
ATOM     42  H   LYS     5      52.960  36.170  30.720  1.00  0.00           H
ATOM     43  CA  LYS     5      53.730  36.990  28.940  1.00  0.00           C
ATOM     44  CB  LYS     5      52.480  37.560  28.280  1.00  0.00           C
ATOM     45  CG  LYS     5      52.040  36.740  27.060  1.00  0.00           C
ATOM     46  CD  LYS     5      50.700  37.340  26.620  1.00  0.00           C
ATOM     47  CE  LYS     5      50.260  36.640  25.330  1.00  0.00           C
ATOM     48  NZ  LYS     5      49.440  37.450  24.430  1.00  0.00           N
ATOM     49  HZ1 LYS     5      48.500  37.570  24.750  1.00  0.00           H
ATOM     50  HZ2 LYS     5      49.820  38.380  24.460  1.00  0.00           H
ATOM     51  HZ3 LYS     5      49.330  37.180  23.470  1.00  0.00           H
ATOM     52  C   LYS     5      54.430  38.040  29.800  1.00  0.00           C
ATOM     53  O   LYS     5      53.690  38.820  30.400  1.00  0.00           O
ATOM     54  N   PRO     6      55.750  38.000  29.950  1.00  0.00           N
ATOM     55  CA  PRO     6      56.430  38.790  30.980  1.00  0.00           C
ATOM     56  CB  PRO     6      57.830  38.170  31.000  1.00  0.00           C
ATOM     57  CG  PRO     6      57.810  36.800  30.310  1.00  0.00           C
ATOM     58  CD  PRO     6      56.720  37.120  29.290  1.00  0.00           C
ATOM     59  C   PRO     6      56.410  40.260  30.530  1.00  0.00           C
ATOM     60  O   PRO     6      56.540  40.600  29.360  1.00  0.00           O
ATOM     61  N   PHE     7      56.180  41.160  31.490  1.00  0.00           N
ATOM     62  H   PHE     7      55.840  40.860  32.380  1.00  0.00           H
ATOM     63  CA  PHE     7      56.260  42.600  31.200  1.00  0.00           C
ATOM     64  CB  PHE     7      55.820  43.510  32.350  1.00  0.00           C
ATOM     65  CG  PHE     7      55.670  45.020  32.150  1.00  0.00           C
ATOM     66  CD1 PHE     7      56.680  45.960  32.330  1.00  0.00           C
ATOM     67  HD1 PHE     7      57.640  45.780  32.810  1.00  0.00           H
ATOM     68  CD2 PHE     7      54.400  45.360  31.700  1.00  0.00           C
ATOM     69  HD2 PHE     7      53.690  44.560  31.470  1.00  0.00           H
ATOM     70  CE1 PHE     7      56.410  47.290  32.020  1.00  0.00           C
ATOM     71  HE1 PHE     7      57.090  48.120  32.210  1.00  0.00           H
ATOM     72  CE2 PHE     7      54.160  46.680  31.330  1.00  0.00           C
ATOM     73  HE2 PHE     7      53.200  46.880  30.860  1.00  0.00           H
ATOM     74  CZ  PHE     7      55.150  47.620  31.530  1.00  0.00           C
ATOM     75  HZ  PHE     7      54.880  48.670  31.710  1.00  0.00           H
ATOM     76  C   PHE     7      57.630  43.040  30.680  1.00  0.00           C
ATOM     77  O   PHE     7      58.660  42.780  31.300  1.00  0.00           O
ATOM     78  N   PRO     8      57.820  43.800  29.600  1.00  0.00           N
ATOM     79  CA  PRO     8      56.700  44.380  28.860  1.00  0.00           C
ATOM     80  CB  PRO     8      57.260  45.750  28.470  1.00  0.00           C
ATOM     81  CG  PRO     8      58.710  45.420  28.130  1.00  0.00           C
ATOM     82  CD  PRO     8      59.100  44.350  29.150  1.00  0.00           C
ATOM     83  C   PRO     8      56.280  43.630  27.590  1.00  0.00           C
ATOM     84  O   PRO     8      57.000  42.830  26.990  1.00  0.00           O
ATOM     85  N   GLN     9      55.060  43.900  27.140  1.00  0.00           N
ATOM     86  H   GLN     9      54.560  44.710  27.450  1.00  0.00           H
ATOM     87  CA  GLN     9      54.490  43.230  25.960  1.00  0.00           C
ATOM     88  CB  GLN     9      53.220  42.500  26.420  1.00  0.00           C
ATOM     89  CG  GLN     9      53.660  41.400  27.380  1.00  0.00           C
ATOM     90  CD  GLN     9      54.240  40.230  26.590  1.00  0.00           C
ATOM     91  OE1 GLN     9      53.720  39.800  25.560  1.00  0.00           O
ATOM     92  NE2 GLN     9      55.340  39.680  27.100  1.00  0.00           N
ATOM     93 1HE2 GLN     9      55.870  40.000  27.890  1.00  0.00           H
ATOM     94 2HE2 GLN     9      55.820  39.020  26.520  1.00  0.00           H
ATOM     95  C   GLN     9      54.180  44.030  24.700  1.00  0.00           C
ATOM     96  O   GLN     9      53.700  45.160  24.730  1.00  0.00           O
ATOM     97  N   GLN    10      54.130  43.290  23.590  1.00  0.00           N
ATOM     98  H   GLN    10      54.260  42.300  23.530  1.00  0.00           H
ATOM     99  CA  GLN    10      53.860  43.860  22.270  1.00  0.00           C
ATOM    100  CB  GLN    10      55.040  43.770  21.300  1.00  0.00           C
ATOM    101  CG  GLN    10      55.890  42.510  21.460  1.00  0.00           C
ATOM    102  CD  GLN    10      57.260  42.580  20.790  1.00  0.00           C
ATOM    103  OE1 GLN    10      57.560  43.360  19.890  1.00  0.00           O
ATOM    104  NE2 GLN    10      58.180  41.820  21.380  1.00  0.00           N
ATOM    105 1HE2 GLN    10      58.050  41.310  22.230  1.00  0.00           H
ATOM    106 2HE2 GLN    10      59.090  41.720  20.990  1.00  0.00           H
ATOM    107  C   GLN    10      52.560  43.290  21.680  1.00  0.00           C
ATOM    108  O   GLN    10      52.510  42.270  20.990  1.00  0.00           O
ATOM    109  N   VAL    11      51.470  44.030  21.850  1.00  0.00           N
ATOM    110  H   VAL    11      51.340  44.650  22.620  1.00  0.00           H
ATOM    111  CA  VAL    11      50.210  43.690  21.170  1.00  0.00           C
ATOM    112  CB  VAL    11      49.140  43.270  22.170  1.00  0.00           C
ATOM    113  CG1 VAL    11      48.580  44.280  23.170  1.00  0.00           C
ATOM    114  CG2 VAL    11      48.100  42.520  21.340  1.00  0.00           C
ATOM    115  C   VAL    11      49.860  44.950  20.370  1.00  0.00           C
ATOM    116  O   VAL    11      49.900  46.100  20.790  1.00  0.00           O
ATOM    117  N   ASN    12      49.390  44.760  19.140  1.00  0.00           N
ATOM    118  H   ASN    12      49.700  43.960  18.620  1.00  0.00           H
ATOM    119  CA  ASN    12      48.720  45.790  18.340  1.00  0.00           C
ATOM    120  CB  ASN    12      49.430  45.850  16.980  1.00  0.00           C
ATOM    121  CG  ASN    12      50.760  46.600  17.000  1.00  0.00           C
ATOM    122  OD1 ASN    12      50.990  47.490  17.820  1.00  0.00           O
ATOM    123  ND2 ASN    12      51.630  46.270  16.050  1.00  0.00           N
ATOM    124 1HD2 ASN    12      51.600  45.430  15.510  1.00  0.00           H
ATOM    125 2HD2 ASN    12      52.240  47.040  15.870  1.00  0.00           H
ATOM    126  C   ASN    12      47.210  45.590  18.270  1.00  0.00           C
ATOM    127  O   ASN    12      46.760  44.570  17.740  1.00  0.00           O
ATOM    128  N   TYR    13      46.480  46.570  18.790  1.00  0.00           N
ATOM    129  H   TYR    13      46.900  47.430  19.100  1.00  0.00           H
ATOM    130  CA  TYR    13      45.010  46.570  18.720  1.00  0.00           C
ATOM    131  CB  TYR    13      44.480  46.820  20.130  1.00  0.00           C
ATOM    132  CG  TYR    13      44.950  45.760  21.120  1.00  0.00           C
ATOM    133  CD1 TYR    13      44.590  44.430  20.930  1.00  0.00           C
ATOM    134  HD1 TYR    13      44.200  44.090  19.970  1.00  0.00           H
ATOM    135  CD2 TYR    13      45.280  46.210  22.400  1.00  0.00           C
ATOM    136  HD2 TYR    13      45.640  47.230  22.540  1.00  0.00           H
ATOM    137  CE1 TYR    13      44.600  43.520  21.980  1.00  0.00           C
ATOM    138  HE1 TYR    13      44.460  42.460  21.800  1.00  0.00           H
ATOM    139  CE2 TYR    13      45.310  45.270  23.420  1.00  0.00           C
ATOM    140  HE2 TYR    13      45.790  45.650  24.330  1.00  0.00           H
ATOM    141  CZ  TYR    13      44.890  43.960  23.270  1.00  0.00           C
ATOM    142  OH  TYR    13      44.900  43.050  24.280  1.00  0.00           O
ATOM    143  HH  TYR    13      45.420  43.520  25.000  1.00  0.00           H
ATOM    144  C   TYR    13      44.330  47.720  17.970  1.00  0.00           C
ATOM    145  O   TYR    13      44.630  48.900  18.150  1.00  0.00           O
ATOM    146  N   ALA    14      43.150  47.340  17.490  1.00  0.00           N
ATOM    147  H   ALA    14      42.840  46.420  17.710  1.00  0.00           H
ATOM    148  CA  ALA    14      42.240  48.110  16.630  1.00  0.00           C
ATOM    149  CB  ALA    14      40.890  47.410  16.480  1.00  0.00           C
ATOM    150  C   ALA    14      42.050  49.590  16.970  1.00  0.00           C
ATOM    151  O   ALA    14      41.390  49.860  17.970  1.00  0.00           O
ATOM    152  N   GLY    15      42.760  50.430  16.220  1.00  0.00           N
ATOM    153  H   GLY    15      43.610  50.100  15.820  1.00  0.00           H
ATOM    154  CA  GLY    15      42.560  51.890  16.150  1.00  0.00           C
ATOM    155  C   GLY    15      43.490  52.540  17.170  1.00  0.00           C
ATOM    156  O   GLY    15      44.080  53.580  16.870  1.00  0.00           O
ATOM    157  N   VAL    16      43.490  51.980  18.380  1.00  0.00           N
ATOM    158  H   VAL    16      42.970  51.160  18.600  1.00  0.00           H
ATOM    159  CA  VAL    16      44.070  52.550  19.600  1.00  0.00           C
ATOM    160  CB  VAL    16      43.540  51.930  20.900  1.00  0.00           C
ATOM    161  CG1 VAL    16      43.900  52.760  22.130  1.00  0.00           C
ATOM    162  CG2 VAL    16      42.010  51.840  20.900  1.00  0.00           C
ATOM    163  C   VAL    16      45.600  52.610  19.600  1.00  0.00           C
ATOM    164  O   VAL    16      46.340  51.720  20.010  1.00  0.00           O
ATOM    165  N   ILE    17      46.030  53.680  18.940  1.00  0.00           N
ATOM    166  H   ILE    17      45.380  54.380  18.640  1.00  0.00           H
ATOM    167  CA  ILE    17      47.410  54.110  18.660  1.00  0.00           C
ATOM    168  CB  ILE    17      47.610  55.390  17.840  1.00  0.00           C
ATOM    169  CG1 ILE    17      46.950  56.610  18.480  1.00  0.00           C
ATOM    170  CG2 ILE    17      47.220  55.120  16.380  1.00  0.00           C
ATOM    171  CD  ILE    17      47.650  57.860  17.960  1.00  0.00           C
ATOM    172  C   ILE    17      48.270  54.310  19.910  1.00  0.00           C
ATOM    173  O   ILE    17      47.720  54.370  21.010  1.00  0.00           O
ATOM    174  N   LYS    18      49.570  54.050  19.870  1.00  0.00           N
ATOM    175  H   LYS    18      49.910  53.580  19.050  1.00  0.00           H
ATOM    176  CA  LYS    18      50.450  54.530  20.940  1.00  0.00           C
ATOM    177  CB  LYS    18      51.710  53.660  20.970  1.00  0.00           C
ATOM    178  CG  LYS    18      51.590  52.210  21.440  1.00  0.00           C
ATOM    179  CD  LYS    18      52.880  51.450  21.780  1.00  0.00           C
ATOM    180  CE  LYS    18      53.470  50.990  20.450  1.00  0.00           C
ATOM    181  NZ  LYS    18      52.890  49.730  19.960  1.00  0.00           N
ATOM    182  HZ1 LYS    18      52.070  49.530  20.500  1.00  0.00           H
ATOM    183  HZ2 LYS    18      52.550  49.730  19.020  1.00  0.00           H
ATOM    184  HZ3 LYS    18      53.470  48.920  19.960  1.00  0.00           H
ATOM    185  C   LYS    18      50.820  56.010  20.800  1.00  0.00           C
ATOM    186  O   LYS    18      50.420  56.640  19.820  1.00  0.00           O
ATOM    187  N   PRO    19      51.380  56.690  21.800  1.00  0.00           N
ATOM    188  CA  PRO    19      52.020  58.000  21.660  1.00  0.00           C
ATOM    189  CB  PRO    19      52.530  58.330  23.060  1.00  0.00           C
ATOM    190  CG  PRO    19      51.550  57.630  24.010  1.00  0.00           C
ATOM    191  CD  PRO    19      51.240  56.360  23.230  1.00  0.00           C
ATOM    192  C   PRO    19      53.170  57.950  20.640  1.00  0.00           C
ATOM    193  O   PRO    19      53.820  56.910  20.550  1.00  0.00           O
ATOM    194  N   ASN    20      53.550  59.100  20.100  1.00  0.00           N
ATOM    195  H   ASN    20      53.150  59.980  20.360  1.00  0.00           H
ATOM    196  CA  ASN    20      54.380  59.130  18.890  1.00  0.00           C
ATOM    197  CB  ASN    20      53.730  60.020  17.820  1.00  0.00           C
ATOM    198  CG  ASN    20      52.250  59.660  17.670  1.00  0.00           C
ATOM    199  OD1 ASN    20      51.780  59.080  16.690  1.00  0.00           O
ATOM    200  ND2 ASN    20      51.470  60.580  18.220  1.00  0.00           N
ATOM    201 1HD2 ASN    20      51.880  61.400  18.630  1.00  0.00           H
ATOM    202 2HD2 ASN    20      50.470  60.560  18.260  1.00  0.00           H
ATOM    203  C   ASN    20      55.820  59.590  19.150  1.00  0.00           C
ATOM    204  O   ASN    20      56.660  59.220  18.330  1.00  0.00           O
ATOM    205  N   HIS    21      56.090  60.390  20.170  1.00  0.00           N
ATOM    206  H   HIS    21      55.400  60.810  20.760  1.00  0.00           H
ATOM    207  CA  HIS    21      57.390  60.930  20.610  1.00  0.00           C
ATOM    208  CB  HIS    21      57.160  62.190  21.450  1.00  0.00           C
ATOM    209  CG  HIS    21      56.350  62.010  22.740  1.00  0.00           C
ATOM    210  ND1 HIS    21      55.220  61.310  22.690  1.00  0.00           N
ATOM    211  CD2 HIS    21      56.500  62.590  23.920  1.00  0.00           C
ATOM    212  HD2 HIS    21      57.050  63.520  24.090  1.00  0.00           H
ATOM    213  CE1 HIS    21      54.780  61.390  23.940  1.00  0.00           C
ATOM    214  HE1 HIS    21      53.820  60.960  24.250  1.00  0.00           H
ATOM    215  NE2 HIS    21      55.520  62.170  24.710  1.00  0.00           N
ATOM    216  HE2 HIS    21      55.240  62.620  25.560  1.00  0.00           H
ATOM    217  C   HIS    21      58.370  59.980  21.300  1.00  0.00           C
ATOM    218  O   HIS    21      59.340  59.520  20.690  1.00  0.00           O
ATOM    219  N   VAL    22      58.130  59.610  22.560  1.00  0.00           N
ATOM    220  H   VAL    22      57.280  59.870  23.010  1.00  0.00           H
ATOM    221  CA  VAL    22      59.000  58.690  23.320  1.00  0.00           C
ATOM    222  CB  VAL    22      58.680  58.590  24.810  1.00  0.00           C
ATOM    223  CG1 VAL    22      59.480  59.740  25.430  1.00  0.00           C
ATOM    224  CG2 VAL    22      57.230  58.720  25.270  1.00  0.00           C
ATOM    225  C   VAL    22      58.940  57.270  22.770  1.00  0.00           C
ATOM    226  O   VAL    22      57.910  56.970  22.160  1.00  0.00           O
ATOM    227  N   THR    23      60.090  56.610  22.620  1.00  0.00           N
ATOM    228  H   THR    23      60.910  57.140  22.800  1.00  0.00           H
ATOM    229  CA  THR    23      60.120  55.180  22.250  1.00  0.00           C
ATOM    230  CB  THR    23      61.540  54.630  22.330  1.00  0.00           C
ATOM    231  OG1 THR    23      61.980  54.200  23.630  1.00  0.00           O
ATOM    232  HG1 THR    23      62.350  53.320  23.340  1.00  0.00           H
ATOM    233  CG2 THR    23      62.630  55.400  21.590  1.00  0.00           C
ATOM    234  C   THR    23      59.300  54.180  23.070  1.00  0.00           C
ATOM    235  O   THR    23      58.840  54.510  24.160  1.00  0.00           O
ATOM    236  N   GLN    24      59.050  52.970  22.580  1.00  0.00           N
ATOM    237  H   GLN    24      59.530  52.610  21.780  1.00  0.00           H
ATOM    238  CA  GLN    24      58.260  51.930  23.250  1.00  0.00           C
ATOM    239  CB  GLN    24      58.090  50.780  22.250  1.00  0.00           C
ATOM    240  CG  GLN    24      56.840  49.980  22.590  1.00  0.00           C
ATOM    241  CD  GLN    24      56.620  48.820  21.600  1.00  0.00           C
ATOM    242  OE1 GLN    24      55.520  48.680  21.070  1.00  0.00           O
ATOM    243  NE2 GLN    24      57.610  47.970  21.340  1.00  0.00           N
ATOM    244 1HE2 GLN    24      58.500  48.210  21.740  1.00  0.00           H
ATOM    245 2HE2 GLN    24      57.590  47.130  20.800  1.00  0.00           H
ATOM    246  C   GLN    24      58.700  51.510  24.650  1.00  0.00           C
ATOM    247  O   GLN    24      57.970  51.510  25.640  1.00  0.00           O
ATOM    248  N   GLU    25      60.000  51.230  24.700  1.00  0.00           N
ATOM    249  H   GLU    25      60.410  50.680  23.970  1.00  0.00           H
ATOM    250  CA  GLU    25      60.810  51.080  25.930  1.00  0.00           C
ATOM    251  CB  GLU    25      62.300  50.810  25.730  1.00  0.00           C
ATOM    252  CG  GLU    25      62.650  49.860  24.580  1.00  0.00           C
ATOM    253  CD  GLU    25      62.290  50.500  23.240  1.00  0.00           C
ATOM    254  OE1 GLU    25      62.780  51.600  22.910  1.00  0.00           O
ATOM    255  OE2 GLU    25      61.430  50.020  22.460  1.00  0.00           O
ATOM    256  C   GLU    25      60.740  52.310  26.820  1.00  0.00           C
ATOM    257  O   GLU    25      60.410  52.110  27.990  1.00  0.00           O
ATOM    258  N   SER    26      60.770  53.560  26.350  1.00  0.00           N
ATOM    259  H   SER    26      61.000  53.770  25.390  1.00  0.00           H
ATOM    260  CA  SER    26      60.580  54.780  27.130  1.00  0.00           C
ATOM    261  CB  SER    26      61.050  56.080  26.460  1.00  0.00           C
ATOM    262  OG  SER    26      62.310  55.780  25.870  1.00  0.00           O
ATOM    263  HG  SER    26      62.220  55.330  24.970  1.00  0.00           H
ATOM    264  C   SER    26      59.180  54.910  27.730  1.00  0.00           C
ATOM    265  O   SER    26      59.060  55.190  28.920  1.00  0.00           O
ATOM    266  N   LEU    27      58.170  54.620  26.910  1.00  0.00           N
ATOM    267  H   LEU    27      58.340  54.440  25.940  1.00  0.00           H
ATOM    268  CA  LEU    27      56.790  54.410  27.380  1.00  0.00           C
ATOM    269  CB  LEU    27      55.850  53.880  26.290  1.00  0.00           C
ATOM    270  CG  LEU    27      55.530  54.790  25.100  1.00  0.00           C
ATOM    271  CD1 LEU    27      54.820  53.970  24.010  1.00  0.00           C
ATOM    272  CD2 LEU    27      54.650  55.940  25.590  1.00  0.00           C
ATOM    273  C   LEU    27      56.730  53.390  28.510  1.00  0.00           C
ATOM    274  O   LEU    27      56.420  53.660  29.670  1.00  0.00           O
ATOM    275  N   ASN    28      57.210  52.170  28.290  1.00  0.00           N
ATOM    276  H   ASN    28      57.780  51.970  27.490  1.00  0.00           H
ATOM    277  CA  ASN    28      57.130  51.090  29.280  1.00  0.00           C
ATOM    278  CB  ASN    28      57.500  49.780  28.590  1.00  0.00           C
ATOM    279  CG  ASN    28      56.330  49.320  27.710  1.00  0.00           C
ATOM    280  OD1 ASN    28      55.170  49.700  27.860  1.00  0.00           O
ATOM    281  ND2 ASN    28      56.670  48.650  26.610  1.00  0.00           N
ATOM    282 1HD2 ASN    28      57.630  48.560  26.360  1.00  0.00           H
ATOM    283 2HD2 ASN    28      55.960  48.400  25.950  1.00  0.00           H
ATOM    284  C   ASN    28      57.860  51.230  30.620  1.00  0.00           C
ATOM    285  O   ASN    28      57.380  50.970  31.720  1.00  0.00           O
ATOM    286  N   ALA    29      59.060  51.780  30.480  1.00  0.00           N
ATOM    287  H   ALA    29      59.510  51.940  29.600  1.00  0.00           H
ATOM    288  CA  ALA    29      59.880  52.130  31.650  1.00  0.00           C
ATOM    289  CB  ALA    29      61.270  52.570  31.200  1.00  0.00           C
ATOM    290  C   ALA    29      59.130  53.190  32.450  1.00  0.00           C
ATOM    291  O   ALA    29      58.980  52.930  33.640  1.00  0.00           O
ATOM    292  N   SER    30      58.400  54.150  31.900  1.00  0.00           N
ATOM    293  H   SER    30      58.700  54.500  31.010  1.00  0.00           H
ATOM    294  CA  SER    30      57.640  55.130  32.690  1.00  0.00           C
ATOM    295  CB  SER    30      57.160  56.350  31.890  1.00  0.00           C
ATOM    296  OG  SER    30      58.170  57.260  31.450  1.00  0.00           O
ATOM    297  HG  SER    30      57.890  57.600  30.550  1.00  0.00           H
ATOM    298  C   SER    30      56.440  54.540  33.430  1.00  0.00           C
ATOM    299  O   SER    30      55.870  55.240  34.260  1.00  0.00           O
ATOM    300  N   VAL    31      55.880  53.440  32.930  1.00  0.00           N
ATOM    301  H   VAL    31      56.070  53.070  32.020  1.00  0.00           H
ATOM    302  CA  VAL    31      54.760  52.710  33.540  1.00  0.00           C
ATOM    303  CB  VAL    31      54.090  51.820  32.480  1.00  0.00           C
ATOM    304  CG1 VAL    31      52.860  50.980  32.800  1.00  0.00           C
ATOM    305  CG2 VAL    31      53.730  52.620  31.230  1.00  0.00           C
ATOM    306  C   VAL    31      55.300  51.980  34.760  1.00  0.00           C
ATOM    307  O   VAL    31      54.800  52.150  35.880  1.00  0.00           O
ATOM    308  N   ARG    32      56.360  51.210  34.500  1.00  0.00           N
ATOM    309  H   ARG    32      56.770  51.120  33.600  1.00  0.00           H
ATOM    310  CA  ARG    32      57.110  50.540  35.570  1.00  0.00           C
ATOM    311  CB  ARG    32      58.090  49.570  34.920  1.00  0.00           C
ATOM    312  CG  ARG    32      58.620  48.500  35.880  1.00  0.00           C
ATOM    313  CD  ARG    32      59.530  47.480  35.180  1.00  0.00           C
ATOM    314  NE  ARG    32      59.820  46.510  36.240  1.00  0.00           N
ATOM    315  HE  ARG    32      59.200  46.380  37.010  1.00  0.00           H
ATOM    316  CZ  ARG    32      61.010  45.890  36.270  1.00  0.00           C
ATOM    317  NH1 ARG    32      61.990  46.280  35.440  1.00  0.00           N
ATOM    318 1HH1 ARG    32      61.720  46.950  34.750  1.00  0.00           H
ATOM    319 2HH1 ARG    32      62.950  46.050  35.550  1.00  0.00           H
ATOM    320  NH2 ARG    32      61.280  45.340  37.460  1.00  0.00           N
ATOM    321 1HH2 ARG    32      60.670  45.420  38.250  1.00  0.00           H
ATOM    322 2HH2 ARG    32      62.200  45.070  37.750  1.00  0.00           H
ATOM    323  C   ARG    32      57.760  51.390  36.670  1.00  0.00           C
ATOM    324  O   ARG    32      57.810  50.940  37.810  1.00  0.00           O
ATOM    325  N   SER    33      58.160  52.610  36.320  1.00  0.00           N
ATOM    326  H   SER    33      58.470  52.770  35.380  1.00  0.00           H
ATOM    327  CA  SER    33      58.430  53.570  37.410  1.00  0.00           C
ATOM    328  CB  SER    33      59.340  54.710  36.950  1.00  0.00           C
ATOM    329  OG  SER    33      58.810  55.670  36.030  1.00  0.00           O
ATOM    330  HG  SER    33      59.450  56.420  35.930  1.00  0.00           H
ATOM    331  C   SER    33      57.220  54.160  38.130  1.00  0.00           C
ATOM    332  O   SER    33      57.340  54.660  39.250  1.00  0.00           O
ATOM    333  N   TYR    34      56.050  54.250  37.490  1.00  0.00           N
ATOM    334  H   TYR    34      55.830  53.960  36.550  1.00  0.00           H
ATOM    335  CA  TYR    34      54.790  54.710  38.080  1.00  0.00           C
ATOM    336  CB  TYR    34      53.760  55.070  37.010  1.00  0.00           C
ATOM    337  CG  TYR    34      52.690  56.020  37.550  1.00  0.00           C
ATOM    338  CD1 TYR    34      52.440  57.250  36.950  1.00  0.00           C
ATOM    339  HD1 TYR    34      53.000  57.500  36.050  1.00  0.00           H
ATOM    340  CD2 TYR    34      51.740  55.480  38.410  1.00  0.00           C
ATOM    341  HD2 TYR    34      51.870  54.660  39.120  1.00  0.00           H
ATOM    342  CE1 TYR    34      51.300  57.990  37.210  1.00  0.00           C
ATOM    343  HE1 TYR    34      51.110  58.850  36.570  1.00  0.00           H
ATOM    344  CE2 TYR    34      50.570  56.180  38.660  1.00  0.00           C
ATOM    345  HE2 TYR    34      49.810  55.820  39.360  1.00  0.00           H
ATOM    346  CZ  TYR    34      50.380  57.440  38.100  1.00  0.00           C
ATOM    347  OH  TYR    34      49.320  58.170  38.540  1.00  0.00           O
ATOM    348  HH  TYR    34      49.100  57.880  39.480  1.00  0.00           H
ATOM    349  C   TYR    34      54.240  53.700  39.090  1.00  0.00           C
ATOM    350  O   TYR    34      54.150  53.960  40.290  1.00  0.00           O
ATOM    351  N   TYR    35      54.260  52.430  38.680  1.00  0.00           N
ATOM    352  H   TYR    35      54.030  52.210  37.730  1.00  0.00           H
ATOM    353  CA  TYR    35      54.150  51.220  39.500  1.00  0.00           C
ATOM    354  CB  TYR    35      54.210  49.970  38.620  1.00  0.00           C
ATOM    355  CG  TYR    35      54.150  48.620  39.350  1.00  0.00           C
ATOM    356  CD1 TYR    35      53.230  48.320  40.340  1.00  0.00           C
ATOM    357  HD1 TYR    35      52.510  49.080  40.660  1.00  0.00           H
ATOM    358  CD2 TYR    35      54.980  47.620  38.840  1.00  0.00           C
ATOM    359  HD2 TYR    35      55.680  47.820  38.030  1.00  0.00           H
ATOM    360  CE1 TYR    35      53.170  47.060  40.930  1.00  0.00           C
ATOM    361  HE1 TYR    35      52.380  46.890  41.660  1.00  0.00           H
ATOM    362  CE2 TYR    35      54.920  46.370  39.440  1.00  0.00           C
ATOM    363  HE2 TYR    35      55.560  45.600  39.000  1.00  0.00           H
ATOM    364  CZ  TYR    35      53.990  46.050  40.420  1.00  0.00           C
ATOM    365  OH  TYR    35      54.000  44.840  41.030  1.00  0.00           O
ATOM    366  HH  TYR    35      54.540  44.170  40.520  1.00  0.00           H
ATOM    367  C   TYR    35      55.160  51.200  40.640  1.00  0.00           C
ATOM    368  O   TYR    35      54.650  50.860  41.710  1.00  0.00           O
ATOM    369  N   ASP    36      56.410  51.630  40.500  1.00  0.00           N
ATOM    370  H   ASP    36      56.700  51.830  39.560  1.00  0.00           H
ATOM    371  CA  ASP    36      57.350  51.660  41.640  1.00  0.00           C
ATOM    372  CB  ASP    36      58.620  52.180  40.970  1.00  0.00           C
ATOM    373  CG  ASP    36      59.880  51.970  41.810  1.00  0.00           C
ATOM    374  OD1 ASP    36      60.160  52.940  42.550  1.00  0.00           O
ATOM    375  OD2 ASP    36      60.590  50.940  41.830  1.00  0.00           O
ATOM    376  C   ASP    36      56.770  52.630  42.670  1.00  0.00           C
ATOM    377  O   ASP    36      57.070  52.250  43.810  1.00  0.00           O
ATOM    378  N   ASN    37      56.250  53.810  42.370  1.00  0.00           N
ATOM    379  H   ASN    37      56.290  54.210  41.450  1.00  0.00           H
ATOM    380  CA  ASN    37      55.710  54.690  43.420  1.00  0.00           C
ATOM    381  CB  ASN    37      55.640  56.080  42.780  1.00  0.00           C
ATOM    382  CG  ASN    37      55.170  57.170  43.750  1.00  0.00           C
ATOM    383  OD1 ASN    37      54.160  57.840  43.560  1.00  0.00           O
ATOM    384  ND2 ASN    37      55.950  57.430  44.790  1.00  0.00           N
ATOM    385 1HD2 ASN    37      56.810  56.930  44.930  1.00  0.00           H
ATOM    386 2HD2 ASN    37      55.600  58.200  45.320  1.00  0.00           H
ATOM    387  C   ASN    37      54.330  54.250  43.910  1.00  0.00           C
ATOM    388  O   ASN    37      54.050  54.280  45.100  1.00  0.00           O
ATOM    389  N   TRP    38      53.480  53.710  43.040  1.00  0.00           N
ATOM    390  H   TRP    38      53.740  53.560  42.090  1.00  0.00           H
ATOM    391  CA  TRP    38      52.190  53.100  43.400  1.00  0.00           C
ATOM    392  CB  TRP    38      51.690  52.360  42.170  1.00  0.00           C
ATOM    393  CG  TRP    38      50.230  51.890  42.250  1.00  0.00           C
ATOM    394  CD1 TRP    38      49.160  52.660  42.050  1.00  0.00           C
ATOM    395  HD1 TRP    38      49.280  53.740  42.110  1.00  0.00           H
ATOM    396  CD2 TRP    38      49.910  50.570  42.520  1.00  0.00           C
ATOM    397  NE1 TRP    38      48.100  51.900  42.320  1.00  0.00           N
ATOM    398  HE1 TRP    38      47.210  52.280  42.570  1.00  0.00           H
ATOM    399  CE2 TRP    38      48.520  50.650  42.540  1.00  0.00           C
ATOM    400  CE3 TRP    38      50.640  49.410  42.750  1.00  0.00           C
ATOM    401  HE3 TRP    38      51.710  49.300  42.640  1.00  0.00           H
ATOM    402  CZ2 TRP    38      47.790  49.490  42.740  1.00  0.00           C
ATOM    403  HZ2 TRP    38      46.710  49.580  42.620  1.00  0.00           H
ATOM    404  CZ3 TRP    38      49.880  48.260  42.950  1.00  0.00           C
ATOM    405  HZ3 TRP    38      50.360  47.300  43.130  1.00  0.00           H
ATOM    406  CH2 TRP    38      48.490  48.300  42.940  1.00  0.00           C
ATOM    407  HH2 TRP    38      48.000  47.340  42.790  1.00  0.00           H
ATOM    408  C   TRP    38      52.320  52.070  44.530  1.00  0.00           C
ATOM    409  O   TRP    38      51.470  52.060  45.420  1.00  0.00           O
ATOM    410  N   LYS    39      53.190  51.080  44.370  1.00  0.00           N
ATOM    411  H   LYS    39      53.700  51.010  43.510  1.00  0.00           H
ATOM    412  CA  LYS    39      53.490  50.060  45.380  1.00  0.00           C
ATOM    413  CB  LYS    39      54.730  49.210  45.100  1.00  0.00           C
ATOM    414  CG  LYS    39      54.340  48.230  44.000  1.00  0.00           C
ATOM    415  CD  LYS    39      55.480  47.310  43.560  1.00  0.00           C
ATOM    416  CE  LYS    39      56.680  48.050  42.960  1.00  0.00           C
ATOM    417  NZ  LYS    39      57.860  47.190  42.910  1.00  0.00           N
ATOM    418  HZ1 LYS    39      58.210  46.880  43.790  1.00  0.00           H
ATOM    419  HZ2 LYS    39      57.580  46.360  42.420  1.00  0.00           H
ATOM    420  HZ3 LYS    39      58.630  47.610  42.430  1.00  0.00           H
ATOM    421  C   LYS    39      53.880  50.580  46.770  1.00  0.00           C
ATOM    422  O   LYS    39      53.230  50.240  47.760  1.00  0.00           O
ATOM    423  N   LYS    40      54.780  51.560  46.720  1.00  0.00           N
ATOM    424  H   LYS    40      55.080  51.820  45.810  1.00  0.00           H
ATOM    425  CA  LYS    40      55.130  52.380  47.900  1.00  0.00           C
ATOM    426  CB  LYS    40      56.220  53.400  47.570  1.00  0.00           C
ATOM    427  CG  LYS    40      57.430  52.680  46.950  1.00  0.00           C
ATOM    428  CD  LYS    40      58.570  53.700  46.970  1.00  0.00           C
ATOM    429  CE  LYS    40      59.770  53.200  46.160  1.00  0.00           C
ATOM    430  NZ  LYS    40      60.810  54.140  46.600  1.00  0.00           N
ATOM    431  HZ1 LYS    40      60.570  54.580  47.460  1.00  0.00           H
ATOM    432  HZ2 LYS    40      61.590  53.550  46.820  1.00  0.00           H
ATOM    433  HZ3 LYS    40      61.120  54.760  45.880  1.00  0.00           H
ATOM    434  C   LYS    40      53.980  52.970  48.720  1.00  0.00           C
ATOM    435  O   LYS    40      53.860  52.580  49.880  1.00  0.00           O
ATOM    436  N   LYS    41      52.970  53.570  48.090  1.00  0.00           N
ATOM    437  H   LYS    41      53.040  53.800  47.120  1.00  0.00           H
ATOM    438  CA  LYS    41      51.810  54.140  48.770  1.00  0.00           C
ATOM    439  CB  LYS    41      51.140  55.110  47.790  1.00  0.00           C
ATOM    440  CG  LYS    41      51.980  56.300  47.310  1.00  0.00           C
ATOM    441  CD  LYS    41      51.300  56.910  46.080  1.00  0.00           C
ATOM    442  CE  LYS    41      51.810  58.310  45.720  1.00  0.00           C
ATOM    443  NZ  LYS    41      51.410  58.660  44.350  1.00  0.00           N
ATOM    444  HZ1 LYS    41      51.820  58.000  43.720  1.00  0.00           H
ATOM    445  HZ2 LYS    41      50.410  58.720  44.280  1.00  0.00           H
ATOM    446  HZ3 LYS    41      51.710  59.580  44.090  1.00  0.00           H
ATOM    447  C   LYS    41      50.700  53.120  49.050  1.00  0.00           C
ATOM    448  O   LYS    41      50.300  53.020  50.210  1.00  0.00           O
ATOM    449  N   TYR    42      50.330  52.270  48.100  1.00  0.00           N
ATOM    450  H   TYR    42      50.760  52.250  47.200  1.00  0.00           H
ATOM    451  CA  TYR    42      49.240  51.330  48.360  1.00  0.00           C
ATOM    452  CB  TYR    42      48.210  51.430  47.230  1.00  0.00           C
ATOM    453  CG  TYR    42      48.040  52.870  46.740  1.00  0.00           C
ATOM    454  CD1 TYR    42      47.380  53.800  47.520  1.00  0.00           C
ATOM    455  HD1 TYR    42      46.660  53.400  48.230  1.00  0.00           H
ATOM    456  CD2 TYR    42      48.590  53.280  45.520  1.00  0.00           C
ATOM    457  HD2 TYR    42      48.880  52.510  44.810  1.00  0.00           H
ATOM    458  CE1 TYR    42      47.380  55.120  47.080  1.00  0.00           C
ATOM    459  HE1 TYR    42      47.050  55.900  47.760  1.00  0.00           H
ATOM    460  CE2 TYR    42      48.660  54.610  45.130  1.00  0.00           C
ATOM    461  HE2 TYR    42      49.330  54.940  44.340  1.00  0.00           H
ATOM    462  CZ  TYR    42      48.020  55.560  45.920  1.00  0.00           C
ATOM    463  OH  TYR    42      48.230  56.880  45.660  1.00  0.00           O
ATOM    464  HH  TYR    42      48.370  56.890  44.670  1.00  0.00           H
ATOM    465  C   TYR    42      49.520  49.870  48.710  1.00  0.00           C
ATOM    466  O   TYR    42      48.680  49.360  49.450  1.00  0.00           O
ATOM    467  N   LEU    43      50.630  49.220  48.360  1.00  0.00           N
ATOM    468  H   LEU    43      51.480  49.630  48.040  1.00  0.00           H
ATOM    469  CA  LEU    43      50.780  47.800  48.720  1.00  0.00           C
ATOM    470  CB  LEU    43      51.630  47.020  47.720  1.00  0.00           C
ATOM    471  CG  LEU    43      50.940  46.850  46.360  1.00  0.00           C
ATOM    472  CD1 LEU    43      51.910  46.160  45.410  1.00  0.00           C
ATOM    473  CD2 LEU    43      49.680  46.030  46.640  1.00  0.00           C
ATOM    474  C   LEU    43      51.310  47.620  50.150  1.00  0.00           C
ATOM    475  O   LEU    43      52.460  47.810  50.540  1.00  0.00           O
ATOM    476  N   LYS    44      50.260  47.540  50.960  1.00  0.00           N
ATOM    477  H   LYS    44      49.340  47.550  50.560  1.00  0.00           H
ATOM    478  CA  LYS    44      50.350  47.460  52.420  1.00  0.00           C
ATOM    479  CB  LYS    44      49.420  48.580  52.900  1.00  0.00           C
ATOM    480  CG  LYS    44      50.000  49.970  52.630  1.00  0.00           C
ATOM    481  CD  LYS    44      51.360  50.240  53.280  1.00  0.00           C
ATOM    482  CE  LYS    44      51.890  51.600  52.830  1.00  0.00           C
ATOM    483  NZ  LYS    44      53.330  51.830  53.010  1.00  0.00           N
ATOM    484  HZ1 LYS    44      53.850  51.080  52.610  1.00  0.00           H
ATOM    485  HZ2 LYS    44      53.540  52.740  52.640  1.00  0.00           H
ATOM    486  HZ3 LYS    44      53.530  51.920  53.990  1.00  0.00           H
ATOM    487  C   LYS    44      50.100  46.130  53.130  1.00  0.00           C
ATOM    488  O   LYS    44      49.340  45.250  52.720  1.00  0.00           O
ATOM    489  N   ASN    45      50.930  45.860  54.130  1.00  0.00           N
ATOM    490  H   ASN    45      51.550  46.620  54.340  1.00  0.00           H
ATOM    491  CA  ASN    45      50.950  44.550  54.790  1.00  0.00           C
ATOM    492  CB  ASN    45      52.420  44.120  54.850  1.00  0.00           C
ATOM    493  CG  ASN    45      52.640  42.620  55.080  1.00  0.00           C
ATOM    494  OD1 ASN    45      52.920  42.210  56.200  1.00  0.00           O
ATOM    495  ND2 ASN    45      52.610  41.780  54.050  1.00  0.00           N
ATOM    496 1HD2 ASN    45      52.660  42.150  53.120  1.00  0.00           H
ATOM    497 2HD2 ASN    45      52.820  40.830  54.250  1.00  0.00           H
ATOM    498  C   ASN    45      50.350  44.430  56.190  1.00  0.00           C
ATOM    499  O   ASN    45      49.960  43.310  56.510  1.00  0.00           O
ATOM    500  N   ASP    46      50.010  45.540  56.840  1.00  0.00           N
ATOM    501  H   ASP    46      50.340  46.440  56.530  1.00  0.00           H
ATOM    502  CA  ASP    46      49.500  45.560  58.220  1.00  0.00           C
ATOM    503  CB  ASP    46      49.700  46.940  58.830  1.00  0.00           C
ATOM    504  CG  ASP    46      51.070  47.010  59.510  1.00  0.00           C
ATOM    505  OD1 ASP    46      51.610  48.140  59.530  1.00  0.00           O
ATOM    506  OD2 ASP    46      51.670  46.060  60.040  1.00  0.00           O
ATOM    507  C   ASP    46      48.080  45.030  58.460  1.00  0.00           C
ATOM    508  O   ASP    46      47.120  45.640  58.000  1.00  0.00           O
ATOM    509  N   LEU    47      48.000  43.730  58.730  1.00  0.00           N
ATOM    510  H   LEU    47      48.470  43.080  58.130  1.00  0.00           H
ATOM    511  CA  LEU    47      46.780  43.210  59.360  1.00  0.00           C
ATOM    512  CB  LEU    47      46.290  41.940  58.650  1.00  0.00           C
ATOM    513  CG  LEU    47      46.160  42.100  57.130  1.00  0.00           C
ATOM    514  CD1 LEU    47      45.880  40.730  56.500  1.00  0.00           C
ATOM    515  CD2 LEU    47      45.120  43.160  56.780  1.00  0.00           C
ATOM    516  C   LEU    47      46.900  43.080  60.880  1.00  0.00           C
ATOM    517  O   LEU    47      47.980  42.860  61.430  1.00  0.00           O
ATOM    518  N   SER    48      45.810  43.300  61.610  1.00  0.00           N
ATOM    519  H   SER    48      44.940  43.450  61.140  1.00  0.00           H
ATOM    520  CA  SER    48      45.860  43.080  63.060  1.00  0.00           C
ATOM    521  CB  SER    48      45.620  44.370  63.850  1.00  0.00           C
ATOM    522  OG  SER    48      44.460  45.160  63.580  1.00  0.00           O
ATOM    523  HG  SER    48      44.170  44.870  62.670  1.00  0.00           H
ATOM    524  C   SER    48      44.920  42.010  63.620  1.00  0.00           C
ATOM    525  O   SER    48      44.920  41.730  64.820  1.00  0.00           O
ATOM    526  N   SER    49      43.880  41.670  62.870  1.00  0.00           N
ATOM    527  H   SER    49      43.700  42.220  62.050  1.00  0.00           H
ATOM    528  CA  SER    49      42.820  40.720  63.250  1.00  0.00           C
ATOM    529  CB  SER    49      41.470  41.420  63.150  1.00  0.00           C
ATOM    530  OG  SER    49      41.480  42.750  63.690  1.00  0.00           O
ATOM    531  HG  SER    49      41.960  43.430  63.130  1.00  0.00           H
ATOM    532  C   SER    49      42.790  39.600  62.210  1.00  0.00           C
ATOM    533  O   SER    49      42.500  38.470  62.600  1.00  0.00           O
ATOM    534  N   LEU    50      42.820  39.930  60.920  1.00  0.00           N
ATOM    535  H   LEU    50      42.750  40.890  60.670  1.00  0.00           H
ATOM    536  CA  LEU    50      42.840  39.000  59.780  1.00  0.00           C
ATOM    537  CB  LEU    50      42.490  39.680  58.450  1.00  0.00           C
ATOM    538  CG  LEU    50      42.570  38.950  57.110  1.00  0.00           C
ATOM    539  CD1 LEU    50      41.800  37.630  57.060  1.00  0.00           C
ATOM    540  CD2 LEU    50      42.160  39.970  56.050  1.00  0.00           C
ATOM    541  C   LEU    50      44.190  38.280  59.720  1.00  0.00           C
ATOM    542  O   LEU    50      45.200  38.880  60.050  1.00  0.00           O
ATOM    543  N   PRO    51      44.230  36.960  59.560  1.00  0.00           N
ATOM    544  CA  PRO    51      45.370  36.140  59.110  1.00  0.00           C
ATOM    545  CB  PRO    51      44.720  34.770  58.880  1.00  0.00           C
ATOM    546  CG  PRO    51      43.800  34.700  60.100  1.00  0.00           C
ATOM    547  CD  PRO    51      43.150  36.090  60.060  1.00  0.00           C
ATOM    548  C   PRO    51      45.930  36.780  57.840  1.00  0.00           C
ATOM    549  O   PRO    51      45.320  36.900  56.780  1.00  0.00           O
ATOM    550  N   GLY    52      47.250  36.890  57.880  1.00  0.00           N
ATOM    551  H   GLY    52      47.770  36.250  58.450  1.00  0.00           H
ATOM    552  CA  GLY    52      48.040  37.680  56.930  1.00  0.00           C
ATOM    553  C   GLY    52      47.770  37.930  55.440  1.00  0.00           C
ATOM    554  O   GLY    52      47.260  37.030  54.780  1.00  0.00           O
ATOM    555  N   GLY    53      48.230  39.040  54.870  1.00  0.00           N
ATOM    556  H   GLY    53      48.660  39.730  55.440  1.00  0.00           H
ATOM    557  CA  GLY    53      48.100  39.310  53.430  1.00  0.00           C
ATOM    558  C   GLY    53      48.240  40.780  53.010  1.00  0.00           C
ATOM    559  O   GLY    53      48.040  41.630  53.870  1.00  0.00           O
ATOM    560  N   TYR    54      49.030  40.910  51.950  1.00  0.00           N
ATOM    561  H   TYR    54      49.780  40.250  51.830  1.00  0.00           H
ATOM    562  CA  TYR    54      49.080  42.220  51.290  1.00  0.00           C
ATOM    563  CB  TYR    54      49.990  42.090  50.060  1.00  0.00           C
ATOM    564  CG  TYR    54      51.480  42.290  50.350  1.00  0.00           C
ATOM    565  CD1 TYR    54      52.530  41.390  50.250  1.00  0.00           C
ATOM    566  HD1 TYR    54      52.280  40.400  49.880  1.00  0.00           H
ATOM    567  CD2 TYR    54      51.860  43.560  50.790  1.00  0.00           C
ATOM    568  HD2 TYR    54      51.100  44.300  51.010  1.00  0.00           H
ATOM    569  CE1 TYR    54      53.860  41.660  50.540  1.00  0.00           C
ATOM    570  HE1 TYR    54      54.740  41.110  50.190  1.00  0.00           H
ATOM    571  CE2 TYR    54      53.170  43.920  51.090  1.00  0.00           C
ATOM    572  HE2 TYR    54      53.410  44.970  51.280  1.00  0.00           H
ATOM    573  CZ  TYR    54      54.150  42.940  51.010  1.00  0.00           C
ATOM    574  OH  TYR    54      55.460  43.310  51.120  1.00  0.00           O
ATOM    575  HH  TYR    54      56.060  42.550  50.860  1.00  0.00           H
ATOM    576  C   TYR    54      47.690  42.660  50.830  1.00  0.00           C
ATOM    577  O   TYR    54      46.800  41.890  50.460  1.00  0.00           O
ATOM    578  N   TYR    55      47.370  43.910  51.150  1.00  0.00           N
ATOM    579  H   TYR    55      47.810  44.370  51.920  1.00  0.00           H
ATOM    580  CA  TYR    55      46.320  44.780  50.610  1.00  0.00           C
ATOM    581  CB  TYR    55      45.250  45.020  51.680  1.00  0.00           C
ATOM    582  CG  TYR    55      45.730  45.820  52.900  1.00  0.00           C
ATOM    583  CD1 TYR    55      46.320  45.150  53.960  1.00  0.00           C
ATOM    584  HD1 TYR    55      46.850  44.220  53.780  1.00  0.00           H
ATOM    585  CD2 TYR    55      45.570  47.190  53.020  1.00  0.00           C
ATOM    586  HD2 TYR    55      45.010  47.750  52.270  1.00  0.00           H
ATOM    587  CE1 TYR    55      46.790  45.880  55.050  1.00  0.00           C
ATOM    588  HE1 TYR    55      47.520  45.340  55.650  1.00  0.00           H
ATOM    589  CE2 TYR    55      46.000  47.910  54.130  1.00  0.00           C
ATOM    590  HE2 TYR    55      45.790  48.980  54.150  1.00  0.00           H
ATOM    591  CZ  TYR    55      46.600  47.250  55.200  1.00  0.00           C
ATOM    592  OH  TYR    55      46.630  47.800  56.450  1.00  0.00           O
ATOM    593  HH  TYR    55      46.820  47.060  57.090  1.00  0.00           H
ATOM    594  C   TYR    55      46.690  46.030  49.810  1.00  0.00           C
ATOM    595  O   TYR    55      47.750  46.620  50.060  1.00  0.00           O
ATOM    596  N   VAL    56      45.760  46.520  49.000  1.00  0.00           N
ATOM    597  H   VAL    56      44.900  46.030  48.850  1.00  0.00           H
ATOM    598  CA  VAL    56      45.890  47.830  48.350  1.00  0.00           C
ATOM    599  CB  VAL    56      45.410  47.840  46.900  1.00  0.00           C
ATOM    600  CG1 VAL    56      45.820  49.140  46.200  1.00  0.00           C
ATOM    601  CG2 VAL    56      45.800  46.680  45.970  1.00  0.00           C
ATOM    602  C   VAL    56      45.110  48.870  49.150  1.00  0.00           C
ATOM    603  O   VAL    56      43.890  48.920  48.980  1.00  0.00           O
ATOM    604  N   LYS    57      45.820  49.470  50.100  1.00  0.00           N
ATOM    605  H   LYS    57      46.700  49.080  50.370  1.00  0.00           H
ATOM    606  CA  LYS    57      45.300  50.620  50.850  1.00  0.00           C
ATOM    607  CB  LYS    57      46.500  51.270  51.550  1.00  0.00           C
ATOM    608  CG  LYS    57      46.020  52.170  52.690  1.00  0.00           C
ATOM    609  CD  LYS    57      47.280  53.000  52.940  1.00  0.00           C
ATOM    610  CE  LYS    57      47.050  54.150  53.920  1.00  0.00           C
ATOM    611  NZ  LYS    57      48.220  54.810  54.520  1.00  0.00           N
ATOM    612  HZ1 LYS    57      48.920  54.850  53.810  1.00  0.00           H
ATOM    613  HZ2 LYS    57      47.980  55.750  54.780  1.00  0.00           H
ATOM    614  HZ3 LYS    57      48.580  54.290  55.290  1.00  0.00           H
ATOM    615  C   LYS    57      44.380  51.650  50.190  1.00  0.00           C
ATOM    616  O   LYS    57      44.790  52.580  49.500  1.00  0.00           O
ATOM    617  N   GLY    58      43.090  51.430  50.410  1.00  0.00           N
ATOM    618  H   GLY    58      42.830  50.530  50.780  1.00  0.00           H
ATOM    619  CA  GLY    58      42.010  52.170  49.750  1.00  0.00           C
ATOM    620  C   GLY    58      41.280  52.980  50.820  1.00  0.00           C
ATOM    621  O   GLY    58      41.880  53.450  51.790  1.00  0.00           O
ATOM    622  N   GLU    59      40.070  53.380  50.430  1.00  0.00           N
ATOM    623  H   GLU    59      39.630  52.980  49.630  1.00  0.00           H
ATOM    624  CA  GLU    59      39.110  54.150  51.240  1.00  0.00           C
ATOM    625  CB  GLU    59      37.840  54.540  50.490  1.00  0.00           C
ATOM    626  CG  GLU    59      37.120  53.340  49.870  1.00  0.00           C
ATOM    627  CD  GLU    59      37.840  52.940  48.580  1.00  0.00           C
ATOM    628  OE1 GLU    59      38.590  51.940  48.510  1.00  0.00           O
ATOM    629  OE2 GLU    59      37.550  53.590  47.550  1.00  0.00           O
ATOM    630  C   GLU    59      38.780  53.660  52.650  1.00  0.00           C
ATOM    631  O   GLU    59      37.830  52.920  52.910  1.00  0.00           O
ATOM    632  N   ILE    60      39.630  54.080  53.580  1.00  0.00           N
ATOM    633  H   ILE    60      40.540  54.260  53.200  1.00  0.00           H
ATOM    634  CA  ILE    60      39.560  53.780  55.020  1.00  0.00           C
ATOM    635  CB  ILE    60      40.960  53.740  55.630  1.00  0.00           C
ATOM    636  CG1 ILE    60      41.780  55.040  55.650  1.00  0.00           C
ATOM    637  CG2 ILE    60      41.740  52.580  55.040  1.00  0.00           C
ATOM    638  CD  ILE    60      43.070  55.020  56.470  1.00  0.00           C
ATOM    639  C   ILE    60      38.550  54.420  55.970  1.00  0.00           C
ATOM    640  O   ILE    60      38.270  53.840  57.020  1.00  0.00           O
ATOM    641  N   THR    61      37.900  55.540  55.690  1.00  0.00           N
ATOM    642  H   THR    61      38.220  56.070  54.890  1.00  0.00           H
ATOM    643  CA  THR    61      36.810  56.140  56.470  1.00  0.00           C
ATOM    644  CB  THR    61      37.150  57.610  56.740  1.00  0.00           C
ATOM    645  OG1 THR    61      37.870  58.270  55.690  1.00  0.00           O
ATOM    646  HG1 THR    61      37.790  59.260  55.730  1.00  0.00           H
ATOM    647  CG2 THR    61      37.900  57.630  58.070  1.00  0.00           C
ATOM    648  C   THR    61      35.410  55.900  55.920  1.00  0.00           C
ATOM    649  O   THR    61      35.220  56.080  54.720  1.00  0.00           O
ATOM    650  N   GLY    62      34.370  55.820  56.750  1.00  0.00           N
ATOM    651  H   GLY    62      34.490  55.840  57.740  1.00  0.00           H
ATOM    652  CA  GLY    62      32.980  55.580  56.350  1.00  0.00           C
ATOM    653  C   GLY    62      32.840  54.210  55.680  1.00  0.00           C
ATOM    654  O   GLY    62      33.770  53.410  55.590  1.00  0.00           O
ATOM    655  N   ASP    63      31.650  54.000  55.130  1.00  0.00           N
ATOM    656  H   ASP    63      30.950  54.710  55.170  1.00  0.00           H
ATOM    657  CA  ASP    63      31.050  52.850  54.440  1.00  0.00           C
ATOM    658  CB  ASP    63      31.570  52.690  53.010  1.00  0.00           C
ATOM    659  CG  ASP    63      31.060  53.710  51.990  1.00  0.00           C
ATOM    660  OD1 ASP    63      29.960  53.560  51.420  1.00  0.00           O
ATOM    661  OD2 ASP    63      31.790  54.680  51.700  1.00  0.00           O
ATOM    662  C   ASP    63      31.000  51.560  55.250  1.00  0.00           C
ATOM    663  O   ASP    63      29.900  51.020  55.340  1.00  0.00           O
ATOM    664  N   ALA    64      32.100  51.150  55.870  1.00  0.00           N
ATOM    665  H   ALA    64      32.960  51.630  55.700  1.00  0.00           H
ATOM    666  CA  ALA    64      32.210  50.080  56.880  1.00  0.00           C
ATOM    667  CB  ALA    64      33.610  49.500  56.690  1.00  0.00           C
ATOM    668  C   ALA    64      31.860  50.640  58.270  1.00  0.00           C
ATOM    669  O   ALA    64      32.610  51.420  58.850  1.00  0.00           O
ATOM    670  N   ASP    65      30.810  50.000  58.780  1.00  0.00           N
ATOM    671  H   ASP    65      30.160  49.520  58.200  1.00  0.00           H
ATOM    672  CA  ASP    65      30.270  50.010  60.150  1.00  0.00           C
ATOM    673  CB  ASP    65      28.780  49.680  60.110  1.00  0.00           C
ATOM    674  CG  ASP    65      28.380  48.350  59.460  1.00  0.00           C
ATOM    675  OD1 ASP    65      28.830  48.050  58.330  1.00  0.00           O
ATOM    676  OD2 ASP    65      27.460  47.680  59.980  1.00  0.00           O
ATOM    677  C   ASP    65      30.940  49.060  61.140  1.00  0.00           C
ATOM    678  O   ASP    65      31.330  47.950  60.760  1.00  0.00           O
ATOM    679  N   GLY    66      31.600  49.640  62.140  1.00  0.00           N
ATOM    680  H   GLY    66      31.430  50.630  62.190  1.00  0.00           H
ATOM    681  CA  GLY    66      32.170  48.940  63.300  1.00  0.00           C
ATOM    682  C   GLY    66      33.630  48.500  63.170  1.00  0.00           C
ATOM    683  O   GLY    66      34.400  48.540  64.120  1.00  0.00           O
ATOM    684  N   PHE    67      33.980  47.990  61.990  1.00  0.00           N
ATOM    685  H   PHE    67      33.230  47.870  61.340  1.00  0.00           H
ATOM    686  CA  PHE    67      35.230  47.280  61.680  1.00  0.00           C
ATOM    687  CB  PHE    67      34.960  46.280  60.550  1.00  0.00           C
ATOM    688  CG  PHE    67      34.130  45.050  60.890  1.00  0.00           C
ATOM    689  CD1 PHE    67      32.760  45.230  60.990  1.00  0.00           C
ATOM    690  HD1 PHE    67      32.280  46.120  61.420  1.00  0.00           H
ATOM    691  CD2 PHE    67      34.690  43.780  60.910  1.00  0.00           C
ATOM    692  HD2 PHE    67      35.780  43.660  60.930  1.00  0.00           H
ATOM    693  CE1 PHE    67      31.890  44.160  60.800  1.00  0.00           C
ATOM    694  HE1 PHE    67      30.820  44.380  60.780  1.00  0.00           H
ATOM    695  CE2 PHE    67      33.830  42.700  60.760  1.00  0.00           C
ATOM    696  HE2 PHE    67      34.240  41.720  60.510  1.00  0.00           H
ATOM    697  CZ  PHE    67      32.450  42.890  60.700  1.00  0.00           C
ATOM    698  HZ  PHE    67      31.840  42.000  60.530  1.00  0.00           H
ATOM    699  C   PHE    67      36.310  48.190  61.110  1.00  0.00           C
ATOM    700  O   PHE    67      36.080  49.350  60.750  1.00  0.00           O
ATOM    701  N   LYS    68      37.560  47.750  61.240  1.00  0.00           N
ATOM    702  H   LYS    68      37.850  46.970  61.780  1.00  0.00           H
ATOM    703  CA  LYS    68      38.650  48.410  60.490  1.00  0.00           C
ATOM    704  CB  LYS    68      40.000  47.980  61.070  1.00  0.00           C
ATOM    705  CG  LYS    68      40.200  48.160  62.570  1.00  0.00           C
ATOM    706  CD  LYS    68      40.450  49.660  62.760  1.00  0.00           C
ATOM    707  CE  LYS    68      40.210  50.190  64.180  1.00  0.00           C
ATOM    708  NZ  LYS    68      40.380  51.640  64.310  1.00  0.00           N
ATOM    709  HZ1 LYS    68      40.130  51.930  65.230  1.00  0.00           H
ATOM    710  HZ2 LYS    68      41.340  51.870  64.170  1.00  0.00           H
ATOM    711  HZ3 LYS    68      39.890  52.190  63.630  1.00  0.00           H
ATOM    712  C   LYS    68      38.590  48.030  59.010  1.00  0.00           C
ATOM    713  O   LYS    68      38.740  46.860  58.670  1.00  0.00           O
ATOM    714  N   PRO    69      38.350  49.030  58.160  1.00  0.00           N
ATOM    715  CA  PRO    69      38.380  48.850  56.700  1.00  0.00           C
ATOM    716  CB  PRO    69      37.670  50.100  56.180  1.00  0.00           C
ATOM    717  CG  PRO    69      37.050  50.750  57.410  1.00  0.00           C
ATOM    718  CD  PRO    69      38.040  50.420  58.530  1.00  0.00           C
ATOM    719  C   PRO    69      39.830  48.900  56.220  1.00  0.00           C
ATOM    720  O   PRO    69      40.740  49.360  56.890  1.00  0.00           O
ATOM    721  N   LEU    70      40.030  48.150  55.140  1.00  0.00           N
ATOM    722  H   LEU    70      39.520  47.330  54.870  1.00  0.00           H
ATOM    723  CA  LEU    70      41.280  48.210  54.360  1.00  0.00           C
ATOM    724  CB  LEU    70      41.740  46.780  54.080  1.00  0.00           C
ATOM    725  CG  LEU    70      41.910  45.820  55.250  1.00  0.00           C
ATOM    726  CD1 LEU    70      42.320  44.400  54.850  1.00  0.00           C
ATOM    727  CD2 LEU    70      42.970  46.240  56.270  1.00  0.00           C
ATOM    728  C   LEU    70      41.080  48.900  53.010  1.00  0.00           C
ATOM    729  O   LEU    70      42.000  49.570  52.550  1.00  0.00           O
ATOM    730  N   GLY    71      39.920  48.670  52.400  1.00  0.00           N
ATOM    731  H   GLY    71      39.290  47.950  52.680  1.00  0.00           H
ATOM    732  CA  GLY    71      39.520  49.260  51.110  1.00  0.00           C
ATOM    733  C   GLY    71      38.290  48.560  50.550  1.00  0.00           C
ATOM    734  O   GLY    71      37.750  47.710  51.250  1.00  0.00           O
ATOM    735  N   THR    72      38.200  48.630  49.220  1.00  0.00           N
ATOM    736  H   THR    72      38.960  49.060  48.730  1.00  0.00           H
ATOM    737  CA  THR    72      37.090  48.020  48.480  1.00  0.00           C
ATOM    738  CB  THR    72      36.400  49.040  47.570  1.00  0.00           C
ATOM    739  OG1 THR    72      37.350  49.800  46.820  1.00  0.00           O
ATOM    740  HG1 THR    72      37.590  50.640  47.300  1.00  0.00           H
ATOM    741  CG2 THR    72      35.500  49.900  48.450  1.00  0.00           C
ATOM    742  C   THR    72      37.500  46.880  47.550  1.00  0.00           C
ATOM    743  O   THR    72      38.670  46.810  47.180  1.00  0.00           O
ATOM    744  N   SER    73      36.600  45.970  47.200  1.00  0.00           N
ATOM    745  H   SER    73      35.680  46.040  47.590  1.00  0.00           H
ATOM    746  CA  SER    73      36.810  44.800  46.330  1.00  0.00           C
ATOM    747  CB  SER    73      35.460  44.090  46.190  1.00  0.00           C
ATOM    748  OG  SER    73      34.430  44.990  45.800  1.00  0.00           O
ATOM    749  HG  SER    73      33.540  44.540  45.870  1.00  0.00           H
ATOM    750  C   SER    73      37.410  45.240  45.000  1.00  0.00           C
ATOM    751  O   SER    73      38.520  44.840  44.620  1.00  0.00           O
ATOM    752  N   GLU    74      36.810  46.280  44.440  1.00  0.00           N
ATOM    753  H   GLU    74      35.830  46.440  44.570  1.00  0.00           H
ATOM    754  CA  GLU    74      37.350  46.910  43.230  1.00  0.00           C
ATOM    755  CB  GLU    74      36.340  47.820  42.530  1.00  0.00           C
ATOM    756  CG  GLU    74      35.770  48.940  43.410  1.00  0.00           C
ATOM    757  CD  GLU    74      34.310  49.230  43.070  1.00  0.00           C
ATOM    758  OE1 GLU    74      33.960  50.370  42.750  1.00  0.00           O
ATOM    759  OE2 GLU    74      33.390  48.290  43.430  1.00  0.00           O
ATOM    760  HE2 GLU    74      32.620  48.430  42.810  1.00  0.00           H
ATOM    761  C   GLU    74      38.720  47.570  43.400  1.00  0.00           C
ATOM    762  O   GLU    74      39.490  47.450  42.440  1.00  0.00           O
ATOM    763  N   GLY    75      39.130  48.230  44.480  1.00  0.00           N
ATOM    764  H   GLY    75      38.480  48.540  45.180  1.00  0.00           H
ATOM    765  CA  GLY    75      40.490  48.750  44.640  1.00  0.00           C
ATOM    766  C   GLY    75      41.500  47.600  44.570  1.00  0.00           C
ATOM    767  O   GLY    75      42.470  47.720  43.820  1.00  0.00           O
ATOM    768  N   GLN    76      41.150  46.520  45.260  1.00  0.00           N
ATOM    769  H   GLN    76      40.400  46.600  45.910  1.00  0.00           H
ATOM    770  CA  GLN    76      41.890  45.250  45.240  1.00  0.00           C
ATOM    771  CB  GLN    76      41.350  44.210  46.220  1.00  0.00           C
ATOM    772  CG  GLN    76      41.340  44.660  47.680  1.00  0.00           C
ATOM    773  CD  GLN    76      42.650  44.320  48.400  1.00  0.00           C
ATOM    774  OE1 GLN    76      43.400  45.190  48.820  1.00  0.00           O
ATOM    775  NE2 GLN    76      42.910  43.030  48.630  1.00  0.00           N
ATOM    776 1HE2 GLN    76      42.390  42.240  48.330  1.00  0.00           H
ATOM    777 2HE2 GLN    76      43.640  42.880  49.300  1.00  0.00           H
ATOM    778  C   GLN    76      41.870  44.520  43.890  1.00  0.00           C
ATOM    779  O   GLN    76      42.950  44.110  43.480  1.00  0.00           O
ATOM    780  N   GLY    77      40.760  44.540  43.160  1.00  0.00           N
ATOM    781  H   GLY    77      39.850  44.590  43.580  1.00  0.00           H
ATOM    782  CA  GLY    77      40.640  44.200  41.730  1.00  0.00           C
ATOM    783  C   GLY    77      41.700  44.920  40.900  1.00  0.00           C
ATOM    784  O   GLY    77      42.460  44.290  40.170  1.00  0.00           O
ATOM    785  N   TYR    78      41.650  46.250  40.890  1.00  0.00           N
ATOM    786  H   TYR    78      41.050  46.730  41.530  1.00  0.00           H
ATOM    787  CA  TYR    78      42.660  47.020  40.160  1.00  0.00           C
ATOM    788  CB  TYR    78      42.320  48.510  40.160  1.00  0.00           C
ATOM    789  CG  TYR    78      40.930  48.860  39.610  1.00  0.00           C
ATOM    790  CD1 TYR    78      40.480  48.170  38.490  1.00  0.00           C
ATOM    791  HD1 TYR    78      41.150  47.530  37.910  1.00  0.00           H
ATOM    792  CD2 TYR    78      40.110  49.700  40.350  1.00  0.00           C
ATOM    793  HD2 TYR    78      40.290  50.030  41.370  1.00  0.00           H
ATOM    794  CE1 TYR    78      39.130  48.260  38.180  1.00  0.00           C
ATOM    795  HE1 TYR    78      38.840  47.430  37.530  1.00  0.00           H
ATOM    796  CE2 TYR    78      38.810  49.890  39.890  1.00  0.00           C
ATOM    797  HE2 TYR    78      38.160  50.620  40.400  1.00  0.00           H
ATOM    798  CZ  TYR    78      38.290  49.140  38.840  1.00  0.00           C
ATOM    799  OH  TYR    78      36.960  49.150  38.540  1.00  0.00           O
ATOM    800  HH  TYR    78      36.700  48.190  38.450  1.00  0.00           H
ATOM    801  C   TYR    78      44.130  46.880  40.560  1.00  0.00           C
ATOM    802  O   TYR    78      44.970  46.850  39.660  1.00  0.00           O
ATOM    803  N   GLY    79      44.360  46.670  41.860  1.00  0.00           N
ATOM    804  H   GLY    79      43.690  47.020  42.510  1.00  0.00           H
ATOM    805  CA  GLY    79      45.650  46.260  42.410  1.00  0.00           C
ATOM    806  C   GLY    79      46.150  44.970  41.760  1.00  0.00           C
ATOM    807  O   GLY    79      47.250  45.020  41.200  1.00  0.00           O
ATOM    808  N   MET    80      45.260  43.990  41.710  1.00  0.00           N
ATOM    809  H   MET    80      44.490  43.950  42.340  1.00  0.00           H
ATOM    810  CA  MET    80      45.590  42.710  41.050  1.00  0.00           C
ATOM    811  CB  MET    80      44.420  41.770  41.330  1.00  0.00           C
ATOM    812  CG  MET    80      44.390  41.290  42.790  1.00  0.00           C
ATOM    813  SD  MET    80      43.890  39.540  42.980  1.00  0.00           S
ATOM    814  CE  MET    80      42.140  39.850  42.830  1.00  0.00           C
ATOM    815  C   MET    80      45.830  42.900  39.550  1.00  0.00           C
ATOM    816  O   MET    80      46.850  42.430  39.050  1.00  0.00           O
ATOM    817  N   ILE    81      44.920  43.550  38.840  1.00  0.00           N
ATOM    818  H   ILE    81      44.010  43.720  39.220  1.00  0.00           H
ATOM    819  CA  ILE    81      45.140  43.780  37.400  1.00  0.00           C
ATOM    820  CB  ILE    81      44.030  44.610  36.770  1.00  0.00           C
ATOM    821  CG1 ILE    81      42.650  43.940  36.760  1.00  0.00           C
ATOM    822  CG2 ILE    81      44.360  45.030  35.330  1.00  0.00           C
ATOM    823  CD  ILE    81      41.540  44.720  36.030  1.00  0.00           C
ATOM    824  C   ILE    81      46.520  44.370  37.110  1.00  0.00           C
ATOM    825  O   ILE    81      47.250  43.800  36.300  1.00  0.00           O
ATOM    826  N   ILE    82      46.980  45.400  37.820  1.00  0.00           N
ATOM    827  H   ILE    82      46.400  45.920  38.450  1.00  0.00           H
ATOM    828  CA  ILE    82      48.280  46.070  37.710  1.00  0.00           C
ATOM    829  CB  ILE    82      48.350  47.260  38.670  1.00  0.00           C
ATOM    830  CG1 ILE    82      47.530  48.460  38.190  1.00  0.00           C
ATOM    831  CG2 ILE    82      49.800  47.720  38.780  1.00  0.00           C
ATOM    832  CD  ILE    82      47.020  49.370  39.310  1.00  0.00           C
ATOM    833  C   ILE    82      49.410  45.060  37.880  1.00  0.00           C
ATOM    834  O   ILE    82      50.300  44.900  37.040  1.00  0.00           O
ATOM    835  N   THR    83      49.440  44.390  39.030  1.00  0.00           N
ATOM    836  H   THR    83      48.580  44.290  39.530  1.00  0.00           H
ATOM    837  CA  THR    83      50.500  43.460  39.470  1.00  0.00           C
ATOM    838  CB  THR    83      50.380  42.890  40.880  1.00  0.00           C
ATOM    839  OG1 THR    83      49.060  42.370  41.010  1.00  0.00           O
ATOM    840  HG1 THR    83      48.400  43.100  41.190  1.00  0.00           H
ATOM    841  CG2 THR    83      50.440  44.030  41.890  1.00  0.00           C
ATOM    842  C   THR    83      50.770  42.260  38.560  1.00  0.00           C
ATOM    843  O   THR    83      51.900  41.990  38.150  1.00  0.00           O
ATOM    844  N   VAL    84      49.700  41.750  37.970  1.00  0.00           N
ATOM    845  H   VAL    84      48.820  42.050  38.350  1.00  0.00           H
ATOM    846  CA  VAL    84      49.600  40.680  36.970  1.00  0.00           C
ATOM    847  CB  VAL    84      48.130  40.310  36.830  1.00  0.00           C
ATOM    848  CG1 VAL    84      47.870  39.470  35.580  1.00  0.00           C
ATOM    849  CG2 VAL    84      47.720  39.590  38.120  1.00  0.00           C
ATOM    850  C   VAL    84      50.290  41.070  35.660  1.00  0.00           C
ATOM    851  O   VAL    84      51.160  40.310  35.220  1.00  0.00           O
ATOM    852  N   LEU    85      49.900  42.190  35.070  1.00  0.00           N
ATOM    853  H   LEU    85      49.200  42.810  35.420  1.00  0.00           H
ATOM    854  CA  LEU    85      50.440  42.730  33.810  1.00  0.00           C
ATOM    855  CB  LEU    85      49.540  43.900  33.410  1.00  0.00           C
ATOM    856  CG  LEU    85      48.080  43.500  33.180  1.00  0.00           C
ATOM    857  CD1 LEU    85      47.370  44.780  32.750  1.00  0.00           C
ATOM    858  CD2 LEU    85      47.830  42.430  32.120  1.00  0.00           C
ATOM    859  C   LEU    85      51.900  43.160  33.890  1.00  0.00           C
ATOM    860  O   LEU    85      52.750  42.630  33.180  1.00  0.00           O
ATOM    861  N   MET    86      52.260  43.800  35.000  1.00  0.00           N
ATOM    862  H   MET    86      51.580  43.800  35.740  1.00  0.00           H
ATOM    863  CA  MET    86      53.610  44.300  35.300  1.00  0.00           C
ATOM    864  CB  MET    86      53.600  45.690  35.940  1.00  0.00           C
ATOM    865  CG  MET    86      53.110  46.730  34.920  1.00  0.00           C
ATOM    866  SD  MET    86      53.300  48.500  35.340  1.00  0.00           S
ATOM    867  CE  MET    86      51.700  48.850  36.040  1.00  0.00           C
ATOM    868  C   MET    86      54.390  43.280  36.130  1.00  0.00           C
ATOM    869  O   MET    86      55.140  43.610  37.060  1.00  0.00           O
ATOM    870  N   ALA    87      54.450  42.040  35.660  1.00  0.00           N
ATOM    871  H   ALA    87      54.040  41.770  34.790  1.00  0.00           H
ATOM    872  CA  ALA    87      55.110  40.890  36.280  1.00  0.00           C
ATOM    873  CB  ALA    87      54.220  39.920  37.060  1.00  0.00           C
ATOM    874  C   ALA    87      55.900  40.180  35.180  1.00  0.00           C
ATOM    875  O   ALA    87      55.550  40.360  34.010  1.00  0.00           O
ATOM    876  N   GLY    88      57.010  39.570  35.590  1.00  0.00           N
ATOM    877  H   GLY    88      57.250  39.310  36.520  1.00  0.00           H
ATOM    878  CA  GLY    88      58.020  39.170  34.600  1.00  0.00           C
ATOM    879  C   GLY    88      59.380  38.840  35.210  1.00  0.00           C
ATOM    880  O   GLY    88      59.930  37.760  34.960  1.00  0.00           O
ATOM    881  N   TYR    89      60.050  39.960  35.420  1.00  0.00           N
ATOM    882  H   TYR    89      59.560  40.830  35.510  1.00  0.00           H
ATOM    883  CA  TYR    89      61.440  40.030  35.890  1.00  0.00           C
ATOM    884  CB  TYR    89      62.010  41.240  35.150  1.00  0.00           C
ATOM    885  CG  TYR    89      62.290  41.080  33.650  1.00  0.00           C
ATOM    886  CD1 TYR    89      61.270  41.410  32.770  1.00  0.00           C
ATOM    887  HD1 TYR    89      60.310  41.680  33.200  1.00  0.00           H
ATOM    888  CD2 TYR    89      63.470  40.530  33.180  1.00  0.00           C
ATOM    889  HD2 TYR    89      64.260  40.280  33.890  1.00  0.00           H
ATOM    890  CE1 TYR    89      61.460  41.280  31.400  1.00  0.00           C
ATOM    891  HE1 TYR    89      60.610  41.600  30.790  1.00  0.00           H
ATOM    892  CE2 TYR    89      63.670  40.390  31.810  1.00  0.00           C
ATOM    893  HE2 TYR    89      64.630  40.240  31.320  1.00  0.00           H
ATOM    894  CZ  TYR    89      62.610  40.640  30.950  1.00  0.00           C
ATOM    895  OH  TYR    89      62.680  40.320  29.630  1.00  0.00           O
ATOM    896  HH  TYR    89      61.750  40.300  29.240  1.00  0.00           H
ATOM    897  C   TYR    89      61.560  40.170  37.410  1.00  0.00           C
ATOM    898  O   TYR    89      62.560  39.800  38.020  1.00  0.00           O
ATOM    899  N   ASP    90      60.420  40.310  38.090  1.00  0.00           N
ATOM    900  H   ASP    90      59.510  40.040  37.770  1.00  0.00           H
ATOM    901  CA  ASP    90      60.350  40.850  39.450  1.00  0.00           C
ATOM    902  CB  ASP    90      59.180  41.840  39.520  1.00  0.00           C
ATOM    903  CG  ASP    90      58.850  42.640  40.790  1.00  0.00           C
ATOM    904  OD1 ASP    90      59.300  43.790  40.960  1.00  0.00           O
ATOM    905  OD2 ASP    90      58.070  42.050  41.570  1.00  0.00           O
ATOM    906  C   ASP    90      60.290  39.790  40.550  1.00  0.00           C
ATOM    907  O   ASP    90      59.690  38.720  40.400  1.00  0.00           O
ATOM    908  N   SER    91      61.210  39.880  41.500  1.00  0.00           N
ATOM    909  H   SER    91      62.010  40.480  41.410  1.00  0.00           H
ATOM    910  CA  SER    91      61.300  39.000  42.670  1.00  0.00           C
ATOM    911  CB  SER    91      62.510  39.370  43.530  1.00  0.00           C
ATOM    912  OG  SER    91      62.430  40.790  43.710  1.00  0.00           O
ATOM    913  HG  SER    91      62.730  41.270  42.890  1.00  0.00           H
ATOM    914  C   SER    91      60.150  39.060  43.690  1.00  0.00           C
ATOM    915  O   SER    91      59.880  38.110  44.410  1.00  0.00           O
ATOM    916  N   ASN    92      59.490  40.220  43.690  1.00  0.00           N
ATOM    917  H   ASN    92      59.800  40.940  43.080  1.00  0.00           H
ATOM    918  CA  ASN    92      58.360  40.500  44.590  1.00  0.00           C
ATOM    919  CB  ASN    92      58.030  42.000  44.550  1.00  0.00           C
ATOM    920  CG  ASN    92      59.100  43.030  44.890  1.00  0.00           C
ATOM    921  OD1 ASN    92      59.510  43.110  46.050  1.00  0.00           O
ATOM    922  ND2 ASN    92      59.700  43.660  43.890  1.00  0.00           N
ATOM    923 1HD2 ASN    92      59.290  43.460  43.000  1.00  0.00           H
ATOM    924 2HD2 ASN    92      60.180  44.510  44.120  1.00  0.00           H
ATOM    925  C   ASN    92      57.060  39.760  44.270  1.00  0.00           C
ATOM    926  O   ASN    92      56.750  38.710  44.820  1.00  0.00           O
ATOM    927  N   ALA    93      56.580  40.040  43.060  1.00  0.00           N
ATOM    928  H   ALA    93      57.130  40.640  42.480  1.00  0.00           H
ATOM    929  CA  ALA    93      55.410  39.570  42.310  1.00  0.00           C
ATOM    930  CB  ALA    93      55.680  39.180  40.860  1.00  0.00           C
ATOM    931  C   ALA    93      54.500  38.540  42.990  1.00  0.00           C
ATOM    932  O   ALA    93      53.420  38.890  43.470  1.00  0.00           O
ATOM    933  N   GLN    94      54.990  37.310  42.870  1.00  0.00           N
ATOM    934  H   GLN    94      55.940  37.100  42.640  1.00  0.00           H
ATOM    935  CA  GLN    94      54.250  36.080  43.170  1.00  0.00           C
ATOM    936  CB  GLN    94      54.930  34.830  42.610  1.00  0.00           C
ATOM    937  CG  GLN    94      55.460  34.860  41.170  1.00  0.00           C
ATOM    938  CD  GLN    94      55.840  33.460  40.690  1.00  0.00           C
ATOM    939  OE1 GLN    94      55.770  32.440  41.380  1.00  0.00           O
ATOM    940  NE2 GLN    94      56.120  33.350  39.400  1.00  0.00           N
ATOM    941 1HE2 GLN    94      56.210  34.210  38.900  1.00  0.00           H
ATOM    942 2HE2 GLN    94      56.230  32.440  39.000  1.00  0.00           H
ATOM    943  C   GLN    94      53.820  36.060  44.640  1.00  0.00           C
ATOM    944  O   GLN    94      52.720  35.610  44.960  1.00  0.00           O
ATOM    945  N   LYS    95      54.670  36.400  45.610  1.00  0.00           N
ATOM    946  H   LYS    95      55.480  36.860  45.240  1.00  0.00           H
ATOM    947  CA  LYS    95      54.320  36.490  47.040  1.00  0.00           C
ATOM    948  CB  LYS    95      55.630  36.320  47.810  1.00  0.00           C
ATOM    949  CG  LYS    95      56.250  34.950  47.540  1.00  0.00           C
ATOM    950  CD  LYS    95      55.220  33.900  47.950  1.00  0.00           C
ATOM    951  CE  LYS    95      55.880  32.520  47.800  1.00  0.00           C
ATOM    952  NZ  LYS    95      55.560  31.710  48.990  1.00  0.00           N
ATOM    953  HZ1 LYS    95      56.120  32.050  49.740  1.00  0.00           H
ATOM    954  HZ2 LYS    95      54.610  31.760  49.280  1.00  0.00           H
ATOM    955  HZ3 LYS    95      55.730  30.780  48.670  1.00  0.00           H
ATOM    956  C   LYS    95      53.500  37.710  47.450  1.00  0.00           C
ATOM    957  O   LYS    95      52.730  37.560  48.400  1.00  0.00           O
ATOM    958  N   ILE    96      53.600  38.850  46.760  1.00  0.00           N
ATOM    959  H   ILE    96      54.370  39.020  46.150  1.00  0.00           H
ATOM    960  CA  ILE    96      52.630  39.950  46.820  1.00  0.00           C
ATOM    961  CB  ILE    96      53.250  41.030  45.920  1.00  0.00           C
ATOM    962  CG1 ILE    96      53.560  42.220  46.830  1.00  0.00           C
ATOM    963  CG2 ILE    96      52.380  41.710  44.860  1.00  0.00           C
ATOM    964  CD  ILE    96      54.550  43.130  46.100  1.00  0.00           C
ATOM    965  C   ILE    96      51.280  39.400  46.360  1.00  0.00           C
ATOM    966  O   ILE    96      50.320  39.610  47.100  1.00  0.00           O
ATOM    967  N   TYR    97      51.260  38.680  45.250  1.00  0.00           N
ATOM    968  H   TYR    97      52.010  38.700  44.580  1.00  0.00           H
ATOM    969  CA  TYR    97      50.040  38.120  44.640  1.00  0.00           C
ATOM    970  CB  TYR    97      50.290  37.620  43.220  1.00  0.00           C
ATOM    971  CG  TYR    97      48.950  37.330  42.550  1.00  0.00           C
ATOM    972  CD1 TYR    97      48.150  38.380  42.110  1.00  0.00           C
ATOM    973  HD1 TYR    97      48.540  39.330  41.760  1.00  0.00           H
ATOM    974  CD2 TYR    97      48.410  36.050  42.540  1.00  0.00           C
ATOM    975  HD2 TYR    97      49.030  35.160  42.420  1.00  0.00           H
ATOM    976  CE1 TYR    97      46.790  38.170  41.890  1.00  0.00           C
ATOM    977  HE1 TYR    97      46.290  38.870  41.220  1.00  0.00           H
ATOM    978  CE2 TYR    97      47.030  35.890  42.440  1.00  0.00           C
ATOM    979  HE2 TYR    97      46.640  34.920  42.760  1.00  0.00           H
ATOM    980  CZ  TYR    97      46.180  36.960  42.180  1.00  0.00           C
ATOM    981  OH  TYR    97      44.850  36.800  42.370  1.00  0.00           O
ATOM    982  HH  TYR    97      44.560  37.730  42.620  1.00  0.00           H
ATOM    983  C   TYR    97      49.320  37.130  45.560  1.00  0.00           C
ATOM    984  O   TYR    97      48.120  37.320  45.770  1.00  0.00           O
ATOM    985  N   ASP    98      50.090  36.190  46.090  1.00  0.00           N
ATOM    986  H   ASP    98      51.000  35.990  45.740  1.00  0.00           H
ATOM    987  CA  ASP    98      49.700  35.280  47.180  1.00  0.00           C
ATOM    988  CB  ASP    98      50.930  34.620  47.800  1.00  0.00           C
ATOM    989  CG  ASP    98      50.620  33.510  48.810  1.00  0.00           C
ATOM    990  OD1 ASP    98      50.640  33.790  50.030  1.00  0.00           O
ATOM    991  OD2 ASP    98      50.730  32.330  48.430  1.00  0.00           O
ATOM    992  C   ASP    98      49.000  36.120  48.250  1.00  0.00           C
ATOM    993  O   ASP    98      47.920  35.720  48.670  1.00  0.00           O
ATOM    994  N   GLY    99      49.540  37.270  48.670  1.00  0.00           N
ATOM    995  H   GLY    99      50.490  37.440  48.430  1.00  0.00           H
ATOM    996  CA  GLY    99      48.980  38.170  49.690  1.00  0.00           C
ATOM    997  C   GLY    99      47.690  38.940  49.400  1.00  0.00           C
ATOM    998  O   GLY    99      46.760  38.890  50.210  1.00  0.00           O
ATOM    999  N   LEU   100      47.660  39.490  48.190  1.00  0.00           N
ATOM   1000  H   LEU   100      48.530  39.480  47.690  1.00  0.00           H
ATOM   1001  CA  LEU   100      46.460  40.080  47.570  1.00  0.00           C
ATOM   1002  CB  LEU   100      46.820  40.730  46.230  1.00  0.00           C
ATOM   1003  CG  LEU   100      47.670  41.990  46.430  1.00  0.00           C
ATOM   1004  CD1 LEU   100      48.170  42.480  45.070  1.00  0.00           C
ATOM   1005  CD2 LEU   100      47.010  43.160  47.160  1.00  0.00           C
ATOM   1006  C   LEU   100      45.250  39.150  47.490  1.00  0.00           C
ATOM   1007  O   LEU   100      44.210  39.430  48.090  1.00  0.00           O
ATOM   1008  N   PHE   101      45.560  38.000  46.900  1.00  0.00           N
ATOM   1009  H   PHE   101      46.470  37.860  46.510  1.00  0.00           H
ATOM   1010  CA  PHE   101      44.630  36.870  46.790  1.00  0.00           C
ATOM   1011  CB  PHE   101      45.430  35.640  46.360  1.00  0.00           C
ATOM   1012  CG  PHE   101      44.540  34.460  45.990  1.00  0.00           C
ATOM   1013  CD1 PHE   101      43.590  34.550  44.980  1.00  0.00           C
ATOM   1014  HD1 PHE   101      43.470  35.370  44.270  1.00  0.00           H
ATOM   1015  CD2 PHE   101      44.620  33.330  46.790  1.00  0.00           C
ATOM   1016  HD2 PHE   101      45.430  33.280  47.520  1.00  0.00           H
ATOM   1017  CE1 PHE   101      42.750  33.460  44.790  1.00  0.00           C
ATOM   1018  HE1 PHE   101      41.820  33.560  44.230  1.00  0.00           H
ATOM   1019  CE2 PHE   101      43.790  32.240  46.560  1.00  0.00           C
ATOM   1020  HE2 PHE   101      44.150  31.290  46.960  1.00  0.00           H
ATOM   1021  CZ  PHE   101      42.880  32.280  45.520  1.00  0.00           C
ATOM   1022  HZ  PHE   101      42.160  31.460  45.400  1.00  0.00           H
ATOM   1023  C   PHE   101      44.020  36.420  48.110  1.00  0.00           C
ATOM   1024  O   PHE   101      42.790  36.360  48.240  1.00  0.00           O
ATOM   1025  N   LYS   102      44.850  36.470  49.150  1.00  0.00           N
ATOM   1026  H   LYS   102      45.800  36.730  48.960  1.00  0.00           H
ATOM   1027  CA  LYS   102      44.540  36.030  50.520  1.00  0.00           C
ATOM   1028  CB  LYS   102      45.850  35.730  51.240  1.00  0.00           C
ATOM   1029  CG  LYS   102      46.170  34.260  50.970  1.00  0.00           C
ATOM   1030  CD  LYS   102      47.550  33.760  51.420  1.00  0.00           C
ATOM   1031  CE  LYS   102      47.700  32.270  51.110  1.00  0.00           C
ATOM   1032  NZ  LYS   102      48.890  31.580  51.630  1.00  0.00           N
ATOM   1033  HZ1 LYS   102      49.590  32.270  51.810  1.00  0.00           H
ATOM   1034  HZ2 LYS   102      48.810  30.950  52.400  1.00  0.00           H
ATOM   1035  HZ3 LYS   102      49.290  30.990  50.930  1.00  0.00           H
ATOM   1036  C   LYS   102      43.700  37.030  51.310  1.00  0.00           C
ATOM   1037  O   LYS   102      43.040  36.620  52.270  1.00  0.00           O
ATOM   1038  N   THR   103      44.010  38.310  51.150  1.00  0.00           N
ATOM   1039  H   THR   103      44.650  38.600  50.440  1.00  0.00           H
ATOM   1040  CA  THR   103      43.130  39.330  51.740  1.00  0.00           C
ATOM   1041  CB  THR   103      43.760  40.720  51.660  1.00  0.00           C
ATOM   1042  OG1 THR   103      44.260  41.120  50.380  1.00  0.00           O
ATOM   1043  HG1 THR   103      45.260  41.070  50.390  1.00  0.00           H
ATOM   1044  CG2 THR   103      44.870  40.820  52.710  1.00  0.00           C
ATOM   1045  C   THR   103      41.840  39.520  50.950  1.00  0.00           C
ATOM   1046  O   THR   103      40.820  39.800  51.590  1.00  0.00           O
ATOM   1047  N   ALA   104      41.910  39.570  49.620  1.00  0.00           N
ATOM   1048  H   ALA   104      42.810  39.440  49.210  1.00  0.00           H
ATOM   1049  CA  ALA   104      40.770  39.800  48.720  1.00  0.00           C
ATOM   1050  CB  ALA   104      41.120  40.050  47.260  1.00  0.00           C
ATOM   1051  C   ALA   104      39.730  38.680  48.830  1.00  0.00           C
ATOM   1052  O   ALA   104      38.610  38.930  49.280  1.00  0.00           O
ATOM   1053  N   ARG   105      40.100  37.450  48.490  1.00  0.00           N
ATOM   1054  H   ARG   105      41.050  37.300  48.250  1.00  0.00           H
ATOM   1055  CA  ARG   105      39.250  36.260  48.690  1.00  0.00           C
ATOM   1056  CB  ARG   105      39.650  35.110  47.760  1.00  0.00           C
ATOM   1057  CG  ARG   105      39.510  35.510  46.290  1.00  0.00           C
ATOM   1058  CD  ARG   105      38.130  35.670  45.650  1.00  0.00           C
ATOM   1059  NE  ARG   105      37.350  34.430  45.760  1.00  0.00           N
ATOM   1060  HE  ARG   105      37.840  33.580  45.960  1.00  0.00           H
ATOM   1061  CZ  ARG   105      36.050  34.330  45.480  1.00  0.00           C
ATOM   1062  NH1 ARG   105      35.220  35.370  45.310  1.00  0.00           N
ATOM   1063 1HH1 ARG   105      35.610  36.280  45.470  1.00  0.00           H
ATOM   1064 2HH1 ARG   105      34.240  35.430  45.110  1.00  0.00           H
ATOM   1065  NH2 ARG   105      35.450  33.130  45.430  1.00  0.00           N
ATOM   1066 1HH2 ARG   105      36.000  32.340  45.670  1.00  0.00           H
ATOM   1067 2HH2 ARG   105      34.450  33.140  45.420  1.00  0.00           H
ATOM   1068  C   ARG   105      39.140  35.960  50.180  1.00  0.00           C
ATOM   1069  O   ARG   105      39.630  34.920  50.640  1.00  0.00           O
ATOM   1070  N   THR   106      38.380  36.790  50.890  1.00  0.00           N
ATOM   1071  H   THR   106      38.090  37.670  50.500  1.00  0.00           H
ATOM   1072  CA  THR   106      38.000  36.490  52.270  1.00  0.00           C
ATOM   1073  CB  THR   106      38.700  37.480  53.200  1.00  0.00           C
ATOM   1074  OG1 THR   106      38.540  38.870  52.880  1.00  0.00           O
ATOM   1075  HG1 THR   106      39.380  39.370  52.680  1.00  0.00           H
ATOM   1076  CG2 THR   106      40.170  37.080  53.370  1.00  0.00           C
ATOM   1077  C   THR   106      36.480  36.590  52.400  1.00  0.00           C
ATOM   1078  O   THR   106      35.870  35.530  52.460  1.00  0.00           O
ATOM   1079  N   PHE   107      36.010  37.840  52.350  1.00  0.00           N
ATOM   1080  H   PHE   107      36.610  38.590  52.630  1.00  0.00           H
ATOM   1081  CA  PHE   107      34.630  38.310  52.240  1.00  0.00           C
ATOM   1082  CB  PHE   107      34.610  39.840  52.210  1.00  0.00           C
ATOM   1083  CG  PHE   107      34.930  40.380  53.610  1.00  0.00           C
ATOM   1084  CD1 PHE   107      36.240  40.600  54.040  1.00  0.00           C
ATOM   1085  HD1 PHE   107      36.910  41.040  53.310  1.00  0.00           H
ATOM   1086  CD2 PHE   107      33.980  40.280  54.610  1.00  0.00           C
ATOM   1087  HD2 PHE   107      32.960  40.400  54.230  1.00  0.00           H
ATOM   1088  CE1 PHE   107      36.510  40.770  55.390  1.00  0.00           C
ATOM   1089  HE1 PHE   107      37.510  40.590  55.770  1.00  0.00           H
ATOM   1090  CE2 PHE   107      34.250  40.440  55.960  1.00  0.00           C
ATOM   1091  HE2 PHE   107      33.400  40.260  56.620  1.00  0.00           H
ATOM   1092  CZ  PHE   107      35.540  40.700  56.400  1.00  0.00           C
ATOM   1093  HZ  PHE   107      35.800  40.630  57.450  1.00  0.00           H
ATOM   1094  C   PHE   107      33.810  37.690  51.100  1.00  0.00           C
ATOM   1095  O   PHE   107      34.010  37.880  49.900  1.00  0.00           O
ATOM   1096  N   LYS   108      32.650  37.170  51.460  1.00  0.00           N
ATOM   1097  H   LYS   108      32.340  36.950  52.380  1.00  0.00           H
ATOM   1098  CA  LYS   108      31.690  36.620  50.490  1.00  0.00           C
ATOM   1099  CB  LYS   108      31.670  35.090  50.590  1.00  0.00           C
ATOM   1100  CG  LYS   108      31.400  34.460  51.950  1.00  0.00           C
ATOM   1101  CD  LYS   108      31.300  32.930  51.920  1.00  0.00           C
ATOM   1102  CE  LYS   108      30.820  32.420  53.280  1.00  0.00           C
ATOM   1103  NZ  LYS   108      29.400  32.780  53.400  1.00  0.00           N
ATOM   1104  HZ1 LYS   108      29.050  32.820  54.340  1.00  0.00           H
ATOM   1105  HZ2 LYS   108      29.260  33.710  53.060  1.00  0.00           H
ATOM   1106  HZ3 LYS   108      28.750  32.200  52.910  1.00  0.00           H
ATOM   1107  C   LYS   108      30.260  37.050  50.830  1.00  0.00           C
ATOM   1108  O   LYS   108      29.830  37.140  51.980  1.00  0.00           O
ATOM   1109  N   SER   109      29.430  37.180  49.790  1.00  0.00           N
ATOM   1110  H   SER   109      29.810  37.150  48.870  1.00  0.00           H
ATOM   1111  CA  SER   109      28.050  37.660  49.900  1.00  0.00           C
ATOM   1112  CB  SER   109      27.510  37.850  48.480  1.00  0.00           C
ATOM   1113  OG  SER   109      26.620  38.960  48.290  1.00  0.00           O
ATOM   1114  HG  SER   109      25.800  38.600  47.860  1.00  0.00           H
ATOM   1115  C   SER   109      27.030  36.750  50.580  1.00  0.00           C
ATOM   1116  O   SER   109      27.120  35.520  50.520  1.00  0.00           O
ATOM   1117  N   SER   110      26.160  37.270  51.440  1.00  0.00           N
ATOM   1118  H   SER   110      26.010  38.260  51.450  1.00  0.00           H
ATOM   1119  CA  SER   110      25.380  36.340  52.270  1.00  0.00           C
ATOM   1120  CB  SER   110      24.620  37.040  53.400  1.00  0.00           C
ATOM   1121  OG  SER   110      25.390  37.360  54.560  1.00  0.00           O
ATOM   1122  HG  SER   110      26.230  37.850  54.320  1.00  0.00           H
ATOM   1123  C   SER   110      24.440  35.320  51.630  1.00  0.00           C
ATOM   1124  O   SER   110      24.510  34.140  51.990  1.00  0.00           O
ATOM   1125  N   GLN   111      23.830  35.720  50.520  1.00  0.00           N
ATOM   1126  H   GLN   111      23.810  36.680  50.240  1.00  0.00           H
ATOM   1127  CA  GLN   111      23.040  34.800  49.680  1.00  0.00           C
ATOM   1128  CB  GLN   111      21.930  35.480  48.870  1.00  0.00           C
ATOM   1129  CG  GLN   111      20.950  36.310  49.710  1.00  0.00           C
ATOM   1130  CD  GLN   111      19.620  36.530  48.990  1.00  0.00           C
ATOM   1131  OE1 GLN   111      19.360  37.490  48.270  1.00  0.00           O
ATOM   1132  NE2 GLN   111      18.880  35.430  48.980  1.00  0.00           N
ATOM   1133 1HE2 GLN   111      19.170  34.580  49.410  1.00  0.00           H
ATOM   1134 2HE2 GLN   111      17.960  35.460  48.590  1.00  0.00           H
ATOM   1135  C   GLN   111      23.780  33.830  48.760  1.00  0.00           C
ATOM   1136  O   GLN   111      23.430  32.660  48.670  1.00  0.00           O
ATOM   1137  N   ASN   112      24.830  34.370  48.140  1.00  0.00           N
ATOM   1138  H   ASN   112      25.010  35.350  48.170  1.00  0.00           H
ATOM   1139  CA  ASN   112      25.710  33.640  47.220  1.00  0.00           C
ATOM   1140  CB  ASN   112      25.750  34.280  45.830  1.00  0.00           C
ATOM   1141  CG  ASN   112      26.310  33.360  44.740  1.00  0.00           C
ATOM   1142  OD1 ASN   112      27.400  32.800  44.890  1.00  0.00           O
ATOM   1143  ND2 ASN   112      25.680  33.350  43.570  1.00  0.00           N
ATOM   1144 1HD2 ASN   112      24.830  33.870  43.460  1.00  0.00           H
ATOM   1145 2HD2 ASN   112      26.050  32.870  42.770  1.00  0.00           H
ATOM   1146  C   ASN   112      27.140  33.410  47.710  1.00  0.00           C
ATOM   1147  O   ASN   112      27.960  34.300  47.520  1.00  0.00           O
ATOM   1148  N   PRO   113      27.540  32.210  48.110  1.00  0.00           N
ATOM   1149  CA  PRO   113      28.880  31.970  48.670  1.00  0.00           C
ATOM   1150  CB  PRO   113      28.730  30.730  49.560  1.00  0.00           C
ATOM   1151  CG  PRO   113      27.680  29.930  48.770  1.00  0.00           C
ATOM   1152  CD  PRO   113      26.750  30.970  48.160  1.00  0.00           C
ATOM   1153  C   PRO   113      30.070  31.770  47.730  1.00  0.00           C
ATOM   1154  O   PRO   113      31.060  31.100  48.030  1.00  0.00           O
ATOM   1155  N   ASN   114      29.880  32.110  46.460  1.00  0.00           N
ATOM   1156  H   ASN   114      28.960  32.060  46.080  1.00  0.00           H
ATOM   1157  CA  ASN   114      30.990  32.060  45.500  1.00  0.00           C
ATOM   1158  CB  ASN   114      30.550  31.280  44.260  1.00  0.00           C
ATOM   1159  CG  ASN   114      30.070  29.850  44.530  1.00  0.00           C
ATOM   1160  OD1 ASN   114      28.890  29.600  44.740  1.00  0.00           O
ATOM   1161  ND2 ASN   114      30.950  28.860  44.650  1.00  0.00           N
ATOM   1162 1HD2 ASN   114      31.940  28.830  44.480  1.00  0.00           H
ATOM   1163 2HD2 ASN   114      30.580  27.950  44.850  1.00  0.00           H
ATOM   1164  C   ASN   114      31.470  33.470  45.180  1.00  0.00           C
ATOM   1165  O   ASN   114      32.660  33.620  44.900  1.00  0.00           O
ATOM   1166  N   LEU   115      30.700  34.510  45.510  1.00  0.00           N
ATOM   1167  H   LEU   115      29.970  34.350  46.170  1.00  0.00           H
ATOM   1168  CA  LEU   115      30.890  35.920  45.130  1.00  0.00           C
ATOM   1169  CB  LEU   115      29.490  36.520  44.970  1.00  0.00           C
ATOM   1170  CG  LEU   115      29.020  36.280  43.530  1.00  0.00           C
ATOM   1171  CD1 LEU   115      27.560  36.680  43.330  1.00  0.00           C
ATOM   1172  CD2 LEU   115      29.870  37.060  42.520  1.00  0.00           C
ATOM   1173  C   LEU   115      31.670  36.740  46.160  1.00  0.00           C
ATOM   1174  O   LEU   115      32.240  36.130  47.070  1.00  0.00           O
ATOM   1175  N   MET   116      31.700  38.060  46.050  1.00  0.00           N
ATOM   1176  H   MET   116      31.240  38.620  45.360  1.00  0.00           H
ATOM   1177  CA  MET   116      32.440  38.920  46.990  1.00  0.00           C
ATOM   1178  CB  MET   116      33.360  39.820  46.160  1.00  0.00           C
ATOM   1179  CG  MET   116      34.360  39.130  45.230  1.00  0.00           C
ATOM   1180  SD  MET   116      35.740  38.210  46.010  1.00  0.00           S
ATOM   1181  CE  MET   116      36.390  39.500  47.050  1.00  0.00           C
ATOM   1182  C   MET   116      31.470  39.730  47.840  1.00  0.00           C
ATOM   1183  O   MET   116      30.300  39.350  47.960  1.00  0.00           O
ATOM   1184  N   GLY   117      32.190  40.330  48.790  1.00  0.00           N
ATOM   1185  H   GLY   117      33.000  39.870  49.140  1.00  0.00           H
ATOM   1186  CA  GLY   117      31.710  41.490  49.550  1.00  0.00           C
ATOM   1187  C   GLY   117      32.450  42.790  49.230  1.00  0.00           C
ATOM   1188  O   GLY   117      33.660  42.880  49.010  1.00  0.00           O
ATOM   1189  N   TRP   118      31.620  43.830  49.270  1.00  0.00           N
ATOM   1190  H   TRP   118      30.660  43.570  49.260  1.00  0.00           H
ATOM   1191  CA  TRP   118      32.060  45.180  48.890  1.00  0.00           C
ATOM   1192  CB  TRP   118      30.930  46.200  48.700  1.00  0.00           C
ATOM   1193  CG  TRP   118      30.240  46.660  49.990  1.00  0.00           C
ATOM   1194  CD1 TRP   118      29.440  45.900  50.730  1.00  0.00           C
ATOM   1195  HD1 TRP   118      29.290  44.820  50.630  1.00  0.00           H
ATOM   1196  CD2 TRP   118      29.970  47.960  50.400  1.00  0.00           C
ATOM   1197  NE1 TRP   118      28.830  46.590  51.680  1.00  0.00           N
ATOM   1198  HE1 TRP   118      28.120  46.250  52.300  1.00  0.00           H
ATOM   1199  CE2 TRP   118      29.060  47.880  51.450  1.00  0.00           C
ATOM   1200  CE3 TRP   118      30.560  49.190  50.110  1.00  0.00           C
ATOM   1201  HE3 TRP   118      31.400  49.130  49.420  1.00  0.00           H
ATOM   1202  CZ2 TRP   118      28.720  49.000  52.200  1.00  0.00           C
ATOM   1203  HZ2 TRP   118      28.000  48.920  53.010  1.00  0.00           H
ATOM   1204  CZ3 TRP   118      30.210  50.340  50.800  1.00  0.00           C
ATOM   1205  HZ3 TRP   118      30.670  51.270  50.470  1.00  0.00           H
ATOM   1206  CH2 TRP   118      29.310  50.210  51.850  1.00  0.00           C
ATOM   1207  HH2 TRP   118      29.220  51.080  52.500  1.00  0.00           H
ATOM   1208  C   TRP   118      33.300  45.750  49.570  1.00  0.00           C
ATOM   1209  O   TRP   118      34.340  46.090  49.010  1.00  0.00           O
ATOM   1210  N   VAL   119      33.200  46.100  50.850  1.00  0.00           N
ATOM   1211  H   VAL   119      32.310  46.440  51.160  1.00  0.00           H
ATOM   1212  CA  VAL   119      34.360  46.450  51.670  1.00  0.00           C
ATOM   1213  CB  VAL   119      34.050  47.410  52.820  1.00  0.00           C
ATOM   1214  CG1 VAL   119      35.260  47.970  53.560  1.00  0.00           C
ATOM   1215  CG2 VAL   119      33.400  48.680  52.270  1.00  0.00           C
ATOM   1216  C   VAL   119      35.140  45.300  52.310  1.00  0.00           C
ATOM   1217  O   VAL   119      34.600  44.470  53.040  1.00  0.00           O
ATOM   1218  N   VAL   120      36.430  45.310  51.970  1.00  0.00           N
ATOM   1219  H   VAL   120      36.820  46.050  51.410  1.00  0.00           H
ATOM   1220  CA  VAL   120      37.360  44.400  52.660  1.00  0.00           C
ATOM   1221  CB  VAL   120      38.390  44.000  51.600  1.00  0.00           C
ATOM   1222  CG1 VAL   120      39.410  43.070  52.240  1.00  0.00           C
ATOM   1223  CG2 VAL   120      37.710  43.240  50.460  1.00  0.00           C
ATOM   1224  C   VAL   120      37.830  44.980  53.990  1.00  0.00           C
ATOM   1225  O   VAL   120      38.430  46.050  54.090  1.00  0.00           O
ATOM   1226  N   ALA   121      37.560  44.180  55.020  1.00  0.00           N
ATOM   1227  H   ALA   121      37.190  43.270  54.850  1.00  0.00           H
ATOM   1228  CA  ALA   121      37.860  44.480  56.420  1.00  0.00           C
ATOM   1229  CB  ALA   121      36.600  44.760  57.250  1.00  0.00           C
ATOM   1230  C   ALA   121      38.760  43.540  57.220  1.00  0.00           C
ATOM   1231  O   ALA   121      38.690  42.310  57.090  1.00  0.00           O
ATOM   1232  N   ASP   122      39.430  44.140  58.200  1.00  0.00           N
ATOM   1233  H   ASP   122      39.350  45.110  58.440  1.00  0.00           H
ATOM   1234  CA  ASP   122      40.270  43.380  59.140  1.00  0.00           C
ATOM   1235  CB  ASP   122      41.280  44.350  59.750  1.00  0.00           C
ATOM   1236  CG  ASP   122      42.330  43.730  60.670  1.00  0.00           C
ATOM   1237  OD1 ASP   122      42.870  42.630  60.460  1.00  0.00           O
ATOM   1238  OD2 ASP   122      42.710  44.410  61.660  1.00  0.00           O
ATOM   1239  C   ASP   122      39.460  42.650  60.210  1.00  0.00           C
ATOM   1240  O   ASP   122      38.790  43.100  61.140  1.00  0.00           O
ATOM   1241  N   SER   123      39.370  41.390  59.800  1.00  0.00           N
ATOM   1242  H   SER   123      39.950  41.090  59.040  1.00  0.00           H
ATOM   1243  CA  SER   123      38.500  40.420  60.490  1.00  0.00           C
ATOM   1244  CB  SER   123      37.080  40.500  59.920  1.00  0.00           C
ATOM   1245  OG  SER   123      36.220  40.040  60.960  1.00  0.00           O
ATOM   1246  HG  SER   123      36.430  40.590  61.760  1.00  0.00           H
ATOM   1247  C   SER   123      39.060  39.010  60.680  1.00  0.00           C
ATOM   1248  O   SER   123      39.510  38.490  59.670  1.00  0.00           O
ATOM   1249  N   LYS   124      38.960  38.490  61.900  1.00  0.00           N
ATOM   1250  H   LYS   124      38.450  39.050  62.560  1.00  0.00           H
ATOM   1251  CA  LYS   124      39.340  37.120  62.260  1.00  0.00           C
ATOM   1252  CB  LYS   124      39.250  36.860  63.770  1.00  0.00           C
ATOM   1253  CG  LYS   124      40.140  37.830  64.530  1.00  0.00           C
ATOM   1254  CD  LYS   124      39.840  38.100  66.010  1.00  0.00           C
ATOM   1255  CE  LYS   124      40.750  39.220  66.520  1.00  0.00           C
ATOM   1256  NZ  LYS   124      40.890  38.890  67.950  1.00  0.00           N
ATOM   1257  HZ1 LYS   124      41.600  38.220  68.140  1.00  0.00           H
ATOM   1258  HZ2 LYS   124      41.120  39.690  68.490  1.00  0.00           H
ATOM   1259  HZ3 LYS   124      40.040  38.560  68.360  1.00  0.00           H
ATOM   1260  C   LYS   124      38.620  36.020  61.480  1.00  0.00           C
ATOM   1261  O   LYS   124      39.290  35.240  60.810  1.00  0.00           O
ATOM   1262  N   LYS   125      37.290  36.060  61.530  1.00  0.00           N
ATOM   1263  H   LYS   125      36.820  36.620  62.210  1.00  0.00           H
ATOM   1264  CA  LYS   125      36.410  35.280  60.650  1.00  0.00           C
ATOM   1265  CB  LYS   125      35.310  34.620  61.480  1.00  0.00           C
ATOM   1266  CG  LYS   125      34.740  33.470  60.660  1.00  0.00           C
ATOM   1267  CD  LYS   125      35.480  32.160  60.910  1.00  0.00           C
ATOM   1268  CE  LYS   125      34.930  30.930  60.180  1.00  0.00           C
ATOM   1269  NZ  LYS   125      36.060  30.090  59.780  1.00  0.00           N
ATOM   1270  HZ1 LYS   125      36.530  29.910  60.640  1.00  0.00           H
ATOM   1271  HZ2 LYS   125      35.810  29.190  59.410  1.00  0.00           H
ATOM   1272  HZ3 LYS   125      36.710  30.520  59.150  1.00  0.00           H
ATOM   1273  C   LYS   125      35.960  36.200  59.510  1.00  0.00           C
ATOM   1274  O   LYS   125      34.840  36.710  59.470  1.00  0.00           O
ATOM   1275  N   ALA   126      36.850  36.390  58.540  1.00  0.00           N
ATOM   1276  H   ALA   126      37.800  36.080  58.610  1.00  0.00           H
ATOM   1277  CA  ALA   126      36.580  37.190  57.340  1.00  0.00           C
ATOM   1278  CB  ALA   126      37.980  37.630  56.900  1.00  0.00           C
ATOM   1279  C   ALA   126      35.740  36.460  56.290  1.00  0.00           C
ATOM   1280  O   ALA   126      36.220  35.940  55.290  1.00  0.00           O
ATOM   1281  N   GLN   127      34.440  36.520  56.560  1.00  0.00           N
ATOM   1282  H   GLN   127      34.180  36.900  57.450  1.00  0.00           H
ATOM   1283  CA  GLN   127      33.440  35.890  55.690  1.00  0.00           C
ATOM   1284  CB  GLN   127      32.910  34.520  56.140  1.00  0.00           C
ATOM   1285  CG  GLN   127      33.990  33.460  56.390  1.00  0.00           C
ATOM   1286  CD  GLN   127      33.450  32.040  56.530  1.00  0.00           C
ATOM   1287  OE1 GLN   127      33.880  31.120  55.830  1.00  0.00           O
ATOM   1288  NE2 GLN   127      32.520  31.870  57.470  1.00  0.00           N
ATOM   1289 1HE2 GLN   127      32.190  32.690  57.930  1.00  0.00           H
ATOM   1290 2HE2 GLN   127      32.260  30.950  57.740  1.00  0.00           H
ATOM   1291  C   GLN   127      32.180  36.640  55.250  1.00  0.00           C
ATOM   1292  O   GLN   127      32.140  36.830  54.040  1.00  0.00           O
ATOM   1293  N   GLY   128      31.420  37.130  56.230  1.00  0.00           N
ATOM   1294  H   GLY   128      31.700  37.150  57.190  1.00  0.00           H
ATOM   1295  CA  GLY   128      30.140  37.760  55.880  1.00  0.00           C
ATOM   1296  C   GLY   128      30.010  39.270  56.040  1.00  0.00           C
ATOM   1297  O   GLY   128      30.910  40.080  55.800  1.00  0.00           O
ATOM   1298  N   HIS   129      28.890  39.680  56.630  1.00  0.00           N
ATOM   1299  H   HIS   129      28.110  39.100  56.890  1.00  0.00           H
ATOM   1300  CA  HIS   129      28.520  41.070  56.940  1.00  0.00           C
ATOM   1301  CB  HIS   129      29.390  41.580  58.100  1.00  0.00           C
ATOM   1302  CG  HIS   129      28.850  42.890  58.670  1.00  0.00           C
ATOM   1303  ND1 HIS   129      27.860  42.830  59.550  1.00  0.00           N
ATOM   1304  CD2 HIS   129      29.050  44.150  58.280  1.00  0.00           C
ATOM   1305  HD2 HIS   129      29.580  44.310  57.340  1.00  0.00           H
ATOM   1306  CE1 HIS   129      27.570  44.100  59.810  1.00  0.00           C
ATOM   1307  HE1 HIS   129      26.690  44.470  60.330  1.00  0.00           H
ATOM   1308  NE2 HIS   129      28.260  44.920  59.020  1.00  0.00           N
ATOM   1309  HE2 HIS   129      28.400  45.910  59.090  1.00  0.00           H
ATOM   1310  C   HIS   129      28.410  42.100  55.820  1.00  0.00           C
ATOM   1311  O   HIS   129      27.510  42.930  55.800  1.00  0.00           O
ATOM   1312  N   PHE   130      29.220  41.960  54.770  1.00  0.00           N
ATOM   1313  H   PHE   130      29.970  41.340  54.970  1.00  0.00           H
ATOM   1314  CA  PHE   130      29.160  42.710  53.510  1.00  0.00           C
ATOM   1315  CB  PHE   130      30.560  43.300  53.330  1.00  0.00           C
ATOM   1316  CG  PHE   130      31.290  44.140  54.380  1.00  0.00           C
ATOM   1317  CD1 PHE   130      31.140  45.520  54.400  1.00  0.00           C
ATOM   1318  HD1 PHE   130      30.960  46.160  53.540  1.00  0.00           H
ATOM   1319  CD2 PHE   130      31.910  43.490  55.450  1.00  0.00           C
ATOM   1320  HD2 PHE   130      32.310  42.490  55.320  1.00  0.00           H
ATOM   1321  CE1 PHE   130      31.500  46.240  55.540  1.00  0.00           C
ATOM   1322  HE1 PHE   130      31.440  47.330  55.460  1.00  0.00           H
ATOM   1323  CE2 PHE   130      32.260  44.240  56.570  1.00  0.00           C
ATOM   1324  HE2 PHE   130      32.690  43.710  57.410  1.00  0.00           H
ATOM   1325  CZ  PHE   130      32.040  45.610  56.650  1.00  0.00           C
ATOM   1326  HZ  PHE   130      32.340  46.180  57.530  1.00  0.00           H
ATOM   1327  C   PHE   130      28.830  41.820  52.310  1.00  0.00           C
ATOM   1328  O   PHE   130      29.220  40.660  52.300  1.00  0.00           O
ATOM   1329  N   ASP   131      28.070  42.410  51.390  1.00  0.00           N
ATOM   1330  H   ASP   131      27.620  43.260  51.660  1.00  0.00           H
ATOM   1331  CA  ASP   131      27.670  41.750  50.140  1.00  0.00           C
ATOM   1332  CB  ASP   131      26.140  41.760  50.110  1.00  0.00           C
ATOM   1333  CG  ASP   131      25.420  41.250  51.360  1.00  0.00           C
ATOM   1334  OD1 ASP   131      25.610  40.140  51.910  1.00  0.00           O
ATOM   1335  OD2 ASP   131      24.600  42.030  51.890  1.00  0.00           O
ATOM   1336  C   ASP   131      28.200  42.200  48.780  1.00  0.00           C
ATOM   1337  O   ASP   131      28.870  43.230  48.810  1.00  0.00           O
ATOM   1338  N   SER   132      27.980  41.360  47.780  1.00  0.00           N
ATOM   1339  H   SER   132      27.600  40.450  47.930  1.00  0.00           H
ATOM   1340  CA  SER   132      28.190  41.710  46.370  1.00  0.00           C
ATOM   1341  CB  SER   132      27.440  40.780  45.420  1.00  0.00           C
ATOM   1342  OG  SER   132      27.950  40.930  44.100  1.00  0.00           O
ATOM   1343  HG  SER   132      28.830  40.460  44.030  1.00  0.00           H
ATOM   1344  C   SER   132      27.860  43.150  45.970  1.00  0.00           C
ATOM   1345  O   SER   132      26.770  43.660  46.200  1.00  0.00           O
ATOM   1346  N   ALA   133      28.790  43.620  45.140  1.00  0.00           N
ATOM   1347  H   ALA   133      29.540  42.980  44.940  1.00  0.00           H
ATOM   1348  CA  ALA   133      28.850  44.980  44.600  1.00  0.00           C
ATOM   1349  CB  ALA   133      30.180  45.670  44.960  1.00  0.00           C
ATOM   1350  C   ALA   133      28.690  45.080  43.090  1.00  0.00           C
ATOM   1351  O   ALA   133      28.590  46.110  42.420  1.00  0.00           O
ATOM   1352  N   THR   134      28.790  43.910  42.450  1.00  0.00           N
ATOM   1353  H   THR   134      28.810  43.050  42.960  1.00  0.00           H
ATOM   1354  CA  THR   134      28.780  43.690  41.000  1.00  0.00           C
ATOM   1355  CB  THR   134      27.480  44.100  40.300  1.00  0.00           C
ATOM   1356  OG1 THR   134      26.380  43.460  40.950  1.00  0.00           O
ATOM   1357  HG1 THR   134      25.580  43.990  40.660  1.00  0.00           H
ATOM   1358  CG2 THR   134      27.620  43.870  38.800  1.00  0.00           C
ATOM   1359  C   THR   134      30.030  44.220  40.290  1.00  0.00           C
ATOM   1360  O   THR   134      30.930  43.490  39.890  1.00  0.00           O
ATOM   1361  N   ASP   135      30.140  45.550  40.240  1.00  0.00           N
ATOM   1362  H   ASP   135      29.620  46.200  40.780  1.00  0.00           H
ATOM   1363  CA  ASP   135      31.420  46.060  39.720  1.00  0.00           C
ATOM   1364  CB  ASP   135      31.450  47.590  39.590  1.00  0.00           C
ATOM   1365  CG  ASP   135      31.570  48.410  40.880  1.00  0.00           C
ATOM   1366  OD1 ASP   135      31.270  47.890  41.980  1.00  0.00           O
ATOM   1367  OD2 ASP   135      31.920  49.600  40.770  1.00  0.00           O
ATOM   1368  C   ASP   135      32.700  45.530  40.370  1.00  0.00           C
ATOM   1369  O   ASP   135      33.660  45.070  39.750  1.00  0.00           O
ATOM   1370  N   GLY   136      32.580  45.350  41.690  1.00  0.00           N
ATOM   1371  H   GLY   136      31.720  45.640  42.090  1.00  0.00           H
ATOM   1372  CA  GLY   136      33.730  44.770  42.410  1.00  0.00           C
ATOM   1373  C   GLY   136      34.210  43.360  42.070  1.00  0.00           C
ATOM   1374  O   GLY   136      35.400  43.040  42.000  1.00  0.00           O
ATOM   1375  N   ASP   137      33.200  42.530  42.270  1.00  0.00           N
ATOM   1376  H   ASP   137      32.410  42.890  42.770  1.00  0.00           H
ATOM   1377  CA  ASP   137      33.050  41.160  41.760  1.00  0.00           C
ATOM   1378  CB  ASP   137      31.600  40.730  41.990  1.00  0.00           C
ATOM   1379  CG  ASP   137      31.090  40.970  43.410  1.00  0.00           C
ATOM   1380  OD1 ASP   137      30.700  39.990  44.070  1.00  0.00           O
ATOM   1381  OD2 ASP   137      30.970  42.140  43.840  1.00  0.00           O
ATOM   1382  C   ASP   137      33.370  40.890  40.290  1.00  0.00           C
ATOM   1383  O   ASP   137      34.070  39.940  39.950  1.00  0.00           O
ATOM   1384  N   LEU   138      33.010  41.820  39.410  1.00  0.00           N
ATOM   1385  H   LEU   138      32.290  42.480  39.620  1.00  0.00           H
ATOM   1386  CA  LEU   138      33.430  41.660  38.010  1.00  0.00           C
ATOM   1387  CB  LEU   138      32.750  42.400  36.850  1.00  0.00           C
ATOM   1388  CG  LEU   138      31.500  41.780  36.210  1.00  0.00           C
ATOM   1389  CD1 LEU   138      30.240  41.670  37.060  1.00  0.00           C
ATOM   1390  CD2 LEU   138      31.240  42.480  34.880  1.00  0.00           C
ATOM   1391  C   LEU   138      34.920  41.940  37.850  1.00  0.00           C
ATOM   1392  O   LEU   138      35.550  41.210  37.100  1.00  0.00           O
ATOM   1393  N   ASP   139      35.470  43.040  38.380  1.00  0.00           N
ATOM   1394  H   ASP   139      34.920  43.800  38.720  1.00  0.00           H
ATOM   1395  CA  ASP   139      36.910  43.310  38.420  1.00  0.00           C
ATOM   1396  CB  ASP   139      37.250  44.640  39.100  1.00  0.00           C
ATOM   1397  CG  ASP   139      36.890  45.670  38.020  1.00  0.00           C
ATOM   1398  OD1 ASP   139      37.660  45.840  37.050  1.00  0.00           O
ATOM   1399  OD2 ASP   139      35.910  46.410  38.240  1.00  0.00           O
ATOM   1400  C   ASP   139      37.760  42.150  38.930  1.00  0.00           C
ATOM   1401  O   ASP   139      38.680  41.590  38.320  1.00  0.00           O
ATOM   1402  N   ILE   140      37.360  41.560  40.050  1.00  0.00           N
ATOM   1403  H   ILE   140      36.790  42.110  40.660  1.00  0.00           H
ATOM   1404  CA  ILE   140      37.970  40.370  40.660  1.00  0.00           C
ATOM   1405  CB  ILE   140      37.550  40.150  42.120  1.00  0.00           C
ATOM   1406  CG1 ILE   140      38.100  41.340  42.910  1.00  0.00           C
ATOM   1407  CG2 ILE   140      38.060  38.800  42.610  1.00  0.00           C
ATOM   1408  CD  ILE   140      37.570  41.480  44.340  1.00  0.00           C
ATOM   1409  C   ILE   140      37.850  39.150  39.750  1.00  0.00           C
ATOM   1410  O   ILE   140      38.850  38.660  39.220  1.00  0.00           O
ATOM   1411  N   ALA   141      36.630  38.910  39.270  1.00  0.00           N
ATOM   1412  H   ALA   141      35.790  39.310  39.620  1.00  0.00           H
ATOM   1413  CA  ALA   141      36.350  37.870  38.270  1.00  0.00           C
ATOM   1414  CB  ALA   141      34.880  37.730  37.880  1.00  0.00           C
ATOM   1415  C   ALA   141      37.210  37.910  37.000  1.00  0.00           C
ATOM   1416  O   ALA   141      37.870  36.930  36.640  1.00  0.00           O
ATOM   1417  N   TYR   142      37.510  39.120  36.540  1.00  0.00           N
ATOM   1418  H   TYR   142      36.890  39.860  36.800  1.00  0.00           H
ATOM   1419  CA  TYR   142      38.430  39.380  35.420  1.00  0.00           C
ATOM   1420  CB  TYR   142      38.120  40.800  34.920  1.00  0.00           C
ATOM   1421  CG  TYR   142      38.860  41.310  33.690  1.00  0.00           C
ATOM   1422  CD1 TYR   142      38.380  41.150  32.390  1.00  0.00           C
ATOM   1423  HD1 TYR   142      37.400  40.690  32.210  1.00  0.00           H
ATOM   1424  CD2 TYR   142      40.150  41.800  33.880  1.00  0.00           C
ATOM   1425  HD2 TYR   142      40.510  42.090  34.870  1.00  0.00           H
ATOM   1426  CE1 TYR   142      39.120  41.590  31.300  1.00  0.00           C
ATOM   1427  HE1 TYR   142      38.780  41.380  30.290  1.00  0.00           H
ATOM   1428  CE2 TYR   142      40.880  42.230  32.790  1.00  0.00           C
ATOM   1429  HE2 TYR   142      41.930  42.510  32.900  1.00  0.00           H
ATOM   1430  CZ  TYR   142      40.370  42.160  31.500  1.00  0.00           C
ATOM   1431  OH  TYR   142      41.020  42.780  30.480  1.00  0.00           O
ATOM   1432  HH  TYR   142      40.640  42.510  29.600  1.00  0.00           H
ATOM   1433  C   TYR   142      39.900  39.180  35.780  1.00  0.00           C
ATOM   1434  O   TYR   142      40.630  38.570  35.000  1.00  0.00           O
ATOM   1435  N   SER   143      40.270  39.750  36.930  1.00  0.00           N
ATOM   1436  H   SER   143      39.600  40.140  37.570  1.00  0.00           H
ATOM   1437  CA  SER   143      41.660  39.640  37.390  1.00  0.00           C
ATOM   1438  CB  SER   143      42.030  40.650  38.480  1.00  0.00           C
ATOM   1439  OG  SER   143      41.110  40.680  39.570  1.00  0.00           O
ATOM   1440  HG  SER   143      40.190  40.930  39.270  1.00  0.00           H
ATOM   1441  C   SER   143      42.100  38.230  37.800  1.00  0.00           C
ATOM   1442  O   SER   143      43.220  37.900  37.420  1.00  0.00           O
ATOM   1443  N   LEU   144      41.120  37.540  38.380  1.00  0.00           N
ATOM   1444  H   LEU   144      40.310  38.050  38.660  1.00  0.00           H
ATOM   1445  CA  LEU   144      41.340  36.090  38.540  1.00  0.00           C
ATOM   1446  CB  LEU   144      40.210  35.410  39.310  1.00  0.00           C
ATOM   1447  CG  LEU   144      40.070  35.940  40.730  1.00  0.00           C
ATOM   1448  CD1 LEU   144      38.800  35.370  41.380  1.00  0.00           C
ATOM   1449  CD2 LEU   144      41.270  35.700  41.640  1.00  0.00           C
ATOM   1450  C   LEU   144      41.620  35.310  37.260  1.00  0.00           C
ATOM   1451  O   LEU   144      42.580  34.550  37.220  1.00  0.00           O
ATOM   1452  N   LEU   145      40.780  35.470  36.240  1.00  0.00           N
ATOM   1453  H   LEU   145      39.810  35.650  36.390  1.00  0.00           H
ATOM   1454  CA  LEU   145      41.220  35.060  34.900  1.00  0.00           C
ATOM   1455  CB  LEU   145      40.260  35.510  33.810  1.00  0.00           C
ATOM   1456  CG  LEU   145      38.750  35.290  33.950  1.00  0.00           C
ATOM   1457  CD1 LEU   145      37.960  35.960  32.830  1.00  0.00           C
ATOM   1458  CD2 LEU   145      38.570  33.790  33.700  1.00  0.00           C
ATOM   1459  C   LEU   145      42.610  35.470  34.420  1.00  0.00           C
ATOM   1460  O   LEU   145      43.420  34.570  34.190  1.00  0.00           O
ATOM   1461  N   LEU   146      42.870  36.780  34.400  1.00  0.00           N
ATOM   1462  H   LEU   146      42.080  37.390  34.460  1.00  0.00           H
ATOM   1463  CA  LEU   146      44.140  37.350  33.930  1.00  0.00           C
ATOM   1464  CB  LEU   146      43.990  38.860  34.100  1.00  0.00           C
ATOM   1465  CG  LEU   146      44.870  39.850  33.330  1.00  0.00           C
ATOM   1466  CD1 LEU   146      44.540  39.960  31.830  1.00  0.00           C
ATOM   1467  CD2 LEU   146      44.700  41.240  33.940  1.00  0.00           C
ATOM   1468  C   LEU   146      45.400  36.990  34.730  1.00  0.00           C
ATOM   1469  O   LEU   146      46.410  36.610  34.130  1.00  0.00           O
ATOM   1470  N   ALA   147      45.240  36.650  36.000  1.00  0.00           N
ATOM   1471  H   ALA   147      44.570  37.230  36.470  1.00  0.00           H
ATOM   1472  CA  ALA   147      46.200  36.050  36.940  1.00  0.00           C
ATOM   1473  CB  ALA   147      45.630  36.200  38.360  1.00  0.00           C
ATOM   1474  C   ALA   147      46.500  34.590  36.600  1.00  0.00           C
ATOM   1475  O   ALA   147      47.670  34.270  36.430  1.00  0.00           O
ATOM   1476  N   HIS   148      45.450  33.780  36.600  1.00  0.00           N
ATOM   1477  H   HIS   148      44.470  33.920  36.750  1.00  0.00           H
ATOM   1478  CA  HIS   148      45.580  32.370  36.210  1.00  0.00           C
ATOM   1479  CB  HIS   148      44.320  31.520  36.390  1.00  0.00           C
ATOM   1480  CG  HIS   148      44.630  30.040  36.610  1.00  0.00           C
ATOM   1481  ND1 HIS   148      44.730  29.530  37.830  1.00  0.00           N
ATOM   1482  CD2 HIS   148      44.720  29.080  35.700  1.00  0.00           C
ATOM   1483  HD2 HIS   148      44.730  29.060  34.610  1.00  0.00           H
ATOM   1484  CE1 HIS   148      44.730  28.200  37.710  1.00  0.00           C
ATOM   1485  HE1 HIS   148      44.810  27.490  38.530  1.00  0.00           H
ATOM   1486  NE2 HIS   148      44.860  27.960  36.410  1.00  0.00           N
ATOM   1487  HE2 HIS   148      44.920  27.070  35.960  1.00  0.00           H
ATOM   1488  C   HIS   148      46.170  32.190  34.810  1.00  0.00           C
ATOM   1489  O   HIS   148      47.010  31.330  34.550  1.00  0.00           O
ATOM   1490  N   LYS   149      45.910  33.130  33.910  1.00  0.00           N
ATOM   1491  H   LYS   149      45.060  33.650  34.060  1.00  0.00           H
ATOM   1492  CA  LYS   149      46.450  33.120  32.540  1.00  0.00           C
ATOM   1493  CB  LYS   149      45.450  33.770  31.580  1.00  0.00           C
ATOM   1494  CG  LYS   149      44.380  32.740  31.200  1.00  0.00           C
ATOM   1495  CD  LYS   149      45.020  31.640  30.360  1.00  0.00           C
ATOM   1496  CE  LYS   149      44.150  30.430  30.000  1.00  0.00           C
ATOM   1497  NZ  LYS   149      44.830  29.620  28.990  1.00  0.00           N
ATOM   1498  HZ1 LYS   149      45.370  30.130  28.320  1.00  0.00           H
ATOM   1499  HZ2 LYS   149      45.390  28.940  29.460  1.00  0.00           H
ATOM   1500  HZ3 LYS   149      44.120  29.120  28.500  1.00  0.00           H
ATOM   1501  C   LYS   149      47.850  33.730  32.430  1.00  0.00           C
ATOM   1502  O   LYS   149      48.470  33.670  31.370  1.00  0.00           O
ATOM   1503  N   GLN   150      48.230  34.600  33.360  1.00  0.00           N
ATOM   1504  H   GLN   150      47.610  35.280  33.750  1.00  0.00           H
ATOM   1505  CA  GLN   150      49.640  34.980  33.560  1.00  0.00           C
ATOM   1506  CB  GLN   150      49.800  36.260  34.370  1.00  0.00           C
ATOM   1507  CG  GLN   150      51.230  36.790  34.450  1.00  0.00           C
ATOM   1508  CD  GLN   150      51.760  37.350  33.120  1.00  0.00           C
ATOM   1509  OE1 GLN   150      51.920  36.650  32.130  1.00  0.00           O
ATOM   1510  NE2 GLN   150      51.920  38.670  33.130  1.00  0.00           N
ATOM   1511 1HE2 GLN   150      51.890  39.210  33.970  1.00  0.00           H
ATOM   1512 2HE2 GLN   150      51.860  39.290  32.350  1.00  0.00           H
ATOM   1513  C   GLN   150      50.420  33.850  34.230  1.00  0.00           C
ATOM   1514  O   GLN   150      51.370  33.350  33.620  1.00  0.00           O
ATOM   1515  N   TRP   151      50.030  33.450  35.430  1.00  0.00           N
ATOM   1516  H   TRP   151      49.180  33.640  35.930  1.00  0.00           H
ATOM   1517  CA  TRP   151      50.780  32.410  36.150  1.00  0.00           C
ATOM   1518  CB  TRP   151      50.900  32.800  37.620  1.00  0.00           C
ATOM   1519  CG  TRP   151      51.720  34.000  38.090  1.00  0.00           C
ATOM   1520  CD1 TRP   151      53.040  34.130  38.100  1.00  0.00           C
ATOM   1521  HD1 TRP   151      53.790  33.440  37.720  1.00  0.00           H
ATOM   1522  CD2 TRP   151      51.190  35.260  38.360  1.00  0.00           C
ATOM   1523  NE1 TRP   151      53.360  35.400  38.370  1.00  0.00           N
ATOM   1524  HE1 TRP   151      54.280  35.790  38.350  1.00  0.00           H
ATOM   1525  CE2 TRP   151      52.260  36.120  38.570  1.00  0.00           C
ATOM   1526  CE3 TRP   151      49.900  35.630  38.720  1.00  0.00           C
ATOM   1527  HE3 TRP   151      49.000  35.050  38.550  1.00  0.00           H
ATOM   1528  CZ2 TRP   151      51.970  37.340  39.170  1.00  0.00           C
ATOM   1529  HZ2 TRP   151      52.760  38.070  39.320  1.00  0.00           H
ATOM   1530  CZ3 TRP   151      49.560  36.880  39.230  1.00  0.00           C
ATOM   1531  HZ3 TRP   151      48.520  37.200  39.340  1.00  0.00           H
ATOM   1532  CH2 TRP   151      50.660  37.700  39.440  1.00  0.00           C
ATOM   1533  HH2 TRP   151      50.580  38.700  39.880  1.00  0.00           H
ATOM   1534  C   TRP   151      50.180  31.000  36.090  1.00  0.00           C
ATOM   1535  O   TRP   151      50.800  30.010  35.700  1.00  0.00           O
ATOM   1536  N   GLY   152      49.110  30.870  36.870  1.00  0.00           N
ATOM   1537  H   GLY   152      48.850  31.600  37.500  1.00  0.00           H
ATOM   1538  CA  GLY   152      48.450  29.560  37.040  1.00  0.00           C
ATOM   1539  C   GLY   152      48.330  29.110  38.500  1.00  0.00           C
ATOM   1540  O   GLY   152      48.240  29.950  39.390  1.00  0.00           O
ATOM   1541  N   SER   153      48.240  27.790  38.590  1.00  0.00           N
ATOM   1542  H   SER   153      47.860  27.300  37.800  1.00  0.00           H
ATOM   1543  CA  SER   153      48.290  27.000  39.830  1.00  0.00           C
ATOM   1544  CB  SER   153      47.940  25.530  39.580  1.00  0.00           C
ATOM   1545  OG  SER   153      46.950  25.410  38.550  1.00  0.00           O
ATOM   1546  HG  SER   153      46.700  24.440  38.590  1.00  0.00           H
ATOM   1547  C   SER   153      49.610  27.020  40.600  1.00  0.00           C
ATOM   1548  O   SER   153      50.600  26.380  40.230  1.00  0.00           O
ATOM   1549  N   ASN   154      49.820  27.960  41.520  1.00  0.00           N
ATOM   1550  H   ASN   154      49.000  28.320  41.960  1.00  0.00           H
ATOM   1551  CA  ASN   154      51.100  28.420  42.060  1.00  0.00           C
ATOM   1552  CB  ASN   154      51.340  29.870  41.610  1.00  0.00           C
ATOM   1553  CG  ASN   154      52.830  30.220  41.630  1.00  0.00           C
ATOM   1554  OD1 ASN   154      53.760  29.420  41.720  1.00  0.00           O
ATOM   1555  ND2 ASN   154      53.180  31.460  41.300  1.00  0.00           N
ATOM   1556 1HD2 ASN   154      52.480  32.110  41.020  1.00  0.00           H
ATOM   1557 2HD2 ASN   154      54.150  31.600  41.120  1.00  0.00           H
ATOM   1558  C   ASN   154      51.110  28.290  43.590  1.00  0.00           C
ATOM   1559  O   ASN   154      50.350  28.960  44.290  1.00  0.00           O
ATOM   1560  N   GLY   155      51.570  27.120  44.020  1.00  0.00           N
ATOM   1561  H   GLY   155      52.000  26.460  43.410  1.00  0.00           H
ATOM   1562  CA  GLY   155      51.250  26.610  45.360  1.00  0.00           C
ATOM   1563  C   GLY   155      49.790  26.200  45.600  1.00  0.00           C
ATOM   1564  O   GLY   155      49.020  25.840  44.710  1.00  0.00           O
ATOM   1565  N   ALA   156      49.440  26.660  46.800  1.00  0.00           N
ATOM   1566  H   ALA   156      50.090  27.110  47.400  1.00  0.00           H
ATOM   1567  CA  ALA   156      48.030  26.630  47.210  1.00  0.00           C
ATOM   1568  CB  ALA   156      47.870  27.100  48.660  1.00  0.00           C
ATOM   1569  C   ALA   156      46.990  27.400  46.410  1.00  0.00           C
ATOM   1570  O   ALA   156      45.860  26.960  46.180  1.00  0.00           O
ATOM   1571  N   VAL   157      47.520  28.370  45.680  1.00  0.00           N
ATOM   1572  H   VAL   157      48.440  28.350  45.290  1.00  0.00           H
ATOM   1573  CA  VAL   157      46.770  29.530  45.160  1.00  0.00           C
ATOM   1574  CB  VAL   157      47.610  30.800  45.080  1.00  0.00           C
ATOM   1575  CG1 VAL   157      46.920  32.030  44.500  1.00  0.00           C
ATOM   1576  CG2 VAL   157      48.190  31.320  46.400  1.00  0.00           C
ATOM   1577  C   VAL   157      46.350  29.140  43.740  1.00  0.00           C
ATOM   1578  O   VAL   157      47.220  28.760  42.970  1.00  0.00           O
ATOM   1579  N   ASN   158      45.030  29.030  43.560  1.00  0.00           N
ATOM   1580  H   ASN   158      44.500  28.750  44.360  1.00  0.00           H
ATOM   1581  CA  ASN   158      44.470  28.600  42.280  1.00  0.00           C
ATOM   1582  CB  ASN   158      44.050  27.130  42.130  1.00  0.00           C
ATOM   1583  CG  ASN   158      43.300  26.750  40.850  1.00  0.00           C
ATOM   1584  OD1 ASN   158      42.380  27.330  40.260  1.00  0.00           O
ATOM   1585  ND2 ASN   158      43.740  25.670  40.230  1.00  0.00           N
ATOM   1586 1HD2 ASN   158      44.650  25.350  40.520  1.00  0.00           H
ATOM   1587 2HD2 ASN   158      43.210  25.280  39.480  1.00  0.00           H
ATOM   1588  C   ASN   158      43.320  29.550  41.950  1.00  0.00           C
ATOM   1589  O   ASN   158      42.270  29.470  42.580  1.00  0.00           O
ATOM   1590  N   CYS   159      43.620  30.350  40.930  1.00  0.00           N
ATOM   1591  H   CYS   159      44.530  30.350  40.510  1.00  0.00           H
ATOM   1592  CA  CYS   159      42.740  31.480  40.580  1.00  0.00           C
ATOM   1593  CB  CYS   159      43.480  32.640  39.930  1.00  0.00           C
ATOM   1594  SG  CYS   159      44.900  33.210  40.940  1.00  0.00           S
ATOM   1595  HG  CYS   159      44.370  33.730  42.040  1.00  0.00           H
ATOM   1596  C   CYS   159      41.540  31.120  39.710  1.00  0.00           C
ATOM   1597  O   CYS   159      40.520  31.800  39.800  1.00  0.00           O
ATOM   1598  N   LEU   160      41.710  30.150  38.810  1.00  0.00           N
ATOM   1599  H   LEU   160      42.640  29.830  38.620  1.00  0.00           H
ATOM   1600  CA  LEU   160      40.650  29.690  37.910  1.00  0.00           C
ATOM   1601  CB  LEU   160      41.390  28.910  36.820  1.00  0.00           C
ATOM   1602  CG  LEU   160      40.700  29.030  35.460  1.00  0.00           C
ATOM   1603  CD1 LEU   160      40.840  30.400  34.790  1.00  0.00           C
ATOM   1604  CD2 LEU   160      41.110  27.780  34.670  1.00  0.00           C
ATOM   1605  C   LEU   160      39.460  28.980  38.560  1.00  0.00           C
ATOM   1606  O   LEU   160      38.340  29.480  38.430  1.00  0.00           O
ATOM   1607  N   LYS   161      39.820  28.150  39.540  1.00  0.00           N
ATOM   1608  H   LYS   161      40.780  27.880  39.590  1.00  0.00           H
ATOM   1609  CA  LYS   161      38.820  27.490  40.390  1.00  0.00           C
ATOM   1610  CB  LYS   161      39.470  26.680  41.510  1.00  0.00           C
ATOM   1611  CG  LYS   161      39.880  25.260  41.130  1.00  0.00           C
ATOM   1612  CD  LYS   161      40.230  24.440  42.370  1.00  0.00           C
ATOM   1613  CE  LYS   161      39.080  24.120  43.320  1.00  0.00           C
ATOM   1614  NZ  LYS   161      38.160  23.060  42.860  1.00  0.00           N
ATOM   1615  HZ1 LYS   161      37.320  23.080  43.400  1.00  0.00           H
ATOM   1616  HZ2 LYS   161      37.910  23.180  41.900  1.00  0.00           H
ATOM   1617  HZ3 LYS   161      38.610  22.180  42.970  1.00  0.00           H
ATOM   1618  C   LYS   161      37.790  28.450  40.990  1.00  0.00           C
ATOM   1619  O   LYS   161      36.660  28.460  40.510  1.00  0.00           O
ATOM   1620  N   GLU   162      38.330  29.530  41.530  1.00  0.00           N
ATOM   1621  H   GLU   162      39.300  29.580  41.780  1.00  0.00           H
ATOM   1622  CA  GLU   162      37.660  30.640  42.210  1.00  0.00           C
ATOM   1623  CB  GLU   162      38.520  31.470  43.170  1.00  0.00           C
ATOM   1624  CG  GLU   162      39.070  30.710  44.380  1.00  0.00           C
ATOM   1625  CD  GLU   162      38.080  30.870  45.540  1.00  0.00           C
ATOM   1626  OE1 GLU   162      36.980  30.290  45.550  1.00  0.00           O
ATOM   1627  OE2 GLU   162      38.360  31.750  46.380  1.00  0.00           O
ATOM   1628  C   GLU   162      36.820  31.540  41.290  1.00  0.00           C
ATOM   1629  O   GLU   162      35.610  31.620  41.470  1.00  0.00           O
ATOM   1630  N   ALA   163      37.440  31.920  40.180  1.00  0.00           N
ATOM   1631  H   ALA   163      38.410  31.740  40.040  1.00  0.00           H
ATOM   1632  CA  ALA   163      36.880  32.660  39.040  1.00  0.00           C
ATOM   1633  CB  ALA   163      38.030  32.890  38.060  1.00  0.00           C
ATOM   1634  C   ALA   163      35.830  31.780  38.350  1.00  0.00           C
ATOM   1635  O   ALA   163      34.830  32.400  37.980  1.00  0.00           O
ATOM   1636  N   GLN   164      35.890  30.460  38.170  1.00  0.00           N
ATOM   1637  H   GLN   164      36.680  30.000  38.580  1.00  0.00           H
ATOM   1638  CA  GLN   164      34.890  29.720  37.390  1.00  0.00           C
ATOM   1639  CB  GLN   164      35.310  28.310  36.960  1.00  0.00           C
ATOM   1640  CG  GLN   164      36.280  28.440  35.780  1.00  0.00           C
ATOM   1641  CD  GLN   164      36.640  27.080  35.180  1.00  0.00           C
ATOM   1642  OE1 GLN   164      37.260  26.250  35.840  1.00  0.00           O
ATOM   1643  NE2 GLN   164      36.260  26.700  33.970  1.00  0.00           N
ATOM   1644 1HE2 GLN   164      35.630  27.230  33.400  1.00  0.00           H
ATOM   1645 2HE2 GLN   164      36.730  25.910  33.560  1.00  0.00           H
ATOM   1646  C   GLN   164      33.520  29.680  38.060  1.00  0.00           C
ATOM   1647  O   GLN   164      32.560  29.960  37.340  1.00  0.00           O
ATOM   1648  N   ASP   165      33.580  29.410  39.360  1.00  0.00           N
ATOM   1649  H   ASP   165      34.300  28.840  39.750  1.00  0.00           H
ATOM   1650  CA  ASP   165      32.470  29.720  40.280  1.00  0.00           C
ATOM   1651  CB  ASP   165      32.800  29.440  41.750  1.00  0.00           C
ATOM   1652  CG  ASP   165      33.460  28.080  41.980  1.00  0.00           C
ATOM   1653  OD1 ASP   165      34.120  27.840  43.010  1.00  0.00           O
ATOM   1654  OD2 ASP   165      33.030  27.110  41.310  1.00  0.00           O
ATOM   1655  C   ASP   165      31.980  31.160  40.200  1.00  0.00           C
ATOM   1656  O   ASP   165      30.850  31.460  39.820  1.00  0.00           O
ATOM   1657  N   MET   166      32.850  32.140  40.450  1.00  0.00           N
ATOM   1658  H   MET   166      33.830  31.930  40.460  1.00  0.00           H
ATOM   1659  CA  MET   166      32.500  33.560  40.380  1.00  0.00           C
ATOM   1660  CB  MET   166      33.750  34.440  40.480  1.00  0.00           C
ATOM   1661  CG  MET   166      34.050  34.650  41.970  1.00  0.00           C
ATOM   1662  SD  MET   166      35.080  36.110  42.360  1.00  0.00           S
ATOM   1663  CE  MET   166      33.790  37.320  42.230  1.00  0.00           C
ATOM   1664  C   MET   166      31.780  33.940  39.090  1.00  0.00           C
ATOM   1665  O   MET   166      30.670  34.470  39.140  1.00  0.00           O
ATOM   1666  N   ILE   167      32.230  33.490  37.920  1.00  0.00           N
ATOM   1667  H   ILE   167      33.130  33.060  37.830  1.00  0.00           H
ATOM   1668  CA  ILE   167      31.560  33.770  36.650  1.00  0.00           C
ATOM   1669  CB  ILE   167      32.450  33.560  35.420  1.00  0.00           C
ATOM   1670  CG1 ILE   167      33.800  34.250  35.620  1.00  0.00           C
ATOM   1671  CG2 ILE   167      31.860  34.160  34.150  1.00  0.00           C
ATOM   1672  CD  ILE   167      34.900  33.670  34.720  1.00  0.00           C
ATOM   1673  C   ILE   167      30.160  33.200  36.380  1.00  0.00           C
ATOM   1674  O   ILE   167      29.200  33.960  36.360  1.00  0.00           O
ATOM   1675  N   THR   168      30.050  31.880  36.490  1.00  0.00           N
ATOM   1676  H   THR   168      30.800  31.250  36.680  1.00  0.00           H
ATOM   1677  CA  THR   168      28.790  31.160  36.260  1.00  0.00           C
ATOM   1678  CB  THR   168      29.080  29.710  35.880  1.00  0.00           C
ATOM   1679  OG1 THR   168      29.910  29.020  36.830  1.00  0.00           O
ATOM   1680  HG1 THR   168      29.690  28.060  36.980  1.00  0.00           H
ATOM   1681  CG2 THR   168      29.560  29.750  34.430  1.00  0.00           C
ATOM   1682  C   THR   168      27.930  31.270  37.530  1.00  0.00           C
ATOM   1683  O   THR   168      26.920  31.970  37.470  1.00  0.00           O
ATOM   1684  N   LYS   169      28.230  30.390  38.480  1.00  0.00           N
ATOM   1685  H   LYS   169      29.130  29.960  38.370  1.00  0.00           H
ATOM   1686  CA  LYS   169      27.530  30.240  39.770  1.00  0.00           C
ATOM   1687  CB  LYS   169      28.390  29.450  40.750  1.00  0.00           C
ATOM   1688  CG  LYS   169      28.740  28.030  40.270  1.00  0.00           C
ATOM   1689  CD  LYS   169      29.090  27.220  41.520  1.00  0.00           C
ATOM   1690  CE  LYS   169      29.700  25.880  41.130  1.00  0.00           C
ATOM   1691  NZ  LYS   169      29.740  24.910  42.240  1.00  0.00           N
ATOM   1692  HZ1 LYS   169      30.300  25.230  43.000  1.00  0.00           H
ATOM   1693  HZ2 LYS   169      28.820  24.690  42.550  1.00  0.00           H
ATOM   1694  HZ3 LYS   169      30.130  24.020  41.980  1.00  0.00           H
ATOM   1695  C   LYS   169      27.270  31.610  40.390  1.00  0.00           C
ATOM   1696  O   LYS   169      26.260  31.780  41.090  1.00  0.00           O
ATOM   1697  N   GLY   170      28.270  32.480  40.480  1.00  0.00           N
ATOM   1698  H   GLY   170      29.150  32.130  40.150  1.00  0.00           H
ATOM   1699  CA  GLY   170      28.090  33.880  40.890  1.00  0.00           C
ATOM   1700  C   GLY   170      27.320  34.760  39.900  1.00  0.00           C
ATOM   1701  O   GLY   170      26.120  34.520  39.850  1.00  0.00           O
ATOM   1702  N   ILE   171      28.000  35.650  39.180  1.00  0.00           N
ATOM   1703  H   ILE   171      28.980  35.510  39.320  1.00  0.00           H
ATOM   1704  CA  ILE   171      27.450  36.570  38.170  1.00  0.00           C
ATOM   1705  CB  ILE   171      28.630  37.040  37.310  1.00  0.00           C
ATOM   1706  CG1 ILE   171      29.640  37.850  38.130  1.00  0.00           C
ATOM   1707  CG2 ILE   171      28.110  37.930  36.180  1.00  0.00           C
ATOM   1708  CD  ILE   171      30.970  37.900  37.390  1.00  0.00           C
ATOM   1709  C   ILE   171      26.240  36.050  37.380  1.00  0.00           C
ATOM   1710  O   ILE   171      25.220  36.700  37.620  1.00  0.00           O
ATOM   1711  N   LYS   172      26.330  34.920  36.700  1.00  0.00           N
ATOM   1712  H   LYS   172      27.080  34.260  36.680  1.00  0.00           H
ATOM   1713  CA  LYS   172      25.260  34.550  35.760  1.00  0.00           C
ATOM   1714  CB  LYS   172      25.880  33.590  34.740  1.00  0.00           C
ATOM   1715  CG  LYS   172      25.040  33.190  33.530  1.00  0.00           C
ATOM   1716  CD  LYS   172      25.910  32.240  32.710  1.00  0.00           C
ATOM   1717  CE  LYS   172      25.190  32.030  31.380  1.00  0.00           C
ATOM   1718  NZ  LYS   172      24.230  30.910  31.400  1.00  0.00           N
ATOM   1719  HZ1 LYS   172      24.730  30.070  31.600  1.00  0.00           H
ATOM   1720  HZ2 LYS   172      23.510  31.130  32.060  1.00  0.00           H
ATOM   1721  HZ3 LYS   172      23.740  30.920  30.530  1.00  0.00           H
ATOM   1722  C   LYS   172      23.970  34.160  36.480  1.00  0.00           C
ATOM   1723  O   LYS   172      22.900  34.600  36.080  1.00  0.00           O
ATOM   1724  N   ALA   173      24.080  33.380  37.550  1.00  0.00           N
ATOM   1725  H   ALA   173      24.940  32.920  37.760  1.00  0.00           H
ATOM   1726  CA  ALA   173      23.030  33.150  38.560  1.00  0.00           C
ATOM   1727  CB  ALA   173      23.580  32.000  39.410  1.00  0.00           C
ATOM   1728  C   ALA   173      22.530  34.420  39.250  1.00  0.00           C
ATOM   1729  O   ALA   173      21.350  34.700  39.000  1.00  0.00           O
ATOM   1730  N   SER   174      23.460  35.210  39.780  1.00  0.00           N
ATOM   1731  H   SER   174      24.430  34.980  39.890  1.00  0.00           H
ATOM   1732  CA  SER   174      23.030  36.280  40.690  1.00  0.00           C
ATOM   1733  CB  SER   174      23.800  36.220  42.010  1.00  0.00           C
ATOM   1734  OG  SER   174      23.620  35.030  42.780  1.00  0.00           O
ATOM   1735  HG  SER   174      23.120  35.220  43.630  1.00  0.00           H
ATOM   1736  C   SER   174      23.040  37.730  40.210  1.00  0.00           C
ATOM   1737  O   SER   174      21.980  38.330  40.110  1.00  0.00           O
ATOM   1738  N   ASN   175      24.230  38.300  40.020  1.00  0.00           N
ATOM   1739  H   ASN   175      25.090  37.840  40.260  1.00  0.00           H
ATOM   1740  CA  ASN   175      24.450  39.640  39.440  1.00  0.00           C
ATOM   1741  CB  ASN   175      25.930  40.010  39.450  1.00  0.00           C
ATOM   1742  CG  ASN   175      26.490  39.770  40.850  1.00  0.00           C
ATOM   1743  OD1 ASN   175      26.870  38.620  41.070  1.00  0.00           O
ATOM   1744  ND2 ASN   175      26.610  40.800  41.670  1.00  0.00           N
ATOM   1745 1HD2 ASN   175      26.510  41.760  41.390  1.00  0.00           H
ATOM   1746 2HD2 ASN   175      27.000  40.660  42.580  1.00  0.00           H
ATOM   1747  C   ASN   175      23.770  39.960  38.110  1.00  0.00           C
ATOM   1748  O   ASN   175      23.170  41.020  37.960  1.00  0.00           O
ATOM   1749  N   VAL   176      23.640  38.910  37.310  1.00  0.00           N
ATOM   1750  H   VAL   176      23.970  37.980  37.460  1.00  0.00           H
ATOM   1751  CA  VAL   176      22.960  39.100  36.020  1.00  0.00           C
ATOM   1752  CB  VAL   176      23.520  38.160  34.950  1.00  0.00           C
ATOM   1753  CG1 VAL   176      22.750  37.950  33.640  1.00  0.00           C
ATOM   1754  CG2 VAL   176      24.890  38.740  34.610  1.00  0.00           C
ATOM   1755  C   VAL   176      21.440  38.950  36.160  1.00  0.00           C
ATOM   1756  O   VAL   176      20.830  37.930  36.490  1.00  0.00           O
ATOM   1757  N   THR   177      20.810  39.860  35.430  1.00  0.00           N
ATOM   1758  H   THR   177      21.310  40.580  34.950  1.00  0.00           H
ATOM   1759  CA  THR   177      19.350  40.010  35.420  1.00  0.00           C
ATOM   1760  CB  THR   177      18.890  41.450  35.170  1.00  0.00           C
ATOM   1761  OG1 THR   177      19.040  41.870  33.820  1.00  0.00           O
ATOM   1762  HG1 THR   177      18.460  42.680  33.720  1.00  0.00           H
ATOM   1763  CG2 THR   177      19.370  42.400  36.270  1.00  0.00           C
ATOM   1764  C   THR   177      18.600  39.110  34.440  1.00  0.00           C
ATOM   1765  O   THR   177      19.200  38.670  33.450  1.00  0.00           O
ATOM   1766  N   ASN   178      17.270  39.170  34.450  1.00  0.00           N
ATOM   1767  H   ASN   178      16.880  39.380  35.340  1.00  0.00           H
ATOM   1768  CA  ASN   178      16.470  38.600  33.360  1.00  0.00           C
ATOM   1769  CB  ASN   178      15.060  38.290  33.850  1.00  0.00           C
ATOM   1770  CG  ASN   178      15.040  37.490  35.160  1.00  0.00           C
ATOM   1771  OD1 ASN   178      15.960  36.840  35.660  1.00  0.00           O
ATOM   1772  ND2 ASN   178      13.820  37.550  35.680  1.00  0.00           N
ATOM   1773 1HD2 ASN   178      13.070  38.110  35.310  1.00  0.00           H
ATOM   1774 2HD2 ASN   178      13.820  37.080  36.560  1.00  0.00           H
ATOM   1775  C   ASN   178      16.480  39.440  32.080  1.00  0.00           C
ATOM   1776  O   ASN   178      16.550  38.930  30.970  1.00  0.00           O
ATOM   1777  N   ASN   179      16.350  40.740  32.330  1.00  0.00           N
ATOM   1778  H   ASN   179      16.130  41.020  33.270  1.00  0.00           H
ATOM   1779  CA  ASN   179      16.450  41.830  31.350  1.00  0.00           C
ATOM   1780  CB  ASN   179      15.740  43.020  32.000  1.00  0.00           C
ATOM   1781  CG  ASN   179      16.310  43.500  33.330  1.00  0.00           C
ATOM   1782  OD1 ASN   179      17.460  43.920  33.440  1.00  0.00           O
ATOM   1783  ND2 ASN   179      15.500  43.420  34.380  1.00  0.00           N
ATOM   1784 1HD2 ASN   179      14.610  42.970  34.280  1.00  0.00           H
ATOM   1785 2HD2 ASN   179      15.840  43.730  35.270  1.00  0.00           H
ATOM   1786  C   ASN   179      17.840  42.120  30.790  1.00  0.00           C
ATOM   1787  O   ASN   179      18.140  43.260  30.460  1.00  0.00           O
ATOM   1788  N   SER   180      18.600  41.030  30.720  1.00  0.00           N
ATOM   1789  H   SER   180      18.100  40.180  30.860  1.00  0.00           H
ATOM   1790  CA  SER   180      19.960  40.900  30.150  1.00  0.00           C
ATOM   1791  CB  SER   180      19.900  40.840  28.630  1.00  0.00           C
ATOM   1792  OG  SER   180      19.380  39.670  27.990  1.00  0.00           O
ATOM   1793  HG  SER   180      18.930  39.920  27.120  1.00  0.00           H
ATOM   1794  C   SER   180      20.920  42.020  30.570  1.00  0.00           C
ATOM   1795  O   SER   180      21.800  42.470  29.840  1.00  0.00           O
ATOM   1796  N   ARG   181      21.000  42.350  31.850  1.00  0.00           N
ATOM   1797  H   ARG   181      20.240  42.170  32.490  1.00  0.00           H
ATOM   1798  CA  ARG   181      21.830  43.470  32.300  1.00  0.00           C
ATOM   1799  CB  ARG   181      20.960  44.730  32.400  1.00  0.00           C
ATOM   1800  CG  ARG   181      20.760  45.690  31.220  1.00  0.00           C
ATOM   1801  CD  ARG   181      20.130  47.000  31.700  1.00  0.00           C
ATOM   1802  NE  ARG   181      18.790  46.790  32.280  1.00  0.00           N
ATOM   1803  HE  ARG   181      18.870  46.510  33.230  1.00  0.00           H
ATOM   1804  CZ  ARG   181      17.580  46.880  31.710  1.00  0.00           C
ATOM   1805  NH1 ARG   181      17.240  47.130  30.440  1.00  0.00           N
ATOM   1806 1HH1 ARG   181      18.010  47.420  29.870  1.00  0.00           H
ATOM   1807 2HH1 ARG   181      16.340  47.060  30.000  1.00  0.00           H
ATOM   1808  NH2 ARG   181      16.540  46.710  32.540  1.00  0.00           N
ATOM   1809 1HH2 ARG   181      16.730  46.490  33.490  1.00  0.00           H
ATOM   1810 2HH2 ARG   181      15.640  46.500  32.160  1.00  0.00           H
ATOM   1811  C   ARG   181      22.480  43.090  33.630  1.00  0.00           C
ATOM   1812  O   ARG   181      22.350  41.930  34.010  1.00  0.00           O
ATOM   1813  N   LEU   182      23.360  43.920  34.180  1.00  0.00           N
ATOM   1814  H   LEU   182      23.390  44.910  34.020  1.00  0.00           H
ATOM   1815  CA  LEU   182      24.120  43.580  35.390  1.00  0.00           C
ATOM   1816  CB  LEU   182      25.630  43.770  35.240  1.00  0.00           C
ATOM   1817  CG  LEU   182      26.490  42.620  34.700  1.00  0.00           C
ATOM   1818  CD1 LEU   182      27.780  43.240  34.180  1.00  0.00           C
ATOM   1819  CD2 LEU   182      26.800  41.530  35.730  1.00  0.00           C
ATOM   1820  C   LEU   182      23.530  44.350  36.580  1.00  0.00           C
ATOM   1821  O   LEU   182      23.720  45.560  36.660  1.00  0.00           O
ATOM   1822  N   ASN   183      23.010  43.710  37.620  1.00  0.00           N
ATOM   1823  H   ASN   183      23.100  42.730  37.770  1.00  0.00           H
ATOM   1824  CA  ASN   183      22.230  44.300  38.730  1.00  0.00           C
ATOM   1825  CB  ASN   183      21.350  43.200  39.330  1.00  0.00           C
ATOM   1826  CG  ASN   183      20.100  43.770  40.010  1.00  0.00           C
ATOM   1827  OD1 ASN   183      19.670  44.910  39.810  1.00  0.00           O
ATOM   1828  ND2 ASN   183      19.290  43.010  40.740  1.00  0.00           N
ATOM   1829 1HD2 ASN   183      19.490  42.040  40.790  1.00  0.00           H
ATOM   1830 2HD2 ASN   183      18.550  43.520  41.170  1.00  0.00           H
ATOM   1831  C   ASN   183      23.000  44.990  39.850  1.00  0.00           C
ATOM   1832  O   ASN   183      24.220  44.920  39.870  1.00  0.00           O
ATOM   1833  N   LEU   184      22.240  45.450  40.850  1.00  0.00           N
ATOM   1834  H   LEU   184      21.250  45.350  40.840  1.00  0.00           H
ATOM   1835  CA  LEU   184      22.810  46.080  42.050  1.00  0.00           C
ATOM   1836  CB  LEU   184      21.700  46.740  42.870  1.00  0.00           C
ATOM   1837  CG  LEU   184      20.920  47.810  42.100  1.00  0.00           C
ATOM   1838  CD1 LEU   184      19.730  48.160  43.000  1.00  0.00           C
ATOM   1839  CD2 LEU   184      21.760  49.050  41.790  1.00  0.00           C
ATOM   1840  C   LEU   184      23.710  45.200  42.910  1.00  0.00           C
ATOM   1841  O   LEU   184      24.770  45.610  43.390  1.00  0.00           O
ATOM   1842  N   GLY   185      23.210  44.000  43.200  1.00  0.00           N
ATOM   1843  H   GLY   185      22.310  43.820  42.790  1.00  0.00           H
ATOM   1844  CA  GLY   185      23.780  42.820  43.870  1.00  0.00           C
ATOM   1845  C   GLY   185      22.800  41.660  44.040  1.00  0.00           C
ATOM   1846  O   GLY   185      21.640  41.740  43.630  1.00  0.00           O
ATOM   1847  N   ASP   186      23.250  40.610  44.710  1.00  0.00           N
ATOM   1848  H   ASP   186      24.220  40.540  44.960  1.00  0.00           H
ATOM   1849  CA  ASP   186      22.570  39.320  44.930  1.00  0.00           C
ATOM   1850  CB  ASP   186      23.480  38.160  45.340  1.00  0.00           C
ATOM   1851  CG  ASP   186      24.050  38.240  46.760  1.00  0.00           C
ATOM   1852  OD1 ASP   186      24.570  37.210  47.250  1.00  0.00           O
ATOM   1853  OD2 ASP   186      24.140  39.420  47.170  1.00  0.00           O
ATOM   1854  C   ASP   186      21.310  39.480  45.770  1.00  0.00           C
ATOM   1855  O   ASP   186      20.290  38.850  45.510  1.00  0.00           O
ATOM   1856  N   TRP   187      21.500  40.220  46.870  1.00  0.00           N
ATOM   1857  H   TRP   187      22.410  40.230  47.280  1.00  0.00           H
ATOM   1858  CA  TRP   187      20.460  40.900  47.650  1.00  0.00           C
ATOM   1859  CB  TRP   187      21.010  41.920  48.650  1.00  0.00           C
ATOM   1860  CG  TRP   187      22.110  42.830  48.090  1.00  0.00           C
ATOM   1861  CD1 TRP   187      23.390  42.540  47.880  1.00  0.00           C
ATOM   1862  HD1 TRP   187      23.790  41.640  48.360  1.00  0.00           H
ATOM   1863  CD2 TRP   187      21.900  44.050  47.450  1.00  0.00           C
ATOM   1864  NE1 TRP   187      24.070  43.520  47.310  1.00  0.00           N
ATOM   1865  HE1 TRP   187      25.010  43.530  46.960  1.00  0.00           H
ATOM   1866  CE2 TRP   187      23.160  44.420  46.970  1.00  0.00           C
ATOM   1867  CE3 TRP   187      20.840  44.940  47.450  1.00  0.00           C
ATOM   1868  HE3 TRP   187      19.980  44.770  48.090  1.00  0.00           H
ATOM   1869  CZ2 TRP   187      23.320  45.680  46.410  1.00  0.00           C
ATOM   1870  HZ2 TRP   187      24.240  46.050  45.960  1.00  0.00           H
ATOM   1871  CZ3 TRP   187      20.940  46.190  46.840  1.00  0.00           C
ATOM   1872  HZ3 TRP   187      20.110  46.830  46.570  1.00  0.00           H
ATOM   1873  CH2 TRP   187      22.230  46.540  46.450  1.00  0.00           C
ATOM   1874  HH2 TRP   187      22.330  47.440  45.850  1.00  0.00           H
ATOM   1875  C   TRP   187      19.270  41.550  46.950  1.00  0.00           C
ATOM   1876  O   TRP   187      18.150  41.380  47.450  1.00  0.00           O
ATOM   1877  N   ASP   188      19.480  41.940  45.700  1.00  0.00           N
ATOM   1878  H   ASP   188      20.310  41.760  45.160  1.00  0.00           H
ATOM   1879  CA  ASP   188      18.430  42.570  44.870  1.00  0.00           C
ATOM   1880  CB  ASP   188      19.000  43.890  44.350  1.00  0.00           C
ATOM   1881  CG  ASP   188      17.870  44.800  43.880  1.00  0.00           C
ATOM   1882  OD1 ASP   188      17.510  44.620  42.690  1.00  0.00           O
ATOM   1883  OD2 ASP   188      17.120  45.420  44.660  1.00  0.00           O
ATOM   1884  C   ASP   188      17.940  41.630  43.770  1.00  0.00           C
ATOM   1885  O   ASP   188      18.510  40.610  43.390  1.00  0.00           O
ATOM   1886  N   SER   189      16.620  41.730  43.590  1.00  0.00           N
ATOM   1887  H   SER   189      16.140  42.530  43.930  1.00  0.00           H
ATOM   1888  CA  SER   189      15.910  40.840  42.670  1.00  0.00           C
ATOM   1889  CB  SER   189      14.400  40.820  42.940  1.00  0.00           C
ATOM   1890  OG  SER   189      13.820  39.780  42.160  1.00  0.00           O
ATOM   1891  HG  SER   189      13.030  39.440  42.670  1.00  0.00           H
ATOM   1892  C   SER   189      16.210  41.100  41.190  1.00  0.00           C
ATOM   1893  O   SER   189      16.220  42.230  40.700  1.00  0.00           O
ATOM   1894  N   LYS   190      16.350  40.000  40.450  1.00  0.00           N
ATOM   1895  H   LYS   190      16.140  39.080  40.780  1.00  0.00           H
ATOM   1896  CA  LYS   190      16.820  39.860  39.060  1.00  0.00           C
ATOM   1897  CB  LYS   190      16.960  38.370  38.760  1.00  0.00           C
ATOM   1898  CG  LYS   190      18.180  37.710  39.410  1.00  0.00           C
ATOM   1899  CD  LYS   190      18.180  36.180  39.390  1.00  0.00           C
ATOM   1900  CE  LYS   190      18.090  35.410  38.080  1.00  0.00           C
ATOM   1901  NZ  LYS   190      19.300  35.560  37.260  1.00  0.00           N
ATOM   1902  HZ1 LYS   190      19.120  35.170  36.350  1.00  0.00           H
ATOM   1903  HZ2 LYS   190      19.490  36.540  37.230  1.00  0.00           H
ATOM   1904  HZ3 LYS   190      20.080  35.110  37.700  1.00  0.00           H
ATOM   1905  C   LYS   190      15.910  40.520  38.030  1.00  0.00           C
ATOM   1906  O   LYS   190      16.300  40.660  36.870  1.00  0.00           O
ATOM   1907  N   SER   191      14.670  40.800  38.440  1.00  0.00           N
ATOM   1908  H   SER   191      14.470  40.490  39.370  1.00  0.00           H
ATOM   1909  CA  SER   191      13.630  41.560  37.750  1.00  0.00           C
ATOM   1910  CB  SER   191      12.270  41.130  38.320  1.00  0.00           C
ATOM   1911  OG  SER   191      12.270  41.600  39.670  1.00  0.00           O
ATOM   1912  HG  SER   191      11.320  41.590  39.970  1.00  0.00           H
ATOM   1913  C   SER   191      13.820  43.080  37.680  1.00  0.00           C
ATOM   1914  O   SER   191      13.070  43.770  37.000  1.00  0.00           O
ATOM   1915  N   SER   192      14.600  43.710  38.560  1.00  0.00           N
ATOM   1916  H   SER   192      15.060  43.180  39.270  1.00  0.00           H
ATOM   1917  CA  SER   192      14.980  45.130  38.580  1.00  0.00           C
ATOM   1918  CB  SER   192      16.040  45.290  39.680  1.00  0.00           C
ATOM   1919  OG  SER   192      15.510  45.040  40.990  1.00  0.00           O
ATOM   1920  HG  SER   192      16.280  44.700  41.520  1.00  0.00           H
ATOM   1921  C   SER   192      15.600  45.640  37.280  1.00  0.00           C
ATOM   1922  O   SER   192      16.200  44.920  36.480  1.00  0.00           O
ATOM   1923  N   LEU   193      15.130  46.850  37.030  1.00  0.00           N
ATOM   1924  H   LEU   193      14.340  47.090  37.600  1.00  0.00           H
ATOM   1925  CA  LEU   193      15.440  47.770  35.920  1.00  0.00           C
ATOM   1926  CB  LEU   193      14.190  48.400  35.300  1.00  0.00           C
ATOM   1927  CG  LEU   193      13.180  47.420  34.710  1.00  0.00           C
ATOM   1928  CD1 LEU   193      11.890  48.140  34.310  1.00  0.00           C
ATOM   1929  CD2 LEU   193      13.800  46.460  33.700  1.00  0.00           C
ATOM   1930  C   LEU   193      16.320  48.950  36.330  1.00  0.00           C
ATOM   1931  O   LEU   193      17.030  49.420  35.450  1.00  0.00           O
ATOM   1932  N   ASP   194      16.220  49.520  37.530  1.00  0.00           N
ATOM   1933  H   ASP   194      15.420  49.320  38.100  1.00  0.00           H
ATOM   1934  CA  ASP   194      17.140  50.480  38.160  1.00  0.00           C
ATOM   1935  CB  ASP   194      16.620  50.760  39.570  1.00  0.00           C
ATOM   1936  CG  ASP   194      15.290  51.500  39.390  1.00  0.00           C
ATOM   1937  OD1 ASP   194      14.380  50.990  40.090  1.00  0.00           O
ATOM   1938  OD2 ASP   194      15.090  52.490  38.660  1.00  0.00           O
ATOM   1939  C   ASP   194      18.610  50.040  38.140  1.00  0.00           C
ATOM   1940  O   ASP   194      18.880  48.960  38.660  1.00  0.00           O
ATOM   1941  N   THR   195      19.450  50.700  37.350  1.00  0.00           N
ATOM   1942  H   THR   195      19.070  51.360  36.700  1.00  0.00           H
ATOM   1943  CA  THR   195      20.830  50.280  37.070  1.00  0.00           C
ATOM   1944  CB  THR   195      20.910  49.400  35.830  1.00  0.00           C
ATOM   1945  OG1 THR   195      22.230  48.910  35.580  1.00  0.00           O
ATOM   1946  HG1 THR   195      22.590  48.550  36.440  1.00  0.00           H
ATOM   1947  CG2 THR   195      20.420  50.010  34.510  1.00  0.00           C
ATOM   1948  C   THR   195      21.920  51.340  37.260  1.00  0.00           C
ATOM   1949  O   THR   195      21.780  52.540  37.030  1.00  0.00           O
ATOM   1950  N   ARG   196      23.120  50.830  37.500  1.00  0.00           N
ATOM   1951  H   ARG   196      23.320  49.870  37.280  1.00  0.00           H
ATOM   1952  CA  ARG   196      24.330  51.580  37.860  1.00  0.00           C
ATOM   1953  CB  ARG   196      24.700  51.120  39.270  1.00  0.00           C
ATOM   1954  CG  ARG   196      25.720  51.870  40.130  1.00  0.00           C
ATOM   1955  CD  ARG   196      25.940  51.210  41.490  1.00  0.00           C
ATOM   1956  NE  ARG   196      26.340  49.800  41.410  1.00  0.00           N
ATOM   1957  HE  ARG   196      26.650  49.450  40.520  1.00  0.00           H
ATOM   1958  CZ  ARG   196      26.130  48.850  42.330  1.00  0.00           C
ATOM   1959  NH1 ARG   196      25.490  49.130  43.480  1.00  0.00           N
ATOM   1960 1HH1 ARG   196      25.060  49.990  43.720  1.00  0.00           H
ATOM   1961 2HH1 ARG   196      25.260  48.390  44.110  1.00  0.00           H
ATOM   1962  NH2 ARG   196      26.220  47.570  41.940  1.00  0.00           N
ATOM   1963 1HH2 ARG   196      26.340  47.270  40.990  1.00  0.00           H
ATOM   1964 2HH2 ARG   196      26.010  46.800  42.550  1.00  0.00           H
ATOM   1965  C   ARG   196      25.470  51.400  36.850  1.00  0.00           C
ATOM   1966  O   ARG   196      26.020  50.320  36.680  1.00  0.00           O
ATOM   1967  N   PRO   197      25.840  52.440  36.100  1.00  0.00           N
ATOM   1968  CA  PRO   197      26.860  52.400  35.040  1.00  0.00           C
ATOM   1969  CB  PRO   197      26.920  53.770  34.350  1.00  0.00           C
ATOM   1970  CG  PRO   197      26.320  54.640  35.460  1.00  0.00           C
ATOM   1971  CD  PRO   197      25.220  53.770  36.070  1.00  0.00           C
ATOM   1972  C   PRO   197      28.260  51.880  35.360  1.00  0.00           C
ATOM   1973  O   PRO   197      28.860  51.310  34.450  1.00  0.00           O
ATOM   1974  N   SER   198      28.720  51.950  36.600  1.00  0.00           N
ATOM   1975  H   SER   198      28.240  52.380  37.360  1.00  0.00           H
ATOM   1976  CA  SER   198      29.960  51.320  37.090  1.00  0.00           C
ATOM   1977  CB  SER   198      30.210  51.430  38.590  1.00  0.00           C
ATOM   1978  OG  SER   198      29.150  51.020  39.450  1.00  0.00           O
ATOM   1979  HG  SER   198      29.130  50.020  39.380  1.00  0.00           H
ATOM   1980  C   SER   198      30.070  49.810  36.860  1.00  0.00           C
ATOM   1981  O   SER   198      31.120  49.200  36.990  1.00  0.00           O
ATOM   1982  N   ASP   199      28.900  49.190  36.740  1.00  0.00           N
ATOM   1983  H   ASP   199      28.080  49.720  37.010  1.00  0.00           H
ATOM   1984  CA  ASP   199      28.770  47.730  36.650  1.00  0.00           C
ATOM   1985  CB  ASP   199      27.620  47.180  37.490  1.00  0.00           C
ATOM   1986  CG  ASP   199      27.220  47.930  38.770  1.00  0.00           C
ATOM   1987  OD1 ASP   199      28.130  48.340  39.520  1.00  0.00           O
ATOM   1988  OD2 ASP   199      25.990  48.140  38.840  1.00  0.00           O
ATOM   1989  C   ASP   199      28.780  47.090  35.260  1.00  0.00           C
ATOM   1990  O   ASP   199      28.990  45.880  35.150  1.00  0.00           O
ATOM   1991  N   TRP   200      28.400  47.880  34.260  1.00  0.00           N
ATOM   1992  H   TRP   200      28.300  48.860  34.420  1.00  0.00           H
ATOM   1993  CA  TRP   200      28.170  47.440  32.880  1.00  0.00           C
ATOM   1994  CB  TRP   200      27.390  48.460  32.050  1.00  0.00           C
ATOM   1995  CG  TRP   200      26.120  49.150  32.560  1.00  0.00           C
ATOM   1996  CD1 TRP   200      25.280  48.800  33.530  1.00  0.00           C
ATOM   1997  HD1 TRP   200      25.640  48.240  34.390  1.00  0.00           H
ATOM   1998  CD2 TRP   200      25.550  50.310  32.050  1.00  0.00           C
ATOM   1999  NE1 TRP   200      24.180  49.550  33.540  1.00  0.00           N
ATOM   2000  HE1 TRP   200      23.460  49.540  34.230  1.00  0.00           H
ATOM   2001  CE2 TRP   200      24.310  50.520  32.640  1.00  0.00           C
ATOM   2002  CE3 TRP   200      26.070  51.260  31.180  1.00  0.00           C
ATOM   2003  HE3 TRP   200      26.980  51.000  30.630  1.00  0.00           H
ATOM   2004  CZ2 TRP   200      23.580  51.670  32.380  1.00  0.00           C
ATOM   2005  HZ2 TRP   200      22.640  51.930  32.880  1.00  0.00           H
ATOM   2006  CZ3 TRP   200      25.370  52.440  30.920  1.00  0.00           C
ATOM   2007  HZ3 TRP   200      25.830  53.190  30.280  1.00  0.00           H
ATOM   2008  CH2 TRP   200      24.140  52.630  31.550  1.00  0.00           C
ATOM   2009  HH2 TRP   200      23.800  53.660  31.600  1.00  0.00           H
ATOM   2010  C   TRP   200      29.550  47.440  32.200  1.00  0.00           C
ATOM   2011  O   TRP   200      30.120  48.430  31.740  1.00  0.00           O
ATOM   2012  N   MET   201      30.230  46.330  32.470  1.00  0.00           N
ATOM   2013  H   MET   201      30.020  45.680  33.200  1.00  0.00           H
ATOM   2014  CA  MET   201      31.610  46.310  31.980  1.00  0.00           C
ATOM   2015  CB  MET   201      32.740  46.200  33.010  1.00  0.00           C
ATOM   2016  CG  MET   201      32.840  47.410  33.950  1.00  0.00           C
ATOM   2017  SD  MET   201      34.250  47.390  35.110  1.00  0.00           S
ATOM   2018  CE  MET   201      33.450  46.440  36.390  1.00  0.00           C
ATOM   2019  C   MET   201      31.700  45.400  30.760  1.00  0.00           C
ATOM   2020  O   MET   201      31.880  44.180  30.800  1.00  0.00           O
ATOM   2021  N   MET   202      31.610  45.990  29.570  1.00  0.00           N
ATOM   2022  H   MET   202      31.330  46.940  29.510  1.00  0.00           H
ATOM   2023  CA  MET   202      31.670  45.330  28.250  1.00  0.00           C
ATOM   2024  CB  MET   202      31.610  46.270  27.050  1.00  0.00           C
ATOM   2025  CG  MET   202      30.380  47.170  27.150  1.00  0.00           C
ATOM   2026  SD  MET   202      30.470  48.420  28.490  1.00  0.00           S
ATOM   2027  CE  MET   202      28.820  49.070  28.320  1.00  0.00           C
ATOM   2028  C   MET   202      32.830  44.350  28.030  1.00  0.00           C
ATOM   2029  O   MET   202      32.580  43.180  27.750  1.00  0.00           O
ATOM   2030  N   SER   203      34.030  44.850  28.300  1.00  0.00           N
ATOM   2031  H   SER   203      34.160  45.820  28.080  1.00  0.00           H
ATOM   2032  CA  SER   203      35.270  44.060  28.290  1.00  0.00           C
ATOM   2033  CB  SER   203      36.500  44.930  28.560  1.00  0.00           C
ATOM   2034  OG  SER   203      36.310  45.650  29.780  1.00  0.00           O
ATOM   2035  HG  SER   203      36.500  45.040  30.550  1.00  0.00           H
ATOM   2036  C   SER   203      35.350  42.850  29.210  1.00  0.00           C
ATOM   2037  O   SER   203      35.800  41.750  28.890  1.00  0.00           O
ATOM   2038  N   HIS   204      34.860  43.060  30.430  1.00  0.00           N
ATOM   2039  H   HIS   204      34.910  43.940  30.900  1.00  0.00           H
ATOM   2040  CA  HIS   204      34.810  41.980  31.430  1.00  0.00           C
ATOM   2041  CB  HIS   204      34.530  42.650  32.780  1.00  0.00           C
ATOM   2042  CG  HIS   204      35.650  43.550  33.310  1.00  0.00           C
ATOM   2043  ND1 HIS   204      36.400  44.380  32.600  1.00  0.00           N
ATOM   2044  CD2 HIS   204      35.920  43.630  34.610  1.00  0.00           C
ATOM   2045  HD2 HIS   204      35.440  43.120  35.440  1.00  0.00           H
ATOM   2046  CE1 HIS   204      37.250  44.920  33.470  1.00  0.00           C
ATOM   2047  HE1 HIS   204      38.190  45.430  33.270  1.00  0.00           H
ATOM   2048  NE2 HIS   204      36.910  44.510  34.690  1.00  0.00           N
ATOM   2049  HE2 HIS   204      37.230  44.910  35.550  1.00  0.00           H
ATOM   2050  C   HIS   204      33.880  40.830  31.060  1.00  0.00           C
ATOM   2051  O   HIS   204      34.230  39.660  31.260  1.00  0.00           O
ATOM   2052  N   LEU   205      32.730  41.260  30.540  1.00  0.00           N
ATOM   2053  H   LEU   205      32.480  42.210  30.380  1.00  0.00           H
ATOM   2054  CA  LEU   205      31.830  40.320  29.860  1.00  0.00           C
ATOM   2055  CB  LEU   205      30.500  41.040  29.650  1.00  0.00           C
ATOM   2056  CG  LEU   205      29.730  41.190  30.960  1.00  0.00           C
ATOM   2057  CD1 LEU   205      28.440  41.890  30.550  1.00  0.00           C
ATOM   2058  CD2 LEU   205      29.530  39.940  31.830  1.00  0.00           C
ATOM   2059  C   LEU   205      32.360  39.540  28.650  1.00  0.00           C
ATOM   2060  O   LEU   205      32.180  38.330  28.500  1.00  0.00           O
ATOM   2061  N   ARG   206      33.170  40.240  27.870  1.00  0.00           N
ATOM   2062  H   ARG   206      33.480  41.190  27.940  1.00  0.00           H
ATOM   2063  CA  ARG   206      33.760  39.660  26.650  1.00  0.00           C
ATOM   2064  CB  ARG   206      34.410  40.820  25.890  1.00  0.00           C
ATOM   2065  CG  ARG   206      33.550  41.860  25.180  1.00  0.00           C
ATOM   2066  CD  ARG   206      32.680  41.390  24.000  1.00  0.00           C
ATOM   2067  NE  ARG   206      32.340  42.560  23.190  1.00  0.00           N
ATOM   2068  HE  ARG   206      32.740  43.370  23.630  1.00  0.00           H
ATOM   2069  CZ  ARG   206      31.520  42.730  22.150  1.00  0.00           C
ATOM   2070  NH1 ARG   206      30.850  41.650  21.720  1.00  0.00           N
ATOM   2071 1HH1 ARG   206      31.020  40.750  22.110  1.00  0.00           H
ATOM   2072 2HH1 ARG   206      30.040  41.720  21.140  1.00  0.00           H
ATOM   2073  NH2 ARG   206      31.550  43.850  21.410  1.00  0.00           N
ATOM   2074 1HH2 ARG   206      32.020  44.640  21.810  1.00  0.00           H
ATOM   2075 2HH2 ARG   206      31.280  43.860  20.450  1.00  0.00           H
ATOM   2076  C   ARG   206      34.790  38.580  26.980  1.00  0.00           C
ATOM   2077  O   ARG   206      34.890  37.540  26.330  1.00  0.00           O
ATOM   2078  N   ALA   207      35.610  38.880  27.980  1.00  0.00           N
ATOM   2079  H   ALA   207      35.650  39.830  28.300  1.00  0.00           H
ATOM   2080  CA  ALA   207      36.530  37.990  28.700  1.00  0.00           C
ATOM   2081  CB  ALA   207      37.310  38.790  29.750  1.00  0.00           C
ATOM   2082  C   ALA   207      35.830  36.720  29.170  1.00  0.00           C
ATOM   2083  O   ALA   207      36.190  35.610  28.770  1.00  0.00           O
ATOM   2084  N   PHE   208      34.670  36.910  29.790  1.00  0.00           N
ATOM   2085  H   PHE   208      34.370  37.770  30.190  1.00  0.00           H
ATOM   2086  CA  PHE   208      33.810  35.780  30.170  1.00  0.00           C
ATOM   2087  CB  PHE   208      32.660  36.340  31.010  1.00  0.00           C
ATOM   2088  CG  PHE   208      33.090  37.080  32.270  1.00  0.00           C
ATOM   2089  CD1 PHE   208      34.350  36.910  32.830  1.00  0.00           C
ATOM   2090  HD1 PHE   208      34.800  35.920  32.730  1.00  0.00           H
ATOM   2091  CD2 PHE   208      32.110  37.910  32.800  1.00  0.00           C
ATOM   2092  HD2 PHE   208      31.060  37.800  32.520  1.00  0.00           H
ATOM   2093  CE1 PHE   208      34.640  37.600  34.000  1.00  0.00           C
ATOM   2094  HE1 PHE   208      35.580  37.400  34.520  1.00  0.00           H
ATOM   2095  CE2 PHE   208      32.420  38.580  33.970  1.00  0.00           C
ATOM   2096  HE2 PHE   208      31.640  39.290  34.250  1.00  0.00           H
ATOM   2097  CZ  PHE   208      33.690  38.470  34.530  1.00  0.00           C
ATOM   2098  HZ  PHE   208      33.890  38.940  35.490  1.00  0.00           H
ATOM   2099  C   PHE   208      33.190  35.030  28.990  1.00  0.00           C
ATOM   2100  O   PHE   208      32.900  33.840  29.110  1.00  0.00           O
ATOM   2101  N   TYR   209      32.770  35.710  27.930  1.00  0.00           N
ATOM   2102  H   TYR   209      32.500  36.660  28.030  1.00  0.00           H
ATOM   2103  CA  TYR   209      32.290  35.060  26.690  1.00  0.00           C
ATOM   2104  CB  TYR   209      31.810  36.130  25.710  1.00  0.00           C
ATOM   2105  CG  TYR   209      31.620  35.560  24.300  1.00  0.00           C
ATOM   2106  CD1 TYR   209      30.390  35.000  23.980  1.00  0.00           C
ATOM   2107  HD1 TYR   209      29.490  35.250  24.550  1.00  0.00           H
ATOM   2108  CD2 TYR   209      32.710  35.420  23.450  1.00  0.00           C
ATOM   2109  HD2 TYR   209      33.560  36.100  23.510  1.00  0.00           H
ATOM   2110  CE1 TYR   209      30.240  34.290  22.800  1.00  0.00           C
ATOM   2111  HE1 TYR   209      29.280  34.020  22.360  1.00  0.00           H
ATOM   2112  CE2 TYR   209      32.620  34.600  22.330  1.00  0.00           C
ATOM   2113  HE2 TYR   209      33.520  34.140  21.940  1.00  0.00           H
ATOM   2114  CZ  TYR   209      31.360  34.110  22.000  1.00  0.00           C
ATOM   2115  OH  TYR   209      31.040  33.780  20.720  1.00  0.00           O
ATOM   2116  HH  TYR   209      31.850  33.540  20.190  1.00  0.00           H
ATOM   2117  C   TYR   209      33.400  34.230  26.040  1.00  0.00           C
ATOM   2118  O   TYR   209      33.430  33.010  26.150  1.00  0.00           O
ATOM   2119  N   GLU   210      34.570  34.840  25.860  1.00  0.00           N
ATOM   2120  H   GLU   210      34.680  35.840  25.890  1.00  0.00           H
ATOM   2121  CA  GLU   210      35.760  34.130  25.370  1.00  0.00           C
ATOM   2122  CB  GLU   210      36.950  35.030  25.040  1.00  0.00           C
ATOM   2123  CG  GLU   210      36.590  35.920  23.840  1.00  0.00           C
ATOM   2124  CD  GLU   210      37.890  36.350  23.160  1.00  0.00           C
ATOM   2125  OE1 GLU   210      38.980  36.520  23.750  1.00  0.00           O
ATOM   2126  OE2 GLU   210      37.770  36.340  21.920  1.00  0.00           O
ATOM   2127  C   GLU   210      36.200  32.920  26.210  1.00  0.00           C
ATOM   2128  O   GLU   210      36.430  31.850  25.660  1.00  0.00           O
ATOM   2129  N   PHE   211      36.240  33.120  27.530  1.00  0.00           N
ATOM   2130  H   PHE   211      36.180  34.040  27.930  1.00  0.00           H
ATOM   2131  CA  PHE   211      36.330  31.950  28.420  1.00  0.00           C
ATOM   2132  CB  PHE   211      36.430  32.460  29.850  1.00  0.00           C
ATOM   2133  CG  PHE   211      37.820  32.330  30.490  1.00  0.00           C
ATOM   2134  CD1 PHE   211      38.090  31.160  31.200  1.00  0.00           C
ATOM   2135  HD1 PHE   211      37.340  30.420  31.440  1.00  0.00           H
ATOM   2136  CD2 PHE   211      38.830  33.200  30.120  1.00  0.00           C
ATOM   2137  HD2 PHE   211      38.530  34.190  29.790  1.00  0.00           H
ATOM   2138  CE1 PHE   211      39.420  30.870  31.490  1.00  0.00           C
ATOM   2139  HE1 PHE   211      39.590  29.800  31.590  1.00  0.00           H
ATOM   2140  CE2 PHE   211      40.140  32.880  30.470  1.00  0.00           C
ATOM   2141  HE2 PHE   211      40.910  33.500  30.010  1.00  0.00           H
ATOM   2142  CZ  PHE   211      40.460  31.750  31.220  1.00  0.00           C
ATOM   2143  HZ  PHE   211      41.470  31.700  31.640  1.00  0.00           H
ATOM   2144  C   PHE   211      35.290  30.830  28.410  1.00  0.00           C
ATOM   2145  O   PHE   211      35.730  29.680  28.340  1.00  0.00           O
ATOM   2146  N   THR   212      34.010  31.130  28.240  1.00  0.00           N
ATOM   2147  H   THR   212      33.810  32.110  28.150  1.00  0.00           H
ATOM   2148  CA  THR   212      32.950  30.110  28.280  1.00  0.00           C
ATOM   2149  CB  THR   212      31.690  30.540  29.030  1.00  0.00           C
ATOM   2150  OG1 THR   212      31.030  31.590  28.320  1.00  0.00           O
ATOM   2151  HG1 THR   212      31.690  32.330  28.190  1.00  0.00           H
ATOM   2152  CG2 THR   212      31.810  30.920  30.510  1.00  0.00           C
ATOM   2153  C   THR   212      32.460  29.560  26.940  1.00  0.00           C
ATOM   2154  O   THR   212      32.110  28.390  26.810  1.00  0.00           O
ATOM   2155  N   GLY   213      32.210  30.470  26.000  1.00  0.00           N
ATOM   2156  H   GLY   213      32.560  31.400  26.140  1.00  0.00           H
ATOM   2157  CA  GLY   213      31.710  30.120  24.670  1.00  0.00           C
ATOM   2158  C   GLY   213      30.210  30.350  24.500  1.00  0.00           C
ATOM   2159  O   GLY   213      29.650  30.170  23.420  1.00  0.00           O
ATOM   2160  N   ASP   214      29.510  30.460  25.620  1.00  0.00           N
ATOM   2161  H   ASP   214      29.880  30.520  26.550  1.00  0.00           H
ATOM   2162  CA  ASP   214      28.060  30.710  25.670  1.00  0.00           C
ATOM   2163  CB  ASP   214      27.580  30.630  27.130  1.00  0.00           C
ATOM   2164  CG  ASP   214      26.130  30.650  27.600  1.00  0.00           C
ATOM   2165  OD1 ASP   214      25.890  29.980  28.620  1.00  0.00           O
ATOM   2166  OD2 ASP   214      25.220  31.230  26.960  1.00  0.00           O
ATOM   2167  C   ASP   214      27.650  32.030  25.000  1.00  0.00           C
ATOM   2168  O   ASP   214      28.300  33.070  25.110  1.00  0.00           O
ATOM   2169  N   LYS   215      26.600  31.920  24.190  1.00  0.00           N
ATOM   2170  H   LYS   215      26.200  31.030  23.980  1.00  0.00           H
ATOM   2171  CA  LYS   215      26.040  33.020  23.400  1.00  0.00           C
ATOM   2172  CB  LYS   215      25.290  32.320  22.270  1.00  0.00           C
ATOM   2173  CG  LYS   215      26.200  31.960  21.090  1.00  0.00           C
ATOM   2174  CD  LYS   215      26.840  33.210  20.490  1.00  0.00           C
ATOM   2175  CE  LYS   215      27.970  32.760  19.570  1.00  0.00           C
ATOM   2176  NZ  LYS   215      28.030  33.590  18.360  1.00  0.00           N
ATOM   2177  HZ1 LYS   215      27.180  33.660  17.850  1.00  0.00           H
ATOM   2178  HZ2 LYS   215      28.360  34.510  18.600  1.00  0.00           H
ATOM   2179  HZ3 LYS   215      28.650  33.210  17.670  1.00  0.00           H
ATOM   2180  C   LYS   215      25.270  34.160  24.080  1.00  0.00           C
ATOM   2181  O   LYS   215      25.130  35.200  23.440  1.00  0.00           O
ATOM   2182  N   THR   216      24.850  33.920  25.310  1.00  0.00           N
ATOM   2183  H   THR   216      25.130  33.050  25.730  1.00  0.00           H
ATOM   2184  CA  THR   216      23.950  34.740  26.140  1.00  0.00           C
ATOM   2185  CB  THR   216      23.420  34.130  27.430  1.00  0.00           C
ATOM   2186  OG1 THR   216      24.450  33.440  28.160  1.00  0.00           O
ATOM   2187  HG1 THR   216      24.560  32.540  27.740  1.00  0.00           H
ATOM   2188  CG2 THR   216      22.250  33.240  27.010  1.00  0.00           C
ATOM   2189  C   THR   216      24.680  35.980  26.670  1.00  0.00           C
ATOM   2190  O   THR   216      24.020  37.000  26.850  1.00  0.00           O
ATOM   2191  N   TRP   217      25.970  35.800  26.950  1.00  0.00           N
ATOM   2192  H   TRP   217      26.490  34.950  27.050  1.00  0.00           H
ATOM   2193  CA  TRP   217      26.840  36.940  27.250  1.00  0.00           C
ATOM   2194  CB  TRP   217      28.250  36.440  27.580  1.00  0.00           C
ATOM   2195  CG  TRP   217      28.360  35.390  28.690  1.00  0.00           C
ATOM   2196  CD1 TRP   217      28.720  34.160  28.350  1.00  0.00           C
ATOM   2197  HD1 TRP   217      29.130  33.970  27.360  1.00  0.00           H
ATOM   2198  CD2 TRP   217      28.240  35.470  30.070  1.00  0.00           C
ATOM   2199  NE1 TRP   217      28.860  33.440  29.460  1.00  0.00           N
ATOM   2200  HE1 TRP   217      29.030  32.450  29.510  1.00  0.00           H
ATOM   2201  CE2 TRP   217      28.640  34.220  30.510  1.00  0.00           C
ATOM   2202  CE3 TRP   217      28.100  36.530  30.960  1.00  0.00           C
ATOM   2203  HE3 TRP   217      27.970  37.570  30.660  1.00  0.00           H
ATOM   2204  CZ2 TRP   217      28.780  34.050  31.890  1.00  0.00           C
ATOM   2205  HZ2 TRP   217      29.230  33.120  32.240  1.00  0.00           H
ATOM   2206  CZ3 TRP   217      28.180  36.280  32.320  1.00  0.00           C
ATOM   2207  HZ3 TRP   217      28.260  37.080  33.060  1.00  0.00           H
ATOM   2208  CH2 TRP   217      28.450  35.010  32.830  1.00  0.00           C
ATOM   2209  HH2 TRP   217      28.470  34.790  33.900  1.00  0.00           H
ATOM   2210  C   TRP   217      26.880  38.030  26.170  1.00  0.00           C
ATOM   2211  O   TRP   217      26.810  39.220  26.500  1.00  0.00           O
ATOM   2212  N   LEU   218      26.820  37.620  24.910  1.00  0.00           N
ATOM   2213  H   LEU   218      26.980  36.680  24.630  1.00  0.00           H
ATOM   2214  CA  LEU   218      26.630  38.550  23.780  1.00  0.00           C
ATOM   2215  CB  LEU   218      26.610  37.720  22.500  1.00  0.00           C
ATOM   2216  CG  LEU   218      28.030  37.780  21.940  1.00  0.00           C
ATOM   2217  CD1 LEU   218      28.300  36.800  20.790  1.00  0.00           C
ATOM   2218  CD2 LEU   218      28.260  39.130  21.240  1.00  0.00           C
ATOM   2219  C   LEU   218      25.440  39.510  23.880  1.00  0.00           C
ATOM   2220  O   LEU   218      25.580  40.730  23.980  1.00  0.00           O
ATOM   2221  N   THR   219      24.350  38.880  24.290  1.00  0.00           N
ATOM   2222  H   THR   219      24.210  37.900  24.140  1.00  0.00           H
ATOM   2223  CA  THR   219      23.090  39.610  24.530  1.00  0.00           C
ATOM   2224  CB  THR   219      21.930  38.620  24.610  1.00  0.00           C
ATOM   2225  OG1 THR   219      22.170  37.520  23.730  1.00  0.00           O
ATOM   2226  HG1 THR   219      21.550  36.800  24.060  1.00  0.00           H
ATOM   2227  CG2 THR   219      20.590  39.220  24.190  1.00  0.00           C
ATOM   2228  C   THR   219      23.130  40.610  25.680  1.00  0.00           C
ATOM   2229  O   THR   219      22.630  41.720  25.490  1.00  0.00           O
ATOM   2230  N   VAL   220      23.890  40.220  26.700  1.00  0.00           N
ATOM   2231  H   VAL   220      24.210  39.280  26.840  1.00  0.00           H
ATOM   2232  CA  VAL   220      24.100  41.050  27.890  1.00  0.00           C
ATOM   2233  CB  VAL   220      24.770  40.360  29.080  1.00  0.00           C
ATOM   2234  CG1 VAL   220      24.800  41.180  30.370  1.00  0.00           C
ATOM   2235  CG2 VAL   220      24.070  39.020  29.310  1.00  0.00           C
ATOM   2236  C   VAL   220      24.970  42.210  27.400  1.00  0.00           C
ATOM   2237  O   VAL   220      24.560  43.360  27.450  1.00  0.00           O
ATOM   2238  N   ILE   221      26.050  41.930  26.660  1.00  0.00           N
ATOM   2239  H   ILE   221      26.430  41.010  26.590  1.00  0.00           H
ATOM   2240  CA  ILE   221      26.920  42.970  26.090  1.00  0.00           C
ATOM   2241  CB  ILE   221      28.200  42.440  25.440  1.00  0.00           C
ATOM   2242  CG1 ILE   221      28.980  41.860  26.630  1.00  0.00           C
ATOM   2243  CG2 ILE   221      29.070  43.530  24.810  1.00  0.00           C
ATOM   2244  CD  ILE   221      29.720  40.600  26.190  1.00  0.00           C
ATOM   2245  C   ILE   221      26.230  44.050  25.250  1.00  0.00           C
ATOM   2246  O   ILE   221      26.220  45.220  25.620  1.00  0.00           O
ATOM   2247  N   ASN   222      25.400  43.640  24.300  1.00  0.00           N
ATOM   2248  H   ASN   222      25.470  42.650  24.220  1.00  0.00           H
ATOM   2249  CA  ASN   222      24.500  44.350  23.370  1.00  0.00           C
ATOM   2250  CB  ASN   222      23.960  43.330  22.370  1.00  0.00           C
ATOM   2251  CG  ASN   222      24.770  43.300  21.080  1.00  0.00           C
ATOM   2252  OD1 ASN   222      25.760  42.570  21.000  1.00  0.00           O
ATOM   2253  ND2 ASN   222      24.270  43.940  20.030  1.00  0.00           N
ATOM   2254 1HD2 ASN   222      23.410  44.440  20.100  1.00  0.00           H
ATOM   2255 2HD2 ASN   222      24.620  43.750  19.110  1.00  0.00           H
ATOM   2256  C   ASN   222      23.360  45.090  24.070  1.00  0.00           C
ATOM   2257  O   ASN   222      23.320  46.320  23.930  1.00  0.00           O
ATOM   2258  N   ASN   223      22.680  44.550  25.080  1.00  0.00           N
ATOM   2259  H   ASN   223      22.850  43.580  25.240  1.00  0.00           H
ATOM   2260  CA  ASN   223      21.650  45.160  25.940  1.00  0.00           C
ATOM   2261  CB  ASN   223      21.130  44.070  26.870  1.00  0.00           C
ATOM   2262  CG  ASN   223      19.720  43.610  26.510  1.00  0.00           C
ATOM   2263  OD1 ASN   223      19.500  42.810  25.600  1.00  0.00           O
ATOM   2264  ND2 ASN   223      18.710  44.360  26.960  1.00  0.00           N
ATOM   2265 1HD2 ASN   223      18.670  45.250  27.420  1.00  0.00           H
ATOM   2266 2HD2 ASN   223      17.830  43.890  27.020  1.00  0.00           H
ATOM   2267  C   ASN   223      22.280  46.300  26.750  1.00  0.00           C
ATOM   2268  O   ASN   223      21.580  47.220  27.150  1.00  0.00           O
ATOM   2269  N   LEU   224      23.540  46.180  27.150  1.00  0.00           N
ATOM   2270  H   LEU   224      24.070  45.330  27.110  1.00  0.00           H
ATOM   2271  CA  LEU   224      24.250  47.250  27.880  1.00  0.00           C
ATOM   2272  CB  LEU   224      25.530  46.880  28.630  1.00  0.00           C
ATOM   2273  CG  LEU   224      25.360  45.680  29.570  1.00  0.00           C
ATOM   2274  CD1 LEU   224      26.730  45.100  29.960  1.00  0.00           C
ATOM   2275  CD2 LEU   224      24.540  45.930  30.840  1.00  0.00           C
ATOM   2276  C   LEU   224      24.650  48.450  27.020  1.00  0.00           C
ATOM   2277  O   LEU   224      24.470  49.580  27.470  1.00  0.00           O
ATOM   2278  N   TYR   225      25.130  48.200  25.810  1.00  0.00           N
ATOM   2279  H   TYR   225      25.290  47.260  25.520  1.00  0.00           H
ATOM   2280  CA  TYR   225      25.220  49.260  24.790  1.00  0.00           C
ATOM   2281  CB  TYR   225      25.940  48.620  23.610  1.00  0.00           C
ATOM   2282  CG  TYR   225      27.460  48.450  23.690  1.00  0.00           C
ATOM   2283  CD1 TYR   225      28.240  49.520  23.270  1.00  0.00           C
ATOM   2284  HD1 TYR   225      27.790  50.470  22.950  1.00  0.00           H
ATOM   2285  CD2 TYR   225      28.070  47.210  23.800  1.00  0.00           C
ATOM   2286  HD2 TYR   225      27.480  46.310  23.970  1.00  0.00           H
ATOM   2287  CE1 TYR   225      29.600  49.410  23.070  1.00  0.00           C
ATOM   2288  HE1 TYR   225      30.150  50.270  22.680  1.00  0.00           H
ATOM   2289  CE2 TYR   225      29.410  47.000  23.500  1.00  0.00           C
ATOM   2290  HE2 TYR   225      29.740  45.960  23.460  1.00  0.00           H
ATOM   2291  CZ  TYR   225      30.150  48.130  23.180  1.00  0.00           C
ATOM   2292  OH  TYR   225      31.430  47.970  22.770  1.00  0.00           O
ATOM   2293  HH  TYR   225      31.840  47.220  23.290  1.00  0.00           H
ATOM   2294  C   TYR   225      23.910  49.900  24.320  1.00  0.00           C
ATOM   2295  O   TYR   225      23.930  51.100  24.050  1.00  0.00           O
ATOM   2296  N   ASP   226      22.860  49.090  24.390  1.00  0.00           N
ATOM   2297  H   ASP   226      22.980  48.100  24.440  1.00  0.00           H
ATOM   2298  CA  ASP   226      21.530  49.640  24.070  1.00  0.00           C
ATOM   2299  CB  ASP   226      20.440  48.580  24.210  1.00  0.00           C
ATOM   2300  CG  ASP   226      19.080  48.900  23.590  1.00  0.00           C
ATOM   2301  OD1 ASP   226      18.130  48.110  23.790  1.00  0.00           O
ATOM   2302  OD2 ASP   226      19.120  49.980  22.970  1.00  0.00           O
ATOM   2303  C   ASP   226      21.090  50.770  25.000  1.00  0.00           C
ATOM   2304  O   ASP   226      20.940  51.900  24.550  1.00  0.00           O
ATOM   2305  N   VAL   227      21.270  50.660  26.320  1.00  0.00           N
ATOM   2306  H   VAL   227      21.600  49.820  26.760  1.00  0.00           H
ATOM   2307  CA  VAL   227      21.030  51.670  27.350  1.00  0.00           C
ATOM   2308  CB  VAL   227      21.400  51.120  28.730  1.00  0.00           C
ATOM   2309  CG1 VAL   227      21.000  51.960  29.940  1.00  0.00           C
ATOM   2310  CG2 VAL   227      21.000  49.660  28.910  1.00  0.00           C
ATOM   2311  C   VAL   227      21.830  52.960  27.160  1.00  0.00           C
ATOM   2312  O   VAL   227      21.130  53.960  27.000  1.00  0.00           O
ATOM   2313  N   TYR   228      23.040  52.890  26.600  1.00  0.00           N
ATOM   2314  H   TYR   228      23.370  51.980  26.370  1.00  0.00           H
ATOM   2315  CA  TYR   228      23.880  54.060  26.290  1.00  0.00           C
ATOM   2316  CB  TYR   228      25.310  53.570  26.020  1.00  0.00           C
ATOM   2317  CG  TYR   228      26.350  54.550  26.550  1.00  0.00           C
ATOM   2318  CD1 TYR   228      26.640  55.650  25.760  1.00  0.00           C
ATOM   2319  HD1 TYR   228      26.150  55.820  24.800  1.00  0.00           H
ATOM   2320  CD2 TYR   228      26.980  54.310  27.770  1.00  0.00           C
ATOM   2321  HD2 TYR   228      26.950  53.390  28.350  1.00  0.00           H
ATOM   2322  CE1 TYR   228      27.580  56.550  26.250  1.00  0.00           C
ATOM   2323  HE1 TYR   228      27.770  57.390  25.580  1.00  0.00           H
ATOM   2324  CE2 TYR   228      27.900  55.250  28.220  1.00  0.00           C
ATOM   2325  HE2 TYR   228      28.230  55.290  29.260  1.00  0.00           H
ATOM   2326  CZ  TYR   228      28.180  56.400  27.500  1.00  0.00           C
ATOM   2327  OH  TYR   228      28.560  57.510  28.180  1.00  0.00           O
ATOM   2328  HH  TYR   228      28.420  58.270  27.550  1.00  0.00           H
ATOM   2329  C   TYR   228      23.360  54.840  25.080  1.00  0.00           C
ATOM   2330  O   TYR   228      23.140  56.030  25.270  1.00  0.00           O
ATOM   2331  N   THR   229      23.220  54.270  23.890  1.00  0.00           N
ATOM   2332  H   THR   229      23.290  53.270  23.830  1.00  0.00           H
ATOM   2333  CA  THR   229      22.620  54.970  22.750  1.00  0.00           C
ATOM   2334  CB  THR   229      22.860  54.190  21.460  1.00  0.00           C
ATOM   2335  OG1 THR   229      22.540  52.810  21.680  1.00  0.00           O
ATOM   2336  HG1 THR   229      21.550  52.660  21.600  1.00  0.00           H
ATOM   2337  CG2 THR   229      24.350  54.280  21.120  1.00  0.00           C
ATOM   2338  C   THR   229      21.150  55.380  22.880  1.00  0.00           C
ATOM   2339  O   THR   229      20.880  56.520  22.490  1.00  0.00           O
ATOM   2340  N   GLN   230      20.370  54.650  23.670  1.00  0.00           N
ATOM   2341  H   GLN   230      20.790  53.770  23.860  1.00  0.00           H
ATOM   2342  CA  GLN   230      19.050  55.100  24.150  1.00  0.00           C
ATOM   2343  CB  GLN   230      18.410  53.990  24.980  1.00  0.00           C
ATOM   2344  CG  GLN   230      17.490  53.040  24.200  1.00  0.00           C
ATOM   2345  CD  GLN   230      16.740  52.000  25.020  1.00  0.00           C
ATOM   2346  OE1 GLN   230      15.910  52.330  25.880  1.00  0.00           O
ATOM   2347  NE2 GLN   230      16.970  50.700  24.850  1.00  0.00           N
ATOM   2348 1HE2 GLN   230      17.480  50.410  24.040  1.00  0.00           H
ATOM   2349 2HE2 GLN   230      16.960  50.060  25.620  1.00  0.00           H
ATOM   2350  C   GLN   230      19.140  56.330  25.060  1.00  0.00           C
ATOM   2351  O   GLN   230      18.650  57.410  24.740  1.00  0.00           O
ATOM   2352  N   PHE   231      20.020  56.310  26.060  1.00  0.00           N
ATOM   2353  H   PHE   231      20.400  55.490  26.480  1.00  0.00           H
ATOM   2354  CA  PHE   231      20.200  57.500  26.900  1.00  0.00           C
ATOM   2355  CB  PHE   231      21.080  57.050  28.070  1.00  0.00           C
ATOM   2356  CG  PHE   231      21.390  58.000  29.230  1.00  0.00           C
ATOM   2357  CD1 PHE   231      22.080  59.180  28.980  1.00  0.00           C
ATOM   2358  HD1 PHE   231      22.830  59.230  28.190  1.00  0.00           H
ATOM   2359  CD2 PHE   231      20.730  57.730  30.420  1.00  0.00           C
ATOM   2360  HD2 PHE   231      20.450  56.680  30.550  1.00  0.00           H
ATOM   2361  CE1 PHE   231      22.040  60.160  29.970  1.00  0.00           C
ATOM   2362  HE1 PHE   231      22.650  61.060  29.960  1.00  0.00           H
ATOM   2363  CE2 PHE   231      20.710  58.720  31.390  1.00  0.00           C
ATOM   2364  HE2 PHE   231      20.190  58.540  32.330  1.00  0.00           H
ATOM   2365  CZ  PHE   231      21.350  59.930  31.150  1.00  0.00           C
ATOM   2366  HZ  PHE   231      21.510  60.630  31.980  1.00  0.00           H
ATOM   2367  C   PHE   231      20.820  58.680  26.160  1.00  0.00           C
ATOM   2368  O   PHE   231      20.490  59.860  26.300  1.00  0.00           O
ATOM   2369  N   SER   232      21.690  58.340  25.210  1.00  0.00           N
ATOM   2370  H   SER   232      22.050  57.410  25.310  1.00  0.00           H
ATOM   2371  CA  SER   232      22.360  59.360  24.390  1.00  0.00           C
ATOM   2372  CB  SER   232      23.550  58.780  23.620  1.00  0.00           C
ATOM   2373  OG  SER   232      24.210  59.800  22.860  1.00  0.00           O
ATOM   2374  HG  SER   232      24.230  60.640  23.410  1.00  0.00           H
ATOM   2375  C   SER   232      21.330  59.990  23.450  1.00  0.00           C
ATOM   2376  O   SER   232      21.070  61.170  23.660  1.00  0.00           O
ATOM   2377  N   ASN   233      20.590  59.250  22.630  1.00  0.00           N
ATOM   2378  H   ASN   233      20.940  58.370  22.290  1.00  0.00           H
ATOM   2379  CA  ASN   233      19.650  59.890  21.700  1.00  0.00           C
ATOM   2380  CB  ASN   233      19.040  58.870  20.730  1.00  0.00           C
ATOM   2381  CG  ASN   233      19.090  59.330  19.270  1.00  0.00           C
ATOM   2382  OD1 ASN   233      20.150  59.440  18.650  1.00  0.00           O
ATOM   2383  ND2 ASN   233      17.920  59.350  18.630  1.00  0.00           N
ATOM   2384 1HD2 ASN   233      17.070  59.120  19.100  1.00  0.00           H
ATOM   2385 2HD2 ASN   233      17.910  59.520  17.640  1.00  0.00           H
ATOM   2386  C   ASN   233      18.460  60.560  22.390  1.00  0.00           C
ATOM   2387  O   ASN   233      17.830  61.430  21.780  1.00  0.00           O
ATOM   2388  N   LYS   234      18.110  60.100  23.580  1.00  0.00           N
ATOM   2389  H   LYS   234      18.400  59.220  23.950  1.00  0.00           H
ATOM   2390  CA  LYS   234      17.150  60.760  24.490  1.00  0.00           C
ATOM   2391  CB  LYS   234      16.630  59.770  25.520  1.00  0.00           C
ATOM   2392  CG  LYS   234      15.700  58.810  24.790  1.00  0.00           C
ATOM   2393  CD  LYS   234      15.180  57.840  25.850  1.00  0.00           C
ATOM   2394  CE  LYS   234      14.230  56.860  25.160  1.00  0.00           C
ATOM   2395  NZ  LYS   234      13.050  57.420  24.480  1.00  0.00           N
ATOM   2396  HZ1 LYS   234      12.520  56.690  24.050  1.00  0.00           H
ATOM   2397  HZ2 LYS   234      12.440  57.750  25.190  1.00  0.00           H
ATOM   2398  HZ3 LYS   234      13.260  58.120  23.800  1.00  0.00           H
ATOM   2399  C   LYS   234      17.690  62.080  25.040  1.00  0.00           C
ATOM   2400  O   LYS   234      17.040  63.120  24.890  1.00  0.00           O
ATOM   2401  N   TYR   235      18.740  61.990  25.850  1.00  0.00           N
ATOM   2402  H   TYR   235      19.170  61.100  25.990  1.00  0.00           H
ATOM   2403  CA  TYR   235      19.140  63.200  26.590  1.00  0.00           C
ATOM   2404  CB  TYR   235      19.410  62.850  28.050  1.00  0.00           C
ATOM   2405  CG  TYR   235      18.370  61.940  28.700  1.00  0.00           C
ATOM   2406  CD1 TYR   235      17.120  62.490  28.940  1.00  0.00           C
ATOM   2407  HD1 TYR   235      16.910  63.520  28.650  1.00  0.00           H
ATOM   2408  CD2 TYR   235      18.590  60.570  28.800  1.00  0.00           C
ATOM   2409  HD2 TYR   235      19.570  60.120  28.630  1.00  0.00           H
ATOM   2410  CE1 TYR   235      16.090  61.590  29.210  1.00  0.00           C
ATOM   2411  HE1 TYR   235      15.070  61.950  29.360  1.00  0.00           H
ATOM   2412  CE2 TYR   235      17.570  59.670  29.110  1.00  0.00           C
ATOM   2413  HE2 TYR   235      17.820  58.750  29.650  1.00  0.00           H
ATOM   2414  CZ  TYR   235      16.320  60.220  29.310  1.00  0.00           C
ATOM   2415  OH  TYR   235      15.230  59.460  29.610  1.00  0.00           O
ATOM   2416  HH  TYR   235      15.620  58.600  29.940  1.00  0.00           H
ATOM   2417  C   TYR   235      20.430  63.920  26.160  1.00  0.00           C
ATOM   2418  O   TYR   235      20.440  65.150  26.180  1.00  0.00           O
ATOM   2419  N   SER   236      21.510  63.190  25.920  1.00  0.00           N
ATOM   2420  H   SER   236      21.430  62.200  25.860  1.00  0.00           H
ATOM   2421  CA  SER   236      22.810  63.720  25.480  1.00  0.00           C
ATOM   2422  CB  SER   236      23.800  63.200  26.520  1.00  0.00           C
ATOM   2423  OG  SER   236      25.150  63.570  26.210  1.00  0.00           O
ATOM   2424  HG  SER   236      25.270  64.560  26.200  1.00  0.00           H
ATOM   2425  C   SER   236      23.180  63.330  24.050  1.00  0.00           C
ATOM   2426  O   SER   236      23.870  62.340  23.840  1.00  0.00           O
ATOM   2427  N   PRO   237      22.900  64.100  23.000  1.00  0.00           N
ATOM   2428  CA  PRO   237      23.160  63.730  21.600  1.00  0.00           C
ATOM   2429  CB  PRO   237      22.400  64.760  20.780  1.00  0.00           C
ATOM   2430  CG  PRO   237      21.150  65.030  21.620  1.00  0.00           C
ATOM   2431  CD  PRO   237      21.820  65.100  22.990  1.00  0.00           C
ATOM   2432  C   PRO   237      24.660  63.680  21.290  1.00  0.00           C
ATOM   2433  O   PRO   237      25.160  62.560  21.230  1.00  0.00           O
ATOM   2434  N   ASN   238      25.280  64.830  21.000  1.00  0.00           N
ATOM   2435  H   ASN   238      24.630  65.580  20.880  1.00  0.00           H
ATOM   2436  CA  ASN   238      26.670  64.870  20.520  1.00  0.00           C
ATOM   2437  CB  ASN   238      27.000  66.340  20.240  1.00  0.00           C
ATOM   2438  CG  ASN   238      28.300  66.660  19.480  1.00  0.00           C
ATOM   2439  OD1 ASN   238      29.440  66.620  19.930  1.00  0.00           O
ATOM   2440  ND2 ASN   238      28.280  66.500  18.160  1.00  0.00           N
ATOM   2441 1HD2 ASN   238      27.480  66.200  17.650  1.00  0.00           H
ATOM   2442 2HD2 ASN   238      29.010  66.910  17.610  1.00  0.00           H
ATOM   2443  C   ASN   238      27.790  64.340  21.400  1.00  0.00           C
ATOM   2444  O   ASN   238      28.630  63.560  20.950  1.00  0.00           O
ATOM   2445  N   THR   239      27.690  64.660  22.690  1.00  0.00           N
ATOM   2446  H   THR   239      26.980  65.290  22.990  1.00  0.00           H
ATOM   2447  CA  THR   239      28.820  64.490  23.610  1.00  0.00           C
ATOM   2448  CB  THR   239      28.730  65.380  24.850  1.00  0.00           C
ATOM   2449  OG1 THR   239      27.470  65.370  25.520  1.00  0.00           O
ATOM   2450  HG1 THR   239      27.520  65.730  26.450  1.00  0.00           H
ATOM   2451  CG2 THR   239      29.140  66.780  24.400  1.00  0.00           C
ATOM   2452  C   THR   239      29.040  63.010  23.950  1.00  0.00           C
ATOM   2453  O   THR   239      30.150  62.470  23.930  1.00  0.00           O
ATOM   2454  N   GLY   240      27.960  62.510  24.530  1.00  0.00           N
ATOM   2455  H   GLY   240      27.230  63.140  24.800  1.00  0.00           H
ATOM   2456  CA  GLY   240      27.700  61.090  24.830  1.00  0.00           C
ATOM   2457  C   GLY   240      27.890  60.780  26.320  1.00  0.00           C
ATOM   2458  O   GLY   240      28.410  59.710  26.620  1.00  0.00           O
ATOM   2459  N   LEU   241      27.270  61.610  27.160  1.00  0.00           N
ATOM   2460  H   LEU   241      26.440  62.110  26.910  1.00  0.00           H
ATOM   2461  CA  LEU   241      27.560  61.410  28.580  1.00  0.00           C
ATOM   2462  CB  LEU   241      28.000  62.730  29.200  1.00  0.00           C
ATOM   2463  CG  LEU   241      29.260  63.270  28.510  1.00  0.00           C
ATOM   2464  CD1 LEU   241      29.560  64.670  29.070  1.00  0.00           C
ATOM   2465  CD2 LEU   241      30.490  62.400  28.780  1.00  0.00           C
ATOM   2466  C   LEU   241      26.370  60.790  29.330  1.00  0.00           C
ATOM   2467  O   LEU   241      25.250  60.830  28.840  1.00  0.00           O
ATOM   2468  N   ILE   242      26.870  59.920  30.200  1.00  0.00           N
ATOM   2469  H   ILE   242      27.840  59.690  30.110  1.00  0.00           H
ATOM   2470  CA  ILE   242      25.930  59.080  30.950  1.00  0.00           C
ATOM   2471  CB  ILE   242      26.590  57.700  30.950  1.00  0.00           C
ATOM   2472  CG1 ILE   242      25.600  56.570  31.240  1.00  0.00           C
ATOM   2473  CG2 ILE   242      27.800  57.620  31.880  1.00  0.00           C
ATOM   2474  CD  ILE   242      24.540  56.330  30.160  1.00  0.00           C
ATOM   2475  C   ILE   242      25.860  59.660  32.360  1.00  0.00           C
ATOM   2476  O   ILE   242      26.570  60.570  32.790  1.00  0.00           O
ATOM   2477  N   SER   243      24.700  59.390  32.950  1.00  0.00           N
ATOM   2478  H   SER   243      23.940  59.030  32.420  1.00  0.00           H
ATOM   2479  CA  SER   243      24.530  59.740  34.370  1.00  0.00           C
ATOM   2480  CB  SER   243      23.080  60.040  34.760  1.00  0.00           C
ATOM   2481  OG  SER   243      22.280  58.880  34.510  1.00  0.00           O
ATOM   2482  HG  SER   243      21.980  58.510  35.390  1.00  0.00           H
ATOM   2483  C   SER   243      25.170  58.680  35.270  1.00  0.00           C
ATOM   2484  O   SER   243      25.010  57.470  35.130  1.00  0.00           O
ATOM   2485  N   ASP   244      25.490  59.070  36.500  1.00  0.00           N
ATOM   2486  H   ASP   244      25.630  60.020  36.780  1.00  0.00           H
ATOM   2487  CA  ASP   244      26.070  58.190  37.510  1.00  0.00           C
ATOM   2488  CB  ASP   244      26.620  59.000  38.690  1.00  0.00           C
ATOM   2489  CG  ASP   244      28.130  58.820  38.840  1.00  0.00           C
ATOM   2490  OD1 ASP   244      28.770  58.970  37.770  1.00  0.00           O
ATOM   2491  OD2 ASP   244      28.700  58.470  39.900  1.00  0.00           O
ATOM   2492  C   ASP   244      25.150  57.090  38.050  1.00  0.00           C
ATOM   2493  O   ASP   244      25.640  56.070  38.530  1.00  0.00           O
ATOM   2494  N   PHE   245      23.840  57.310  38.080  1.00  0.00           N
ATOM   2495  H   PHE   245      23.480  58.240  38.190  1.00  0.00           H
ATOM   2496  CA  PHE   245      22.850  56.230  38.210  1.00  0.00           C
ATOM   2497  CB  PHE   245      22.150  56.460  39.550  1.00  0.00           C
ATOM   2498  CG  PHE   245      21.680  55.070  39.980  1.00  0.00           C
ATOM   2499  CD1 PHE   245      20.440  54.580  39.600  1.00  0.00           C
ATOM   2500  HD1 PHE   245      19.970  55.030  38.720  1.00  0.00           H
ATOM   2501  CD2 PHE   245      22.220  54.450  41.100  1.00  0.00           C
ATOM   2502  HD2 PHE   245      23.130  54.800  41.580  1.00  0.00           H
ATOM   2503  CE1 PHE   245      19.780  53.540  40.250  1.00  0.00           C
ATOM   2504  HE1 PHE   245      18.800  53.250  39.900  1.00  0.00           H
ATOM   2505  CE2 PHE   245      21.650  53.340  41.710  1.00  0.00           C
ATOM   2506  HE2 PHE   245      22.350  52.750  42.310  1.00  0.00           H
ATOM   2507  CZ  PHE   245      20.410  52.870  41.290  1.00  0.00           C
ATOM   2508  HZ  PHE   245      20.040  51.890  41.600  1.00  0.00           H
ATOM   2509  C   PHE   245      21.880  56.480  37.050  1.00  0.00           C
ATOM   2510  O   PHE   245      21.380  57.570  36.750  1.00  0.00           O
ATOM   2511  N   VAL   246      21.380  55.380  36.500  1.00  0.00           N
ATOM   2512  H   VAL   246      21.540  54.480  36.910  1.00  0.00           H
ATOM   2513  CA  VAL   246      20.350  55.350  35.460  1.00  0.00           C
ATOM   2514  CB  VAL   246      20.930  54.690  34.210  1.00  0.00           C
ATOM   2515  CG1 VAL   246      19.990  54.720  32.990  1.00  0.00           C
ATOM   2516  CG2 VAL   246      22.210  55.370  33.730  1.00  0.00           C
ATOM   2517  C   VAL   246      19.050  54.660  35.880  1.00  0.00           C
ATOM   2518  O   VAL   246      18.970  53.500  36.290  1.00  0.00           O
ATOM   2519  N   VAL   247      17.970  55.440  35.810  1.00  0.00           N
ATOM   2520  H   VAL   247      17.870  56.290  35.280  1.00  0.00           H
ATOM   2521  CA  VAL   247      16.720  54.960  36.420  1.00  0.00           C
ATOM   2522  CB  VAL   247      16.220  55.820  37.580  1.00  0.00           C
ATOM   2523  CG1 VAL   247      17.180  55.680  38.760  1.00  0.00           C
ATOM   2524  CG2 VAL   247      16.030  57.310  37.290  1.00  0.00           C
ATOM   2525  C   VAL   247      15.630  54.600  35.420  1.00  0.00           C
ATOM   2526  O   VAL   247      15.340  55.340  34.480  1.00  0.00           O
ATOM   2527  N   LYS   248      14.900  53.550  35.770  1.00  0.00           N
ATOM   2528  H   LYS   248      14.900  53.330  36.750  1.00  0.00           H
ATOM   2529  CA  LYS   248      13.630  53.110  35.180  1.00  0.00           C
ATOM   2530  CB  LYS   248      12.530  54.150  35.410  1.00  0.00           C
ATOM   2531  CG  LYS   248      11.910  54.140  36.810  1.00  0.00           C
ATOM   2532  CD  LYS   248      11.120  55.420  37.110  1.00  0.00           C
ATOM   2533  CE  LYS   248      10.300  55.410  38.400  1.00  0.00           C
ATOM   2534  NZ  LYS   248      11.190  55.540  39.570  1.00  0.00           N
ATOM   2535  HZ1 LYS   248      11.860  54.820  39.780  1.00  0.00           H
ATOM   2536  HZ2 LYS   248      11.740  56.370  39.430  1.00  0.00           H
ATOM   2537  HZ3 LYS   248      10.680  55.740  40.400  1.00  0.00           H
ATOM   2538  C   LYS   248      13.710  52.730  33.700  1.00  0.00           C
ATOM   2539  O   LYS   248      14.710  52.710  32.990  1.00  0.00           O
ATOM   2540  N   ASN   249      12.500  52.400  33.250  1.00  0.00           N
ATOM   2541  H   ASN   249      11.750  52.240  33.880  1.00  0.00           H
ATOM   2542  CA  ASN   249      12.160  52.230  31.830  1.00  0.00           C
ATOM   2543  CB  ASN   249      11.520  50.850  31.660  1.00  0.00           C
ATOM   2544  CG  ASN   249      11.760  50.350  30.230  1.00  0.00           C
ATOM   2545  OD1 ASN   249      12.610  50.770  29.450  1.00  0.00           O
ATOM   2546  ND2 ASN   249      11.060  49.280  29.890  1.00  0.00           N
ATOM   2547 1HD2 ASN   249      10.340  48.770  30.370  1.00  0.00           H
ATOM   2548 2HD2 ASN   249      11.350  48.750  29.100  1.00  0.00           H
ATOM   2549  C   ASN   249      11.070  53.220  31.430  1.00  0.00           C
ATOM   2550  O   ASN   249      10.000  53.220  32.060  1.00  0.00           O
ATOM   2551  N   PRO   250      11.450  54.120  30.530  1.00  0.00           N
ATOM   2552  CA  PRO   250      12.720  54.220  29.790  1.00  0.00           C
ATOM   2553  CB  PRO   250      12.390  55.090  28.570  1.00  0.00           C
ATOM   2554  CG  PRO   250      11.310  56.050  29.070  1.00  0.00           C
ATOM   2555  CD  PRO   250      10.560  55.200  30.100  1.00  0.00           C
ATOM   2556  C   PRO   250      13.820  54.820  30.660  1.00  0.00           C
ATOM   2557  O   PRO   250      13.480  55.420  31.680  1.00  0.00           O
ATOM   2558  N   PRO   251      15.090  54.500  30.430  1.00  0.00           N
ATOM   2559  CA  PRO   251      16.250  55.040  31.160  1.00  0.00           C
ATOM   2560  CB  PRO   251      17.410  54.210  30.620  1.00  0.00           C
ATOM   2561  CG  PRO   251      17.020  53.890  29.170  1.00  0.00           C
ATOM   2562  CD  PRO   251      15.510  53.670  29.290  1.00  0.00           C
ATOM   2563  C   PRO   251      16.430  56.560  31.200  1.00  0.00           C
ATOM   2564  O   PRO   251      16.390  57.140  30.120  1.00  0.00           O
ATOM   2565  N   GLN   252      16.100  57.080  32.380  1.00  0.00           N
ATOM   2566  H   GLN   252      15.900  56.510  33.180  1.00  0.00           H
ATOM   2567  CA  GLN   252      16.280  58.490  32.750  1.00  0.00           C
ATOM   2568  CB  GLN   252      15.000  58.840  33.520  1.00  0.00           C
ATOM   2569  CG  GLN   252      13.850  58.820  32.510  1.00  0.00           C
ATOM   2570  CD  GLN   252      12.440  58.890  33.100  1.00  0.00           C
ATOM   2571  OE1 GLN   252      12.010  59.950  33.550  1.00  0.00           O
ATOM   2572  NE2 GLN   252      11.680  57.800  33.050  1.00  0.00           N
ATOM   2573 1HE2 GLN   252      12.230  57.020  32.730  1.00  0.00           H
ATOM   2574 2HE2 GLN   252      10.690  57.840  33.190  1.00  0.00           H
ATOM   2575  C   GLN   252      17.400  58.650  33.780  1.00  0.00           C
ATOM   2576  O   GLN   252      17.880  57.640  34.300  1.00  0.00           O
ATOM   2577  N   PRO   253      17.940  59.850  33.950  1.00  0.00           N
ATOM   2578  CA  PRO   253      18.970  60.150  34.960  1.00  0.00           C
ATOM   2579  CB  PRO   253      19.440  61.520  34.480  1.00  0.00           C
ATOM   2580  CG  PRO   253      18.250  62.190  33.790  1.00  0.00           C
ATOM   2581  CD  PRO   253      17.690  60.980  33.050  1.00  0.00           C
ATOM   2582  C   PRO   253      18.330  60.210  36.350  1.00  0.00           C
ATOM   2583  O   PRO   253      17.110  60.250  36.470  1.00  0.00           O
ATOM   2584  N   ALA   254      19.130  59.910  37.370  1.00  0.00           N
ATOM   2585  H   ALA   254      20.090  59.650  37.240  1.00  0.00           H
ATOM   2586  CA  ALA   254      18.660  59.830  38.760  1.00  0.00           C
ATOM   2587  CB  ALA   254      18.950  58.420  39.280  1.00  0.00           C
ATOM   2588  C   ALA   254      18.980  60.850  39.850  1.00  0.00           C
ATOM   2589  O   ALA   254      20.170  61.120  40.050  1.00  0.00           O
ATOM   2590  N   PRO   255      17.980  61.430  40.510  1.00  0.00           N
ATOM   2591  CA  PRO   255      18.230  62.660  41.270  1.00  0.00           C
ATOM   2592  CB  PRO   255      16.820  63.270  41.360  1.00  0.00           C
ATOM   2593  CG  PRO   255      15.940  62.030  41.500  1.00  0.00           C
ATOM   2594  CD  PRO   255      16.540  61.140  40.410  1.00  0.00           C
ATOM   2595  C   PRO   255      18.970  62.480  42.590  1.00  0.00           C
ATOM   2596  O   PRO   255      18.930  61.340  43.060  1.00  0.00           O
ATOM   2597  N   LYS   256      19.460  63.590  43.140  1.00  0.00           N
ATOM   2598  H   LYS   256      19.110  64.410  42.700  1.00  0.00           H
ATOM   2599  CA  LYS   256      20.270  63.700  44.360  1.00  0.00           C
ATOM   2600  CB  LYS   256      19.650  64.810  45.230  1.00  0.00           C
ATOM   2601  CG  LYS   256      20.760  65.380  46.110  1.00  0.00           C
ATOM   2602  CD  LYS   256      20.340  66.410  47.160  1.00  0.00           C
ATOM   2603  CE  LYS   256      21.550  66.990  47.900  1.00  0.00           C
ATOM   2604  NZ  LYS   256      21.140  68.000  48.880  1.00  0.00           N
ATOM   2605  HZ1 LYS   256      20.390  68.480  48.420  1.00  0.00           H
ATOM   2606  HZ2 LYS   256      20.790  67.640  49.750  1.00  0.00           H
ATOM   2607  HZ3 LYS   256      21.850  68.690  49.010  1.00  0.00           H
ATOM   2608  C   LYS   256      20.530  62.400  45.110  1.00  0.00           C
ATOM   2609  O   LYS   256      19.730  62.000  45.950  1.00  0.00           O
ATOM   2610  N   GLY   257      21.820  62.070  45.160  1.00  0.00           N
ATOM   2611  H   GLY   257      22.460  62.800  44.910  1.00  0.00           H
ATOM   2612  CA  GLY   257      22.490  61.000  45.910  1.00  0.00           C
ATOM   2613  C   GLY   257      21.800  59.640  45.870  1.00  0.00           C
ATOM   2614  O   GLY   257      21.490  59.060  46.910  1.00  0.00           O
ATOM   2615  N   PHE   258      21.490  59.070  44.710  1.00  0.00           N
ATOM   2616  H   PHE   258      21.820  59.350  43.810  1.00  0.00           H
ATOM   2617  CA  PHE   258      20.510  57.970  44.610  1.00  0.00           C
ATOM   2618  CB  PHE   258      20.040  58.040  43.150  1.00  0.00           C
ATOM   2619  CG  PHE   258      18.650  57.460  42.870  1.00  0.00           C
ATOM   2620  CD1 PHE   258      17.640  58.400  42.750  1.00  0.00           C
ATOM   2621  HD1 PHE   258      17.870  59.460  42.920  1.00  0.00           H
ATOM   2622  CD2 PHE   258      18.440  56.130  42.500  1.00  0.00           C
ATOM   2623  HD2 PHE   258      19.120  55.310  42.690  1.00  0.00           H
ATOM   2624  CE1 PHE   258      16.390  58.020  42.280  1.00  0.00           C
ATOM   2625  HE1 PHE   258      15.600  58.770  42.310  1.00  0.00           H
ATOM   2626  CE2 PHE   258      17.180  55.760  42.030  1.00  0.00           C
ATOM   2627  HE2 PHE   258      16.980  54.700  41.930  1.00  0.00           H
ATOM   2628  CZ  PHE   258      16.160  56.700  41.920  1.00  0.00           C
ATOM   2629  HZ  PHE   258      15.120  56.400  41.790  1.00  0.00           H
ATOM   2630  C   PHE   258      21.230  56.640  44.800  1.00  0.00           C
ATOM   2631  O   PHE   258      22.450  56.500  44.650  1.00  0.00           O
ATOM   2632  N   LEU   259      20.460  55.740  45.410  1.00  0.00           N
ATOM   2633  H   LEU   259      19.510  55.970  45.640  1.00  0.00           H
ATOM   2634  CA  LEU   259      20.660  54.370  45.890  1.00  0.00           C
ATOM   2635  CB  LEU   259      20.090  53.300  44.950  1.00  0.00           C
ATOM   2636  CG  LEU   259      18.560  53.150  44.930  1.00  0.00           C
ATOM   2637  CD1 LEU   259      18.080  52.120  43.910  1.00  0.00           C
ATOM   2638  CD2 LEU   259      18.060  52.590  46.260  1.00  0.00           C
ATOM   2639  C   LEU   259      22.060  54.230  46.490  1.00  0.00           C
ATOM   2640  O   LEU   259      22.660  53.160  46.370  1.00  0.00           O
ATOM   2641  N   ASN   260      22.440  55.180  47.330  1.00  0.00           N
ATOM   2642  H   ASN   260      21.780  55.810  47.750  1.00  0.00           H
ATOM   2643  CA  ASN   260      23.710  55.180  48.060  1.00  0.00           C
ATOM   2644  CB  ASN   260      23.690  54.070  49.110  1.00  0.00           C
ATOM   2645  CG  ASN   260      22.800  54.420  50.300  1.00  0.00           C
ATOM   2646  OD1 ASN   260      21.850  53.710  50.650  1.00  0.00           O
ATOM   2647  ND2 ASN   260      23.340  55.190  51.240  1.00  0.00           N
ATOM   2648 1HD2 ASN   260      24.270  55.540  51.220  1.00  0.00           H
ATOM   2649 2HD2 ASN   260      22.790  55.510  52.010  1.00  0.00           H
ATOM   2650  C   ASN   260      24.940  55.180  47.150  1.00  0.00           C
ATOM   2651  O   ASN   260      25.720  54.230  47.170  1.00  0.00           O
ATOM   2652  N   GLU   261      24.780  56.030  46.140  1.00  0.00           N
ATOM   2653  H   GLU   261      23.890  56.330  45.800  1.00  0.00           H
ATOM   2654  CA  GLU   261      25.890  56.490  45.280  1.00  0.00           C
ATOM   2655  CB  GLU   261      25.500  55.990  43.890  1.00  0.00           C
ATOM   2656  CG  GLU   261      25.780  54.520  43.560  1.00  0.00           C
ATOM   2657  CD  GLU   261      27.140  53.900  43.880  1.00  0.00           C
ATOM   2658  OE1 GLU   261      27.120  52.720  44.280  1.00  0.00           O
ATOM   2659  OE2 GLU   261      28.120  54.390  43.280  1.00  0.00           O
ATOM   2660  C   GLU   261      26.240  57.970  45.430  1.00  0.00           C
ATOM   2661  O   GLU   261      25.970  58.520  46.500  1.00  0.00           O
ATOM   2662  N   SER   262      27.030  58.470  44.480  1.00  0.00           N
ATOM   2663  H   SER   262      27.380  57.890  43.750  1.00  0.00           H
ATOM   2664  CA  SER   262      27.380  59.890  44.390  1.00  0.00           C
ATOM   2665  CB  SER   262      27.960  60.260  43.020  1.00  0.00           C
ATOM   2666  OG  SER   262      29.320  59.810  43.010  1.00  0.00           O
ATOM   2667  HG  SER   262      29.310  58.810  42.990  1.00  0.00           H
ATOM   2668  C   SER   262      26.310  60.920  44.740  1.00  0.00           C
ATOM   2669  O   SER   262      25.190  60.830  44.240  1.00  0.00           O
ATOM   2670  N   GLU   263      26.700  61.930  45.510  1.00  0.00           N
ATOM   2671  H   GLU   263      27.660  62.210  45.490  1.00  0.00           H
ATOM   2672  CA  GLU   263      25.750  62.850  46.150  1.00  0.00           C
ATOM   2673  CB  GLU   263      26.520  63.890  46.970  1.00  0.00           C
ATOM   2674  CG  GLU   263      27.510  64.800  46.230  1.00  0.00           C
ATOM   2675  CD  GLU   263      28.650  63.970  45.640  1.00  0.00           C
ATOM   2676  OE1 GLU   263      29.340  63.380  46.490  1.00  0.00           O
ATOM   2677  OE2 GLU   263      28.650  63.650  44.440  1.00  0.00           O
ATOM   2678  C   GLU   263      24.960  63.620  45.090  1.00  0.00           C
ATOM   2679  O   GLU   263      23.880  64.090  45.460  1.00  0.00           O
ATOM   2680  N   TYR   264      25.530  63.910  43.930  1.00  0.00           N
ATOM   2681  H   TYR   264      26.500  64.130  43.980  1.00  0.00           H
ATOM   2682  CA  TYR   264      24.740  64.290  42.750  1.00  0.00           C
ATOM   2683  CB  TYR   264      25.120  65.710  42.330  1.00  0.00           C
ATOM   2684  CG  TYR   264      24.710  66.830  43.290  1.00  0.00           C
ATOM   2685  CD1 TYR   264      23.400  67.230  43.550  1.00  0.00           C
ATOM   2686  HD1 TYR   264      22.650  66.480  43.320  1.00  0.00           H
ATOM   2687  CD2 TYR   264      25.780  67.400  43.970  1.00  0.00           C
ATOM   2688  HD2 TYR   264      26.780  67.060  43.730  1.00  0.00           H
ATOM   2689  CE1 TYR   264      23.230  68.030  44.680  1.00  0.00           C
ATOM   2690  HE1 TYR   264      22.210  68.340  44.890  1.00  0.00           H
ATOM   2691  CE2 TYR   264      25.540  68.190  45.090  1.00  0.00           C
ATOM   2692  HE2 TYR   264      26.320  68.880  45.430  1.00  0.00           H
ATOM   2693  CZ  TYR   264      24.250  68.400  45.550  1.00  0.00           C
ATOM   2694  OH  TYR   264      23.980  68.700  46.850  1.00  0.00           O
ATOM   2695  HH  TYR   264      24.620  69.380  47.200  1.00  0.00           H
ATOM   2696  C   TYR   264      24.820  63.300  41.580  1.00  0.00           C
ATOM   2697  O   TYR   264      25.330  63.630  40.510  1.00  0.00           O
ATOM   2698  N   THR   265      24.130  62.190  41.800  1.00  0.00           N
ATOM   2699  H   THR   265      24.000  61.880  42.740  1.00  0.00           H
ATOM   2700  CA  THR   265      24.050  61.140  40.780  1.00  0.00           C
ATOM   2701  CB  THR   265      23.270  59.940  41.330  1.00  0.00           C
ATOM   2702  OG1 THR   265      22.140  60.310  42.140  1.00  0.00           O
ATOM   2703  HG1 THR   265      21.430  60.530  41.470  1.00  0.00           H
ATOM   2704  CG2 THR   265      24.240  58.900  41.890  1.00  0.00           C
ATOM   2705  C   THR   265      23.360  61.390  39.430  1.00  0.00           C
ATOM   2706  O   THR   265      23.260  60.530  38.560  1.00  0.00           O
ATOM   2707  N   ASN   266      23.130  62.650  39.090  1.00  0.00           N
ATOM   2708  H   ASN   266      23.510  63.330  39.720  1.00  0.00           H
ATOM   2709  CA  ASN   266      22.350  63.110  37.930  1.00  0.00           C
ATOM   2710  CB  ASN   266      21.340  64.190  38.350  1.00  0.00           C
ATOM   2711  CG  ASN   266      21.930  65.510  38.850  1.00  0.00           C
ATOM   2712  OD1 ASN   266      23.060  65.620  39.310  1.00  0.00           O
ATOM   2713  ND2 ASN   266      21.080  66.520  38.990  1.00  0.00           N
ATOM   2714 1HD2 ASN   266      20.120  66.350  38.770  1.00  0.00           H
ATOM   2715 2HD2 ASN   266      21.370  67.450  38.750  1.00  0.00           H
ATOM   2716  C   ASN   266      23.270  63.530  36.780  1.00  0.00           C
ATOM   2717  O   ASN   266      22.770  63.690  35.670  1.00  0.00           O
ATOM   2718  N   ALA   267      24.530  63.820  37.110  1.00  0.00           N
ATOM   2719  H   ALA   267      24.840  63.430  37.970  1.00  0.00           H
ATOM   2720  CA  ALA   267      25.630  64.420  36.340  1.00  0.00           C
ATOM   2721  CB  ALA   267      26.180  65.640  37.080  1.00  0.00           C
ATOM   2722  C   ALA   267      26.680  63.320  36.220  1.00  0.00           C
ATOM   2723  O   ALA   267      26.580  62.320  36.940  1.00  0.00           O
ATOM   2724  N   TYR   268      27.510  63.490  35.200  1.00  0.00           N
ATOM   2725  H   TYR   268      27.610  64.350  34.700  1.00  0.00           H
ATOM   2726  CA  TYR   268      28.580  62.500  34.960  1.00  0.00           C
ATOM   2727  CB  TYR   268      29.100  62.900  33.570  1.00  0.00           C
ATOM   2728  CG  TYR   268      30.220  62.030  33.000  1.00  0.00           C
ATOM   2729  CD1 TYR   268      29.860  60.970  32.170  1.00  0.00           C
ATOM   2730  HD1 TYR   268      28.820  60.940  31.860  1.00  0.00           H
ATOM   2731  CD2 TYR   268      31.540  62.180  33.390  1.00  0.00           C
ATOM   2732  HD2 TYR   268      31.950  62.950  34.040  1.00  0.00           H
ATOM   2733  CE1 TYR   268      30.860  60.120  31.710  1.00  0.00           C
ATOM   2734  HE1 TYR   268      30.570  59.280  31.080  1.00  0.00           H
ATOM   2735  CE2 TYR   268      32.520  61.340  32.850  1.00  0.00           C
ATOM   2736  HE2 TYR   268      33.510  61.370  33.290  1.00  0.00           H
ATOM   2737  CZ  TYR   268      32.210  60.330  31.950  1.00  0.00           C
ATOM   2738  OH  TYR   268      33.200  59.800  31.190  1.00  0.00           O
ATOM   2739  HH  TYR   268      34.150  59.900  31.490  1.00  0.00           H
ATOM   2740  C   TYR   268      29.690  62.490  36.010  1.00  0.00           C
ATOM   2741  O   TYR   268      30.410  63.480  36.110  1.00  0.00           O
ATOM   2742  N   TYR   269      29.780  61.480  36.870  1.00  0.00           N
ATOM   2743  H   TYR   269      28.990  60.870  36.900  1.00  0.00           H
ATOM   2744  CA  TYR   269      30.830  61.440  37.900  1.00  0.00           C
ATOM   2745  CB  TYR   269      30.320  61.790  39.290  1.00  0.00           C
ATOM   2746  CG  TYR   269      30.120  63.270  39.590  1.00  0.00           C
ATOM   2747  CD1 TYR   269      31.260  64.050  39.790  1.00  0.00           C
ATOM   2748  HD1 TYR   269      32.190  63.780  39.300  1.00  0.00           H
ATOM   2749  CD2 TYR   269      28.820  63.750  39.720  1.00  0.00           C
ATOM   2750  HD2 TYR   269      27.950  63.100  39.770  1.00  0.00           H
ATOM   2751  CE1 TYR   269      31.080  65.340  40.260  1.00  0.00           C
ATOM   2752  HE1 TYR   269      31.940  65.860  40.680  1.00  0.00           H
ATOM   2753  CE2 TYR   269      28.740  65.080  40.130  1.00  0.00           C
ATOM   2754  HE2 TYR   269      27.730  65.390  40.410  1.00  0.00           H
ATOM   2755  CZ  TYR   269      29.820  65.920  40.380  1.00  0.00           C
ATOM   2756  OH  TYR   269      29.620  67.090  41.040  1.00  0.00           O
ATOM   2757  HH  TYR   269      28.700  67.450  40.900  1.00  0.00           H
ATOM   2758  C   TYR   269      31.750  60.220  37.870  1.00  0.00           C
ATOM   2759  O   TYR   269      32.520  60.110  36.920  1.00  0.00           O
ATOM   2760  N   TYR   270      31.550  59.260  38.780  1.00  0.00           N
ATOM   2761  H   TYR   270      30.710  59.150  39.290  1.00  0.00           H
ATOM   2762  CA  TYR   270      32.490  58.170  39.070  1.00  0.00           C
ATOM   2763  CB  TYR   270      32.820  58.330  40.560  1.00  0.00           C
ATOM   2764  CG  TYR   270      33.780  59.490  40.810  1.00  0.00           C
ATOM   2765  CD1 TYR   270      33.150  60.650  41.240  1.00  0.00           C
ATOM   2766  HD1 TYR   270      32.070  60.770  41.200  1.00  0.00           H
ATOM   2767  CD2 TYR   270      35.140  59.440  40.540  1.00  0.00           C
ATOM   2768  HD2 TYR   270      35.620  58.500  40.250  1.00  0.00           H
ATOM   2769  CE1 TYR   270      33.900  61.820  41.290  1.00  0.00           C
ATOM   2770  HE1 TYR   270      33.480  62.810  41.490  1.00  0.00           H
ATOM   2771  CE2 TYR   270      35.890  60.580  40.770  1.00  0.00           C
ATOM   2772  HE2 TYR   270      36.980  60.510  40.810  1.00  0.00           H
ATOM   2773  CZ  TYR   270      35.280  61.780  41.140  1.00  0.00           C
ATOM   2774  OH  TYR   270      36.110  62.770  41.550  1.00  0.00           O
ATOM   2775  HH  TYR   270      35.610  63.570  41.880  1.00  0.00           H
ATOM   2776  C   TYR   270      32.020  56.770  38.700  1.00  0.00           C
ATOM   2777  O   TYR   270      32.860  55.980  38.260  1.00  0.00           O
ATOM   2778  N   ASN   271      30.710  56.580  38.670  1.00  0.00           N
ATOM   2779  H   ASN   271      30.000  57.180  39.060  1.00  0.00           H
ATOM   2780  CA  ASN   271      30.160  55.430  37.940  1.00  0.00           C
ATOM   2781  CB  ASN   271      28.710  55.310  38.390  1.00  0.00           C
ATOM   2782  CG  ASN   271      28.560  54.810  39.830  1.00  0.00           C
ATOM   2783  OD1 ASN   271      29.460  54.200  40.400  1.00  0.00           O
ATOM   2784  ND2 ASN   271      27.480  55.000  40.580  1.00  0.00           N
ATOM   2785 1HD2 ASN   271      26.700  55.450  40.150  1.00  0.00           H
ATOM   2786 2HD2 ASN   271      27.490  54.650  41.520  1.00  0.00           H
ATOM   2787  C   ASN   271      30.300  55.560  36.420  1.00  0.00           C
ATOM   2788  O   ASN   271      30.590  54.570  35.760  1.00  0.00           O
ATOM   2789  N   ALA   272      30.070  56.810  36.030  1.00  0.00           N
ATOM   2790  H   ALA   272      29.970  57.470  36.780  1.00  0.00           H
ATOM   2791  CA  ALA   272      30.110  57.360  34.670  1.00  0.00           C
ATOM   2792  CB  ALA   272      29.390  58.710  34.710  1.00  0.00           C
ATOM   2793  C   ALA   272      31.530  57.340  34.090  1.00  0.00           C
ATOM   2794  O   ALA   272      31.720  56.590  33.130  1.00  0.00           O
ATOM   2795  N   SER   273      32.530  58.040  34.610  1.00  0.00           N
ATOM   2796  H   SER   273      32.400  58.500  35.490  1.00  0.00           H
ATOM   2797  CA  SER   273      33.900  58.060  34.090  1.00  0.00           C
ATOM   2798  CB  SER   273      34.920  58.740  35.000  1.00  0.00           C
ATOM   2799  OG  SER   273      34.580  58.470  36.360  1.00  0.00           O
ATOM   2800  HG  SER   273      34.130  59.310  36.670  1.00  0.00           H
ATOM   2801  C   SER   273      34.570  56.760  33.630  1.00  0.00           C
ATOM   2802  O   SER   273      35.380  56.860  32.710  1.00  0.00           O
ATOM   2803  N   ARG   274      34.330  55.620  34.280  1.00  0.00           N
ATOM   2804  H   ARG   274      33.710  55.760  35.060  1.00  0.00           H
ATOM   2805  CA  ARG   274      34.850  54.280  33.960  1.00  0.00           C
ATOM   2806  CB  ARG   274      34.500  53.310  35.090  1.00  0.00           C
ATOM   2807  CG  ARG   274      35.060  51.890  35.030  1.00  0.00           C
ATOM   2808  CD  ARG   274      34.520  50.940  36.100  1.00  0.00           C
ATOM   2809  NE  ARG   274      34.780  51.360  37.490  1.00  0.00           N
ATOM   2810  HE  ARG   274      35.330  52.190  37.580  1.00  0.00           H
ATOM   2811  CZ  ARG   274      34.410  50.650  38.560  1.00  0.00           C
ATOM   2812  NH1 ARG   274      33.820  49.450  38.480  1.00  0.00           N
ATOM   2813 1HH1 ARG   274      33.720  49.080  37.560  1.00  0.00           H
ATOM   2814 2HH1 ARG   274      33.650  48.950  39.330  1.00  0.00           H
ATOM   2815  NH2 ARG   274      34.250  51.220  39.770  1.00  0.00           N
ATOM   2816 1HH2 ARG   274      34.430  52.190  39.890  1.00  0.00           H
ATOM   2817 2HH2 ARG   274      33.860  50.680  40.520  1.00  0.00           H
ATOM   2818  C   ARG   274      34.300  53.810  32.610  1.00  0.00           C
ATOM   2819  O   ARG   274      35.120  53.410  31.780  1.00  0.00           O
ATOM   2820  N   VAL   275      33.020  53.810  32.260  1.00  0.00           N
ATOM   2821  H   VAL   275      32.430  54.420  32.800  1.00  0.00           H
ATOM   2822  CA  VAL   275      32.430  53.290  31.020  1.00  0.00           C
ATOM   2823  CB  VAL   275      30.920  53.490  30.900  1.00  0.00           C
ATOM   2824  CG1 VAL   275      30.440  52.180  30.270  1.00  0.00           C
ATOM   2825  CG2 VAL   275      30.210  54.120  32.100  1.00  0.00           C
ATOM   2826  C   VAL   275      33.170  53.640  29.730  1.00  0.00           C
ATOM   2827  O   VAL   275      33.540  52.720  29.000  1.00  0.00           O
ATOM   2828  N   PRO   276      33.480  54.880  29.350  1.00  0.00           N
ATOM   2829  CA  PRO   276      34.250  55.230  28.150  1.00  0.00           C
ATOM   2830  CB  PRO   276      34.620  56.690  28.370  1.00  0.00           C
ATOM   2831  CG  PRO   276      33.500  57.250  29.260  1.00  0.00           C
ATOM   2832  CD  PRO   276      33.160  56.060  30.170  1.00  0.00           C
ATOM   2833  C   PRO   276      35.490  54.350  28.000  1.00  0.00           C
ATOM   2834  O   PRO   276      35.650  53.650  27.000  1.00  0.00           O
ATOM   2835  N   LEU   277      36.290  54.100  29.030  1.00  0.00           N
ATOM   2836  H   LEU   277      36.020  54.410  29.940  1.00  0.00           H
ATOM   2837  CA  LEU   277      37.450  53.200  28.980  1.00  0.00           C
ATOM   2838  CB  LEU   277      38.270  53.380  30.260  1.00  0.00           C
ATOM   2839  CG  LEU   277      39.620  52.670  30.200  1.00  0.00           C
ATOM   2840  CD1 LEU   277      40.490  52.830  28.950  1.00  0.00           C
ATOM   2841  CD2 LEU   277      40.440  52.810  31.490  1.00  0.00           C
ATOM   2842  C   LEU   277      37.000  51.750  28.800  1.00  0.00           C
ATOM   2843  O   LEU   277      37.540  51.100  27.910  1.00  0.00           O
ATOM   2844  N   ARG   278      35.980  51.250  29.510  1.00  0.00           N
ATOM   2845  H   ARG   278      35.470  51.790  30.170  1.00  0.00           H
ATOM   2846  CA  ARG   278      35.540  49.870  29.260  1.00  0.00           C
ATOM   2847  CB  ARG   278      34.530  49.490  30.340  1.00  0.00           C
ATOM   2848  CG  ARG   278      35.000  49.340  31.790  1.00  0.00           C
ATOM   2849  CD  ARG   278      36.290  48.530  31.940  1.00  0.00           C
ATOM   2850  NE  ARG   278      36.500  48.300  33.370  1.00  0.00           N
ATOM   2851  HE  ARG   278      35.850  47.610  33.680  1.00  0.00           H
ATOM   2852  CZ  ARG   278      37.340  48.910  34.230  1.00  0.00           C
ATOM   2853  NH1 ARG   278      38.290  49.720  33.750  1.00  0.00           N
ATOM   2854 1HH1 ARG   278      38.140  50.100  32.830  1.00  0.00           H
ATOM   2855 2HH1 ARG   278      39.050  49.960  34.360  1.00  0.00           H
ATOM   2856  NH2 ARG   278      37.400  48.450  35.490  1.00  0.00           N
ATOM   2857 1HH2 ARG   278      36.920  47.630  35.790  1.00  0.00           H
ATOM   2858 2HH2 ARG   278      37.820  48.980  36.220  1.00  0.00           H
ATOM   2859  C   ARG   278      34.990  49.720  27.840  1.00  0.00           C
ATOM   2860  O   ARG   278      35.280  48.760  27.130  1.00  0.00           O
ATOM   2861  N   ILE   279      34.330  50.750  27.310  1.00  0.00           N
ATOM   2862  H   ILE   279      34.070  51.520  27.890  1.00  0.00           H
ATOM   2863  CA  ILE   279      33.940  50.770  25.890  1.00  0.00           C
ATOM   2864  CB  ILE   279      32.910  51.880  25.680  1.00  0.00           C
ATOM   2865  CG1 ILE   279      31.520  51.340  26.030  1.00  0.00           C
ATOM   2866  CG2 ILE   279      32.970  52.560  24.310  1.00  0.00           C
ATOM   2867  CD  ILE   279      30.530  52.500  26.160  1.00  0.00           C
ATOM   2868  C   ILE   279      35.060  50.750  24.850  1.00  0.00           C
ATOM   2869  O   ILE   279      35.020  49.940  23.930  1.00  0.00           O
ATOM   2870  N   VAL   280      36.130  51.540  24.990  1.00  0.00           N
ATOM   2871  H   VAL   280      36.090  52.410  25.490  1.00  0.00           H
ATOM   2872  CA  VAL   280      37.370  51.270  24.260  1.00  0.00           C
ATOM   2873  CB  VAL   280      38.170  52.550  24.050  1.00  0.00           C
ATOM   2874  CG1 VAL   280      37.450  53.520  23.110  1.00  0.00           C
ATOM   2875  CG2 VAL   280      38.460  53.250  25.380  1.00  0.00           C
ATOM   2876  C   VAL   280      38.240  50.030  24.510  1.00  0.00           C
ATOM   2877  O   VAL   280      39.000  49.430  23.750  1.00  0.00           O
ATOM   2878  N   MET   281      38.250  49.630  25.780  1.00  0.00           N
ATOM   2879  H   MET   281      38.010  50.240  26.530  1.00  0.00           H
ATOM   2880  CA  MET   281      38.700  48.260  26.110  1.00  0.00           C
ATOM   2881  CB  MET   281      38.780  48.030  27.620  1.00  0.00           C
ATOM   2882  CG  MET   281      39.880  48.750  28.390  1.00  0.00           C
ATOM   2883  SD  MET   281      39.690  48.740  30.210  1.00  0.00           S
ATOM   2884  CE  MET   281      39.840  46.990  30.470  1.00  0.00           C
ATOM   2885  C   MET   281      37.980  47.100  25.430  1.00  0.00           C
ATOM   2886  O   MET   281      38.660  46.160  25.030  1.00  0.00           O
ATOM   2887  N   ASP   282      36.710  47.250  25.080  1.00  0.00           N
ATOM   2888  H   ASP   282      36.280  48.110  25.370  1.00  0.00           H
ATOM   2889  CA  ASP   282      35.990  46.310  24.220  1.00  0.00           C
ATOM   2890  CB  ASP   282      34.570  46.870  24.270  1.00  0.00           C
ATOM   2891  CG  ASP   282      33.640  45.910  23.520  1.00  0.00           C
ATOM   2892  OD1 ASP   282      32.490  45.830  23.990  1.00  0.00           O
ATOM   2893  OD2 ASP   282      33.960  45.310  22.470  1.00  0.00           O
ATOM   2894  C   ASP   282      36.590  46.440  22.820  1.00  0.00           C
ATOM   2895  O   ASP   282      37.170  45.500  22.280  1.00  0.00           O
ATOM   2896  N   TYR   283      36.580  47.630  22.230  1.00  0.00           N
ATOM   2897  H   TYR   283      36.010  48.360  22.610  1.00  0.00           H
ATOM   2898  CA  TYR   283      36.940  47.890  20.830  1.00  0.00           C
ATOM   2899  CB  TYR   283      36.560  49.340  20.580  1.00  0.00           C
ATOM   2900  CG  TYR   283      36.560  49.710  19.100  1.00  0.00           C
ATOM   2901  CD1 TYR   283      35.430  49.350  18.380  1.00  0.00           C
ATOM   2902  HD1 TYR   283      34.510  49.000  18.850  1.00  0.00           H
ATOM   2903  CD2 TYR   283      37.690  50.160  18.420  1.00  0.00           C
ATOM   2904  HD2 TYR   283      38.620  50.110  18.990  1.00  0.00           H
ATOM   2905  CE1 TYR   283      35.480  49.400  16.990  1.00  0.00           C
ATOM   2906  HE1 TYR   283      34.660  48.960  16.430  1.00  0.00           H
ATOM   2907  CE2 TYR   283      37.750  50.260  17.030  1.00  0.00           C
ATOM   2908  HE2 TYR   283      38.690  50.550  16.580  1.00  0.00           H
ATOM   2909  CZ  TYR   283      36.600  49.890  16.330  1.00  0.00           C
ATOM   2910  OH  TYR   283      36.770  49.490  15.040  1.00  0.00           O
ATOM   2911  HH  TYR   283      37.560  50.040  14.800  1.00  0.00           H
ATOM   2912  C   TYR   283      38.330  47.410  20.410  1.00  0.00           C
ATOM   2913  O   TYR   283      38.460  46.470  19.630  1.00  0.00           O
ATOM   2914  N   ALA   284      39.280  47.720  21.290  1.00  0.00           N
ATOM   2915  H   ALA   284      39.040  48.150  22.160  1.00  0.00           H
ATOM   2916  CA  ALA   284      40.690  47.330  21.110  1.00  0.00           C
ATOM   2917  CB  ALA   284      41.610  48.110  22.050  1.00  0.00           C
ATOM   2918  C   ALA   284      40.960  45.830  21.070  1.00  0.00           C
ATOM   2919  O   ALA   284      41.480  45.300  20.080  1.00  0.00           O
ATOM   2920  N   MET   285      40.410  45.120  22.050  1.00  0.00           N
ATOM   2921  H   MET   285      39.610  45.490  22.520  1.00  0.00           H
ATOM   2922  CA  MET   285      40.590  43.660  22.170  1.00  0.00           C
ATOM   2923  CB  MET   285      40.580  43.270  23.640  1.00  0.00           C
ATOM   2924  CG  MET   285      41.590  44.140  24.390  1.00  0.00           C
ATOM   2925  SD  MET   285      41.520  43.590  26.130  1.00  0.00           S
ATOM   2926  CE  MET   285      42.970  44.380  26.780  1.00  0.00           C
ATOM   2927  C   MET   285      39.610  42.750  21.420  1.00  0.00           C
ATOM   2928  O   MET   285      40.000  41.650  21.050  1.00  0.00           O
ATOM   2929  N   TYR   286      38.320  43.110  21.370  1.00  0.00           N
ATOM   2930  H   TYR   286      38.080  43.970  21.820  1.00  0.00           H
ATOM   2931  CA  TYR   286      37.250  42.280  20.810  1.00  0.00           C
ATOM   2932  CB  TYR   286      36.200  42.020  21.890  1.00  0.00           C
ATOM   2933  CG  TYR   286      36.890  41.440  23.130  1.00  0.00           C
ATOM   2934  CD1 TYR   286      37.130  40.070  23.210  1.00  0.00           C
ATOM   2935  HD1 TYR   286      36.890  39.470  22.330  1.00  0.00           H
ATOM   2936  CD2 TYR   286      37.140  42.300  24.190  1.00  0.00           C
ATOM   2937  HD2 TYR   286      37.130  43.390  24.070  1.00  0.00           H
ATOM   2938  CE1 TYR   286      37.680  39.640  24.410  1.00  0.00           C
ATOM   2939  HE1 TYR   286      38.080  38.630  24.480  1.00  0.00           H
ATOM   2940  CE2 TYR   286      37.630  41.860  25.410  1.00  0.00           C
ATOM   2941  HE2 TYR   286      37.930  42.610  26.140  1.00  0.00           H
ATOM   2942  CZ  TYR   286      37.900  40.500  25.480  1.00  0.00           C
ATOM   2943  OH  TYR   286      38.600  39.950  26.510  1.00  0.00           O
ATOM   2944  HH  TYR   286      38.920  39.010  26.410  1.00  0.00           H
ATOM   2945  C   TYR   286      36.610  43.000  19.610  1.00  0.00           C
ATOM   2946  O   TYR   286      36.970  42.600  18.510  1.00  0.00           O
ATOM   2947  N   GLY   287      35.860  44.080  19.810  1.00  0.00           N
ATOM   2948  H   GLY   287      35.940  44.380  20.760  1.00  0.00           H
ATOM   2949  CA  GLY   287      35.300  44.970  18.780  1.00  0.00           C
ATOM   2950  C   GLY   287      33.780  45.000  18.610  1.00  0.00           C
ATOM   2951  O   GLY   287      33.130  43.960  18.510  1.00  0.00           O
ATOM   2952  N   GLU   288      33.270  46.230  18.630  1.00  0.00           N
ATOM   2953  H   GLU   288      33.830  46.950  19.020  1.00  0.00           H
ATOM   2954  CA  GLU   288      31.920  46.580  18.160  1.00  0.00           C
ATOM   2955  CB  GLU   288      30.900  46.260  19.260  1.00  0.00           C
ATOM   2956  CG  GLU   288      29.430  46.240  18.830  1.00  0.00           C
ATOM   2957  CD  GLU   288      29.300  45.130  17.780  1.00  0.00           C
ATOM   2958  OE1 GLU   288      29.200  45.490  16.590  1.00  0.00           O
ATOM   2959  OE2 GLU   288      28.960  43.990  18.150  1.00  0.00           O
ATOM   2960  C   GLU   288      31.780  47.940  17.480  1.00  0.00           C
ATOM   2961  O   GLU   288      32.370  48.910  17.950  1.00  0.00           O
ATOM   2962  N   LYS   289      31.010  47.950  16.390  1.00  0.00           N
ATOM   2963  H   LYS   289      30.680  47.090  16.000  1.00  0.00           H
ATOM   2964  CA  LYS   289      30.530  49.180  15.740  1.00  0.00           C
ATOM   2965  CB  LYS   289      29.560  48.780  14.630  1.00  0.00           C
ATOM   2966  CG  LYS   289      30.240  48.690  13.270  1.00  0.00           C
ATOM   2967  CD  LYS   289      29.090  48.340  12.320  1.00  0.00           C
ATOM   2968  CE  LYS   289      28.870  46.830  12.390  1.00  0.00           C
ATOM   2969  NZ  LYS   289      27.690  46.290  11.710  1.00  0.00           N
ATOM   2970  HZ1 LYS   289      26.860  46.530  12.220  1.00  0.00           H
ATOM   2971  HZ2 LYS   289      27.760  46.840  10.880  1.00  0.00           H
ATOM   2972  HZ3 LYS   289      27.700  45.300  11.550  1.00  0.00           H
ATOM   2973  C   LYS   289      29.920  50.120  16.780  1.00  0.00           C
ATOM   2974  O   LYS   289      30.130  51.330  16.730  1.00  0.00           O
ATOM   2975  N   ARG   290      29.200  49.590  17.760  1.00  0.00           N
ATOM   2976  H   ARG   290      28.830  48.660  17.660  1.00  0.00           H
ATOM   2977  CA  ARG   290      28.650  50.330  18.910  1.00  0.00           C
ATOM   2978  CB  ARG   290      27.870  49.400  19.830  1.00  0.00           C
ATOM   2979  CG  ARG   290      26.600  49.150  19.010  1.00  0.00           C
ATOM   2980  CD  ARG   290      25.790  48.010  19.630  1.00  0.00           C
ATOM   2981  NE  ARG   290      24.390  48.180  19.200  1.00  0.00           N
ATOM   2982  HE  ARG   290      23.830  48.850  19.700  1.00  0.00           H
ATOM   2983  CZ  ARG   290      23.710  47.350  18.400  1.00  0.00           C
ATOM   2984  NH1 ARG   290      24.160  46.300  17.710  1.00  0.00           N
ATOM   2985 1HH1 ARG   290      25.080  45.940  17.570  1.00  0.00           H
ATOM   2986 2HH1 ARG   290      23.440  45.740  17.290  1.00  0.00           H
ATOM   2987  NH2 ARG   290      22.380  47.500  18.460  1.00  0.00           N
ATOM   2988 1HH2 ARG   290      21.920  48.260  18.930  1.00  0.00           H
ATOM   2989 2HH2 ARG   290      21.850  46.790  18.000  1.00  0.00           H
ATOM   2990  C   ARG   290      29.620  51.210  19.700  1.00  0.00           C
ATOM   2991  O   ARG   290      29.480  52.420  19.610  1.00  0.00           O
ATOM   2992  N   SER   291      30.740  50.570  20.050  1.00  0.00           N
ATOM   2993  H   SER   291      30.820  49.580  19.920  1.00  0.00           H
ATOM   2994  CA  SER   291      31.910  51.210  20.670  1.00  0.00           C
ATOM   2995  CB  SER   291      32.980  50.300  21.280  1.00  0.00           C
ATOM   2996  OG  SER   291      32.970  48.960  20.770  1.00  0.00           O
ATOM   2997  HG  SER   291      32.330  48.540  21.410  1.00  0.00           H
ATOM   2998  C   SER   291      32.640  52.200  19.760  1.00  0.00           C
ATOM   2999  O   SER   291      32.960  53.300  20.200  1.00  0.00           O
ATOM   3000  N   LYS   292      32.750  51.860  18.480  1.00  0.00           N
ATOM   3001  H   LYS   292      32.730  50.890  18.260  1.00  0.00           H
ATOM   3002  CA  LYS   292      33.250  52.770  17.430  1.00  0.00           C
ATOM   3003  CB  LYS   292      33.220  52.150  16.030  1.00  0.00           C
ATOM   3004  CG  LYS   292      33.940  53.030  15.010  1.00  0.00           C
ATOM   3005  CD  LYS   292      33.410  52.710  13.610  1.00  0.00           C
ATOM   3006  CE  LYS   292      34.430  52.920  12.490  1.00  0.00           C
ATOM   3007  NZ  LYS   292      34.560  54.340  12.140  1.00  0.00           N
ATOM   3008  HZ1 LYS   292      33.640  54.700  11.950  1.00  0.00           H
ATOM   3009  HZ2 LYS   292      34.940  54.870  12.900  1.00  0.00           H
ATOM   3010  HZ3 LYS   292      35.140  54.300  11.330  1.00  0.00           H
ATOM   3011  C   LYS   292      32.490  54.100  17.460  1.00  0.00           C
ATOM   3012  O   LYS   292      32.960  55.150  17.890  1.00  0.00           O
ATOM   3013  N   VAL   293      31.170  53.990  17.420  1.00  0.00           N
ATOM   3014  H   VAL   293      30.690  53.130  17.280  1.00  0.00           H
ATOM   3015  CA  VAL   293      30.220  55.120  17.370  1.00  0.00           C
ATOM   3016  CB  VAL   293      28.820  54.650  16.980  1.00  0.00           C
ATOM   3017  CG1 VAL   293      27.770  55.750  16.850  1.00  0.00           C
ATOM   3018  CG2 VAL   293      28.840  54.050  15.570  1.00  0.00           C
ATOM   3019  C   VAL   293      30.140  55.970  18.640  1.00  0.00           C
ATOM   3020  O   VAL   293      30.390  57.170  18.580  1.00  0.00           O
ATOM   3021  N   ILE   294      30.150  55.360  19.820  1.00  0.00           N
ATOM   3022  H   ILE   294      30.060  54.370  19.870  1.00  0.00           H
ATOM   3023  CA  ILE   294      30.170  56.070  21.110  1.00  0.00           C
ATOM   3024  CB  ILE   294      29.640  55.130  22.190  1.00  0.00           C
ATOM   3025  CG1 ILE   294      28.160  54.790  22.020  1.00  0.00           C
ATOM   3026  CG2 ILE   294      29.880  55.650  23.610  1.00  0.00           C
ATOM   3027  CD  ILE   294      27.730  53.520  22.750  1.00  0.00           C
ATOM   3028  C   ILE   294      31.520  56.730  21.380  1.00  0.00           C
ATOM   3029  O   ILE   294      31.630  57.850  21.880  1.00  0.00           O
ATOM   3030  N   SER   295      32.660  56.120  21.050  1.00  0.00           N
ATOM   3031  H   SER   295      32.580  55.150  20.800  1.00  0.00           H
ATOM   3032  CA  SER   295      34.020  56.670  21.020  1.00  0.00           C
ATOM   3033  CB  SER   295      35.010  55.580  20.610  1.00  0.00           C
ATOM   3034  OG  SER   295      36.330  56.090  20.420  1.00  0.00           O
ATOM   3035  HG  SER   295      36.700  56.550  21.230  1.00  0.00           H
ATOM   3036  C   SER   295      34.200  57.830  20.040  1.00  0.00           C
ATOM   3037  O   SER   295      34.660  58.870  20.510  1.00  0.00           O
ATOM   3038  N   ASP   296      33.570  57.760  18.870  1.00  0.00           N
ATOM   3039  H   ASP   296      33.420  56.860  18.470  1.00  0.00           H
ATOM   3040  CA  ASP   296      33.450  58.910  17.960  1.00  0.00           C
ATOM   3041  CB  ASP   296      32.840  58.490  16.620  1.00  0.00           C
ATOM   3042  CG  ASP   296      32.720  59.620  15.600  1.00  0.00           C
ATOM   3043  OD1 ASP   296      33.750  59.980  14.980  1.00  0.00           O
ATOM   3044  OD2 ASP   296      31.590  60.130  15.450  1.00  0.00           O
ATOM   3045  C   ASP   296      32.670  60.090  18.540  1.00  0.00           C
ATOM   3046  O   ASP   296      33.240  61.180  18.480  1.00  0.00           O
ATOM   3047  N   LYS   297      31.540  59.880  19.210  1.00  0.00           N
ATOM   3048  H   LYS   297      31.110  58.980  19.110  1.00  0.00           H
ATOM   3049  CA  LYS   297      30.900  60.960  19.970  1.00  0.00           C
ATOM   3050  CB  LYS   297      29.580  60.480  20.580  1.00  0.00           C
ATOM   3051  CG  LYS   297      28.550  60.070  19.530  1.00  0.00           C
ATOM   3052  CD  LYS   297      27.150  60.270  20.120  1.00  0.00           C
ATOM   3053  CE  LYS   297      26.080  59.530  19.300  1.00  0.00           C
ATOM   3054  NZ  LYS   297      24.780  59.490  19.990  1.00  0.00           N
ATOM   3055  HZ1 LYS   297      24.300  58.630  19.830  1.00  0.00           H
ATOM   3056  HZ2 LYS   297      24.770  59.780  20.950  1.00  0.00           H
ATOM   3057  HZ3 LYS   297      24.220  60.190  19.550  1.00  0.00           H
ATOM   3058  C   LYS   297      31.830  61.760  20.890  1.00  0.00           C
ATOM   3059  O   LYS   297      31.970  62.980  20.900  1.00  0.00           O
ATOM   3060  N   VAL   298      32.390  60.870  21.700  1.00  0.00           N
ATOM   3061  H   VAL   298      31.870  60.080  22.010  1.00  0.00           H
ATOM   3062  CA  VAL   298      33.270  61.370  22.770  1.00  0.00           C
ATOM   3063  CB  VAL   298      33.510  60.220  23.740  1.00  0.00           C
ATOM   3064  CG1 VAL   298      34.560  60.540  24.810  1.00  0.00           C
ATOM   3065  CG2 VAL   298      32.230  59.860  24.500  1.00  0.00           C
ATOM   3066  C   VAL   298      34.540  62.000  22.190  1.00  0.00           C
ATOM   3067  O   VAL   298      35.050  62.900  22.850  1.00  0.00           O
ATOM   3068  N   SER   299      35.070  61.530  21.060  1.00  0.00           N
ATOM   3069  H   SER   299      34.770  60.650  20.700  1.00  0.00           H
ATOM   3070  CA  SER   299      36.060  62.250  20.240  1.00  0.00           C
ATOM   3071  CB  SER   299      36.590  61.380  19.100  1.00  0.00           C
ATOM   3072  OG  SER   299      37.840  61.810  18.560  1.00  0.00           O
ATOM   3073  HG  SER   299      37.800  61.670  17.570  1.00  0.00           H
ATOM   3074  C   SER   299      35.670  63.590  19.630  1.00  0.00           C
ATOM   3075  O   SER   299      36.440  64.540  19.780  1.00  0.00           O
ATOM   3076  N   SER   300      34.500  63.650  19.010  1.00  0.00           N
ATOM   3077  H   SER   300      33.980  62.810  18.830  1.00  0.00           H
ATOM   3078  CA  SER   300      33.840  64.890  18.570  1.00  0.00           C
ATOM   3079  CB  SER   300      32.390  64.750  18.080  1.00  0.00           C
ATOM   3080  OG  SER   300      32.270  64.460  16.690  1.00  0.00           O
ATOM   3081  HG  SER   300      32.810  63.680  16.370  1.00  0.00           H
ATOM   3082  C   SER   300      33.820  66.000  19.620  1.00  0.00           C
ATOM   3083  O   SER   300      34.270  67.120  19.410  1.00  0.00           O
ATOM   3084  N   TRP   301      33.590  65.550  20.860  1.00  0.00           N
ATOM   3085  H   TRP   301      33.170  64.660  20.990  1.00  0.00           H
ATOM   3086  CA  TRP   301      33.660  66.380  22.070  1.00  0.00           C
ATOM   3087  CB  TRP   301      32.700  65.740  23.070  1.00  0.00           C
ATOM   3088  CG  TRP   301      32.750  66.640  24.300  1.00  0.00           C
ATOM   3089  CD1 TRP   301      32.540  67.950  24.420  1.00  0.00           C
ATOM   3090  HD1 TRP   301      32.520  68.680  23.600  1.00  0.00           H
ATOM   3091  CD2 TRP   301      32.990  66.170  25.590  1.00  0.00           C
ATOM   3092  NE1 TRP   301      32.800  68.330  25.670  1.00  0.00           N
ATOM   3093  HE1 TRP   301      32.630  69.230  26.070  1.00  0.00           H
ATOM   3094  CE2 TRP   301      33.080  67.280  26.430  1.00  0.00           C
ATOM   3095  CE3 TRP   301      33.350  64.910  26.040  1.00  0.00           C
ATOM   3096  HE3 TRP   301      33.540  64.160  25.270  1.00  0.00           H
ATOM   3097  CZ2 TRP   301      33.510  66.990  27.720  1.00  0.00           C
ATOM   3098  HZ2 TRP   301      34.150  67.720  28.210  1.00  0.00           H
ATOM   3099  CZ3 TRP   301      33.810  64.680  27.330  1.00  0.00           C
ATOM   3100  HZ3 TRP   301      33.970  63.680  27.740  1.00  0.00           H
ATOM   3101  CH2 TRP   301      33.870  65.740  28.220  1.00  0.00           C
ATOM   3102  HH2 TRP   301      34.010  65.600  29.290  1.00  0.00           H
ATOM   3103  C   TRP   301      35.080  66.690  22.530  1.00  0.00           C
ATOM   3104  O   TRP   301      35.580  67.770  22.220  1.00  0.00           O
ATOM   3105  N   ILE   302      35.710  65.670  23.120  1.00  0.00           N
ATOM   3106  H   ILE   302      35.220  64.830  23.360  1.00  0.00           H
ATOM   3107  CA  ILE   302      36.910  66.020  23.900  1.00  0.00           C
ATOM   3108  CB  ILE   302      37.160  64.930  24.940  1.00  0.00           C
ATOM   3109  CG1 ILE   302      37.920  65.600  26.090  1.00  0.00           C
ATOM   3110  CG2 ILE   302      37.850  63.720  24.310  1.00  0.00           C
ATOM   3111  CD  ILE   302      36.900  66.170  27.070  1.00  0.00           C
ATOM   3112  C   ILE   302      38.140  66.570  23.180  1.00  0.00           C
ATOM   3113  O   ILE   302      38.700  67.570  23.610  1.00  0.00           O
ATOM   3114  N   GLN   303      38.390  66.120  21.950  1.00  0.00           N
ATOM   3115  H   GLN   303      37.800  65.400  21.580  1.00  0.00           H
ATOM   3116  CA  GLN   303      39.520  66.670  21.200  1.00  0.00           C
ATOM   3117  CB  GLN   303      39.830  65.750  20.010  1.00  0.00           C
ATOM   3118  CG  GLN   303      40.380  64.370  20.390  1.00  0.00           C
ATOM   3119  CD  GLN   303      40.960  63.830  19.080  1.00  0.00           C
ATOM   3120  OE1 GLN   303      41.960  64.340  18.580  1.00  0.00           O
ATOM   3121  NE2 GLN   303      40.270  62.900  18.420  1.00  0.00           N
ATOM   3122 1HE2 GLN   303      39.390  62.610  18.800  1.00  0.00           H
ATOM   3123 2HE2 GLN   303      40.720  62.490  17.630  1.00  0.00           H
ATOM   3124  C   GLN   303      39.410  68.150  20.820  1.00  0.00           C
ATOM   3125  O   GLN   303      40.000  69.010  21.470  1.00  0.00           O
ATOM   3126  N   ASN   304      38.530  68.470  19.880  1.00  0.00           N
ATOM   3127  H   ASN   304      38.320  67.740  19.230  1.00  0.00           H
ATOM   3128  CA  ASN   304      38.090  69.850  19.610  1.00  0.00           C
ATOM   3129  CB  ASN   304      36.900  69.710  18.650  1.00  0.00           C
ATOM   3130  CG  ASN   304      37.370  69.160  17.300  1.00  0.00           C
ATOM   3131  OD1 ASN   304      37.320  67.950  17.100  1.00  0.00           O
ATOM   3132  ND2 ASN   304      37.640  69.960  16.260  1.00  0.00           N
ATOM   3133 1HD2 ASN   304      37.300  70.890  16.410  1.00  0.00           H
ATOM   3134 2HD2 ASN   304      38.050  69.660  15.400  1.00  0.00           H
ATOM   3135  C   ASN   304      37.590  70.760  20.730  1.00  0.00           C
ATOM   3136  O   ASN   304      37.410  71.960  20.530  1.00  0.00           O
ATOM   3137  N   LYS   305      37.140  70.230  21.870  1.00  0.00           N
ATOM   3138  H   LYS   305      36.570  69.410  21.870  1.00  0.00           H
ATOM   3139  CA  LYS   305      37.010  71.140  23.020  1.00  0.00           C
ATOM   3140  CB  LYS   305      35.920  70.620  23.960  1.00  0.00           C
ATOM   3141  CG  LYS   305      34.570  71.090  23.430  1.00  0.00           C
ATOM   3142  CD  LYS   305      34.290  72.600  23.480  1.00  0.00           C
ATOM   3143  CE  LYS   305      32.850  73.120  23.430  1.00  0.00           C
ATOM   3144  NZ  LYS   305      32.890  74.540  23.840  1.00  0.00           N
ATOM   3145  HZ1 LYS   305      31.970  74.860  24.050  1.00  0.00           H
ATOM   3146  HZ2 LYS   305      33.420  74.740  24.660  1.00  0.00           H
ATOM   3147  HZ3 LYS   305      33.150  75.070  23.040  1.00  0.00           H
ATOM   3148  C   LYS   305      38.290  71.510  23.770  1.00  0.00           C
ATOM   3149  O   LYS   305      38.470  72.680  24.080  1.00  0.00           O
ATOM   3150  N   THR   306      39.000  70.530  24.340  1.00  0.00           N
ATOM   3151  H   THR   306      38.730  69.570  24.300  1.00  0.00           H
ATOM   3152  CA  THR   306      40.290  70.780  24.990  1.00  0.00           C
ATOM   3153  CB  THR   306      40.820  69.520  25.670  1.00  0.00           C
ATOM   3154  OG1 THR   306      41.020  68.490  24.710  1.00  0.00           O
ATOM   3155  HG1 THR   306      40.150  68.070  24.440  1.00  0.00           H
ATOM   3156  CG2 THR   306      40.000  69.230  26.930  1.00  0.00           C
ATOM   3157  C   THR   306      41.440  71.380  24.170  1.00  0.00           C
ATOM   3158  O   THR   306      42.310  72.060  24.720  1.00  0.00           O
ATOM   3159  N   ASN   307      41.420  71.140  22.870  1.00  0.00           N
ATOM   3160  H   ASN   307      40.860  70.380  22.530  1.00  0.00           H
ATOM   3161  CA  ASN   307      42.350  71.640  21.850  1.00  0.00           C
ATOM   3162  CB  ASN   307      42.000  73.040  21.340  1.00  0.00           C
ATOM   3163  CG  ASN   307      40.540  73.370  21.030  1.00  0.00           C
ATOM   3164  OD1 ASN   307      39.890  74.050  21.820  1.00  0.00           O
ATOM   3165  ND2 ASN   307      40.170  73.000  19.810  1.00  0.00           N
ATOM   3166 1HD2 ASN   307      40.880  72.660  19.190  1.00  0.00           H
ATOM   3167 2HD2 ASN   307      39.200  72.890  19.590  1.00  0.00           H
ATOM   3168  C   ASN   307      43.810  71.500  22.310  1.00  0.00           C
ATOM   3169  O   ASN   307      44.590  72.450  22.360  1.00  0.00           O
ATOM   3170  N   GLY   308      44.230  70.240  22.370  1.00  0.00           N
ATOM   3171  H   GLY   308      43.670  69.440  22.160  1.00  0.00           H
ATOM   3172  CA  GLY   308      45.610  69.830  22.700  1.00  0.00           C
ATOM   3173  C   GLY   308      45.700  69.490  24.190  1.00  0.00           C
ATOM   3174  O   GLY   308      45.510  68.340  24.600  1.00  0.00           O
ATOM   3175  N   ASN   309      45.770  70.560  24.970  1.00  0.00           N
ATOM   3176  H   ASN   309      45.610  71.420  24.470  1.00  0.00           H
ATOM   3177  CA  ASN   309      45.920  70.580  26.430  1.00  0.00           C
ATOM   3178  CB  ASN   309      46.260  72.010  26.860  1.00  0.00           C
ATOM   3179  CG  ASN   309      46.270  72.180  28.380  1.00  0.00           C
ATOM   3180  OD1 ASN   309      46.360  71.250  29.180  1.00  0.00           O
ATOM   3181  ND2 ASN   309      46.130  73.450  28.760  1.00  0.00           N
ATOM   3182 1HD2 ASN   309      46.020  74.190  28.090  1.00  0.00           H
ATOM   3183 2HD2 ASN   309      46.250  73.680  29.720  1.00  0.00           H
ATOM   3184  C   ASN   309      44.920  69.780  27.260  1.00  0.00           C
ATOM   3185  O   ASN   309      43.760  70.180  27.320  1.00  0.00           O
ATOM   3186  N   PRO   310      45.280  68.710  27.960  1.00  0.00           N
ATOM   3187  CA  PRO   310      44.390  67.900  28.800  1.00  0.00           C
ATOM   3188  CB  PRO   310      45.060  66.530  28.990  1.00  0.00           C
ATOM   3189  CG  PRO   310      46.430  66.660  28.320  1.00  0.00           C
ATOM   3190  CD  PRO   310      46.610  68.090  27.810  1.00  0.00           C
ATOM   3191  C   PRO   310      44.100  68.440  30.200  1.00  0.00           C
ATOM   3192  O   PRO   310      43.100  68.060  30.820  1.00  0.00           O
ATOM   3193  N   SER   311      44.790  69.460  30.700  1.00  0.00           N
ATOM   3194  H   SER   311      45.630  69.820  30.280  1.00  0.00           H
ATOM   3195  CA  SER   311      44.460  69.980  32.030  1.00  0.00           C
ATOM   3196  CB  SER   311      45.640  70.890  32.410  1.00  0.00           C
ATOM   3197  OG  SER   311      46.860  70.150  32.450  1.00  0.00           O
ATOM   3198  HG  SER   311      47.460  70.760  31.940  1.00  0.00           H
ATOM   3199  C   SER   311      43.200  70.840  32.100  1.00  0.00           C
ATOM   3200  O   SER   311      42.950  71.630  33.010  1.00  0.00           O
ATOM   3201  N   LYS   312      42.390  70.820  31.040  1.00  0.00           N
ATOM   3202  H   LYS   312      42.830  70.510  30.200  1.00  0.00           H
ATOM   3203  CA  LYS   312      41.140  71.600  30.970  1.00  0.00           C
ATOM   3204  CB  LYS   312      41.100  72.040  29.510  1.00  0.00           C
ATOM   3205  CG  LYS   312      42.280  72.940  29.140  1.00  0.00           C
ATOM   3206  CD  LYS   312      41.970  73.600  27.790  1.00  0.00           C
ATOM   3207  CE  LYS   312      43.130  74.530  27.410  1.00  0.00           C
ATOM   3208  NZ  LYS   312      42.680  75.040  26.110  1.00  0.00           N
ATOM   3209  HZ1 LYS   312      43.350  75.600  25.620  1.00  0.00           H
ATOM   3210  HZ2 LYS   312      42.540  74.260  25.510  1.00  0.00           H
ATOM   3211  HZ3 LYS   312      41.790  75.500  26.140  1.00  0.00           H
ATOM   3212  C   LYS   312      39.910  70.780  31.380  1.00  0.00           C
ATOM   3213  O   LYS   312      38.800  71.290  31.390  1.00  0.00           O
ATOM   3214  N   ILE   313      40.200  69.560  31.820  1.00  0.00           N
ATOM   3215  H   ILE   313      41.140  69.370  32.080  1.00  0.00           H
ATOM   3216  CA  ILE   313      39.170  68.530  32.050  1.00  0.00           C
ATOM   3217  CB  ILE   313      39.490  67.170  31.430  1.00  0.00           C
ATOM   3218  CG1 ILE   313      39.930  67.380  29.980  1.00  0.00           C
ATOM   3219  CG2 ILE   313      38.410  66.110  31.620  1.00  0.00           C
ATOM   3220  CD  ILE   313      40.640  66.210  29.290  1.00  0.00           C
ATOM   3221  C   ILE   313      39.050  68.350  33.560  1.00  0.00           C
ATOM   3222  O   ILE   313      40.090  68.160  34.180  1.00  0.00           O
ATOM   3223  N   VAL   314      37.850  68.500  34.110  1.00  0.00           N
ATOM   3224  H   VAL   314      37.100  68.430  33.450  1.00  0.00           H
ATOM   3225  CA  VAL   314      37.590  68.650  35.550  1.00  0.00           C
ATOM   3226  CB  VAL   314      37.000  70.000  35.970  1.00  0.00           C
ATOM   3227  CG1 VAL   314      38.150  70.990  36.180  1.00  0.00           C
ATOM   3228  CG2 VAL   314      35.920  70.420  34.980  1.00  0.00           C
ATOM   3229  C   VAL   314      36.630  67.580  36.070  1.00  0.00           C
ATOM   3230  O   VAL   314      35.990  66.840  35.330  1.00  0.00           O
ATOM   3231  N   ASP   315      36.550  67.500  37.400  1.00  0.00           N
ATOM   3232  H   ASP   315      37.090  68.040  38.040  1.00  0.00           H
ATOM   3233  CA  ASP   315      35.870  66.410  38.110  1.00  0.00           C
ATOM   3234  CB  ASP   315      36.630  66.010  39.370  1.00  0.00           C
ATOM   3235  CG  ASP   315      36.800  67.130  40.400  1.00  0.00           C
ATOM   3236  OD1 ASP   315      36.880  68.360  40.170  1.00  0.00           O
ATOM   3237  OD2 ASP   315      36.620  66.730  41.570  1.00  0.00           O
ATOM   3238  C   ASP   315      34.350  66.570  38.200  1.00  0.00           C
ATOM   3239  O   ASP   315      33.830  66.650  39.320  1.00  0.00           O
ATOM   3240  N   GLY   316      33.770  66.360  37.030  1.00  0.00           N
ATOM   3241  H   GLY   316      34.460  66.210  36.330  1.00  0.00           H
ATOM   3242  CA  GLY   316      32.310  66.290  36.860  1.00  0.00           C
ATOM   3243  C   GLY   316      31.670  67.170  35.780  1.00  0.00           C
ATOM   3244  O   GLY   316      31.770  68.400  35.780  1.00  0.00           O
ATOM   3245  N   TYR   317      30.710  66.490  35.160  1.00  0.00           N
ATOM   3246  H   TYR   317      30.280  65.640  35.470  1.00  0.00           H
ATOM   3247  CA  TYR   317      30.080  67.060  33.960  1.00  0.00           C
ATOM   3248  CB  TYR   317      30.570  66.390  32.680  1.00  0.00           C
ATOM   3249  CG  TYR   317      31.920  66.850  32.120  1.00  0.00           C
ATOM   3250  CD1 TYR   317      33.050  66.110  32.420  1.00  0.00           C
ATOM   3251  HD1 TYR   317      32.950  65.030  32.600  1.00  0.00           H
ATOM   3252  CD2 TYR   317      32.070  68.130  31.590  1.00  0.00           C
ATOM   3253  HD2 TYR   317      31.140  68.610  31.260  1.00  0.00           H
ATOM   3254  CE1 TYR   317      34.310  66.680  32.330  1.00  0.00           C
ATOM   3255  HE1 TYR   317      35.230  66.170  32.620  1.00  0.00           H
ATOM   3256  CE2 TYR   317      33.320  68.700  31.410  1.00  0.00           C
ATOM   3257  HE2 TYR   317      33.280  69.770  31.210  1.00  0.00           H
ATOM   3258  CZ  TYR   317      34.430  68.000  31.900  1.00  0.00           C
ATOM   3259  OH  TYR   317      35.700  68.440  31.750  1.00  0.00           O
ATOM   3260  HH  TYR   317      35.700  69.230  31.140  1.00  0.00           H
ATOM   3261  C   TYR   317      28.550  66.930  33.900  1.00  0.00           C
ATOM   3262  O   TYR   317      27.960  65.940  34.320  1.00  0.00           O
ATOM   3263  N   GLN   318      28.020  67.980  33.270  1.00  0.00           N
ATOM   3264  H   GLN   318      28.540  68.730  32.860  1.00  0.00           H
ATOM   3265  CA  GLN   318      26.580  67.940  32.960  1.00  0.00           C
ATOM   3266  CB  GLN   318      26.110  69.400  33.010  1.00  0.00           C
ATOM   3267  CG  GLN   318      26.340  70.160  34.320  1.00  0.00           C
ATOM   3268  CD  GLN   318      25.360  71.260  34.720  1.00  0.00           C
ATOM   3269  OE1 GLN   318      24.890  71.340  35.850  1.00  0.00           O
ATOM   3270  NE2 GLN   318      25.210  72.270  33.860  1.00  0.00           N
ATOM   3271 1HE2 GLN   318      25.670  72.200  32.980  1.00  0.00           H
ATOM   3272 2HE2 GLN   318      24.500  72.960  33.990  1.00  0.00           H
ATOM   3273  C   GLN   318      26.390  67.360  31.560  1.00  0.00           C
ATOM   3274  O   GLN   318      27.030  67.810  30.620  1.00  0.00           O
ATOM   3275  N   LEU   319      25.260  66.690  31.330  1.00  0.00           N
ATOM   3276  H   LEU   319      24.370  67.060  31.590  1.00  0.00           H
ATOM   3277  CA  LEU   319      25.150  65.680  30.260  1.00  0.00           C
ATOM   3278  CB  LEU   319      23.800  64.950  30.290  1.00  0.00           C
ATOM   3279  CG  LEU   319      23.570  64.350  31.680  1.00  0.00           C
ATOM   3280  CD1 LEU   319      22.140  63.780  31.720  1.00  0.00           C
ATOM   3281  CD2 LEU   319      24.510  63.200  32.040  1.00  0.00           C
ATOM   3282  C   LEU   319      25.270  66.330  28.890  1.00  0.00           C
ATOM   3283  O   LEU   319      25.600  65.670  27.900  1.00  0.00           O
ATOM   3284  N   ASN   320      24.830  67.580  28.740  1.00  0.00           N
ATOM   3285  H   ASN   320      24.450  68.010  29.560  1.00  0.00           H
ATOM   3286  CA  ASN   320      24.960  68.370  27.510  1.00  0.00           C
ATOM   3287  CB  ASN   320      24.150  69.670  27.620  1.00  0.00           C
ATOM   3288  CG  ASN   320      24.600  70.660  28.690  1.00  0.00           C
ATOM   3289  OD1 ASN   320      24.420  70.480  29.900  1.00  0.00           O
ATOM   3290  ND2 ASN   320      25.330  71.700  28.310  1.00  0.00           N
ATOM   3291 1HD2 ASN   320      25.780  71.850  27.430  1.00  0.00           H
ATOM   3292 2HD2 ASN   320      25.320  72.450  28.980  1.00  0.00           H
ATOM   3293  C   ASN   320      26.380  68.720  27.090  1.00  0.00           C
ATOM   3294  O   ASN   320      26.660  68.790  25.890  1.00  0.00           O
ATOM   3295  N   GLY   321      27.280  68.810  28.070  1.00  0.00           N
ATOM   3296  H   GLY   321      27.150  68.320  28.930  1.00  0.00           H
ATOM   3297  CA  GLY   321      28.700  69.100  27.830  1.00  0.00           C
ATOM   3298  C   GLY   321      29.310  70.030  28.880  1.00  0.00           C
ATOM   3299  O   GLY   321      30.510  70.000  29.140  1.00  0.00           O
ATOM   3300  N   SER   322      28.560  70.960  29.460  1.00  0.00           N
ATOM   3301  H   SER   322      27.580  70.950  29.280  1.00  0.00           H
ATOM   3302  CA  SER   322      29.040  71.870  30.520  1.00  0.00           C
ATOM   3303  CB  SER   322      27.940  72.930  30.640  1.00  0.00           C
ATOM   3304  OG  SER   322      26.610  72.480  30.860  1.00  0.00           O
ATOM   3305  HG  SER   322      26.020  73.260  30.660  1.00  0.00           H
ATOM   3306  C   SER   322      29.570  71.330  31.840  1.00  0.00           C
ATOM   3307  O   SER   322      29.040  70.360  32.380  1.00  0.00           O
ATOM   3308  N   ASN   323      30.690  71.950  32.200  1.00  0.00           N
ATOM   3309  H   ASN   323      31.040  72.650  31.570  1.00  0.00           H
ATOM   3310  CA  ASN   323      31.520  71.670  33.380  1.00  0.00           C
ATOM   3311  CB  ASN   323      32.920  72.270  33.220  1.00  0.00           C
ATOM   3312  CG  ASN   323      32.870  73.770  32.940  1.00  0.00           C
ATOM   3313  OD1 ASN   323      32.400  74.250  31.910  1.00  0.00           O
ATOM   3314  ND2 ASN   323      33.450  74.530  33.860  1.00  0.00           N
ATOM   3315 1HD2 ASN   323      33.800  74.120  34.700  1.00  0.00           H
ATOM   3316 2HD2 ASN   323      33.420  75.530  33.790  1.00  0.00           H
ATOM   3317  C   ASN   323      30.850  72.120  34.680  1.00  0.00           C
ATOM   3318  O   ASN   323      30.300  73.210  34.800  1.00  0.00           O
ATOM   3319  N   ILE   324      31.000  71.350  35.760  1.00  0.00           N
ATOM   3320  H   ILE   324      31.380  70.440  35.600  1.00  0.00           H
ATOM   3321  CA  ILE   324      30.670  71.630  37.160  1.00  0.00           C
ATOM   3322  CB  ILE   324      29.360  71.010  37.650  1.00  0.00           C
ATOM   3323  CG1 ILE   324      29.270  69.550  37.180  1.00  0.00           C
ATOM   3324  CG2 ILE   324      28.220  71.930  37.190  1.00  0.00           C
ATOM   3325  CD  ILE   324      27.880  69.060  37.570  1.00  0.00           C
ATOM   3326  C   ILE   324      31.830  71.520  38.150  1.00  0.00           C
ATOM   3327  O   ILE   324      31.700  72.070  39.240  1.00  0.00           O
ATOM   3328  N   GLY   325      32.810  70.670  37.840  1.00  0.00           N
ATOM   3329  H   GLY   325      32.630  69.980  37.140  1.00  0.00           H
ATOM   3330  CA  GLY   325      34.050  70.330  38.540  1.00  0.00           C
ATOM   3331  C   GLY   325      35.020  71.470  38.880  1.00  0.00           C
ATOM   3332  O   GLY   325      34.770  72.570  38.390  1.00  0.00           O
ATOM   3333  N   ASN   326      35.870  71.150  39.850  1.00  0.00           N
ATOM   3334  H   ASN   326      35.930  70.250  40.290  1.00  0.00           H
ATOM   3335  CA  ASN   326      36.810  72.100  40.450  1.00  0.00           C
ATOM   3336  CB  ASN   326      36.650  72.360  41.950  1.00  0.00           C
ATOM   3337  CG  ASN   326      35.260  72.830  42.380  1.00  0.00           C
ATOM   3338  OD1 ASN   326      35.000  73.970  42.760  1.00  0.00           O
ATOM   3339  ND2 ASN   326      34.380  71.850  42.600  1.00  0.00           N
ATOM   3340 1HD2 ASN   326      34.660  70.910  42.410  1.00  0.00           H
ATOM   3341 2HD2 ASN   326      33.460  72.070  42.920  1.00  0.00           H
ATOM   3342  C   ASN   326      38.290  71.770  40.230  1.00  0.00           C
ATOM   3343  O   ASN   326      39.130  72.670  40.230  1.00  0.00           O
ATOM   3344  N   TYR   327      38.690  70.520  40.020  1.00  0.00           N
ATOM   3345  H   TYR   327      38.090  69.730  40.120  1.00  0.00           H
ATOM   3346  CA  TYR   327      40.120  70.150  39.970  1.00  0.00           C
ATOM   3347  CB  TYR   327      40.500  69.550  41.320  1.00  0.00           C
ATOM   3348  CG  TYR   327      41.890  68.920  41.300  1.00  0.00           C
ATOM   3349  CD1 TYR   327      42.080  67.540  41.190  1.00  0.00           C
ATOM   3350  HD1 TYR   327      41.230  66.890  41.000  1.00  0.00           H
ATOM   3351  CD2 TYR   327      42.950  69.750  41.640  1.00  0.00           C
ATOM   3352  HD2 TYR   327      42.700  70.800  41.820  1.00  0.00           H
ATOM   3353  CE1 TYR   327      43.320  67.100  41.640  1.00  0.00           C
ATOM   3354  HE1 TYR   327      43.500  66.030  41.570  1.00  0.00           H
ATOM   3355  CE2 TYR   327      44.220  69.310  41.970  1.00  0.00           C
ATOM   3356  HE2 TYR   327      45.130  69.920  41.970  1.00  0.00           H
ATOM   3357  CZ  TYR   327      44.370  67.930  42.020  1.00  0.00           C
ATOM   3358  OH  TYR   327      45.570  67.340  42.260  1.00  0.00           O
ATOM   3359  HH  TYR   327      45.440  66.360  42.410  1.00  0.00           H
ATOM   3360  C   TYR   327      40.410  69.140  38.860  1.00  0.00           C
ATOM   3361  O   TYR   327      39.500  68.390  38.510  1.00  0.00           O
ATOM   3362  N   PRO   328      41.530  69.300  38.160  1.00  0.00           N
ATOM   3363  CA  PRO   328      41.990  68.310  37.180  1.00  0.00           C
ATOM   3364  CB  PRO   328      42.880  69.070  36.200  1.00  0.00           C
ATOM   3365  CG  PRO   328      42.720  70.540  36.610  1.00  0.00           C
ATOM   3366  CD  PRO   328      42.360  70.520  38.100  1.00  0.00           C
ATOM   3367  C   PRO   328      42.700  67.070  37.720  1.00  0.00           C
ATOM   3368  O   PRO   328      43.780  67.220  38.310  1.00  0.00           O
ATOM   3369  N   THR   329      42.150  65.960  37.240  1.00  0.00           N
ATOM   3370  H   THR   329      41.780  65.930  36.310  1.00  0.00           H
ATOM   3371  CA  THR   329      42.400  64.640  37.830  1.00  0.00           C
ATOM   3372  CB  THR   329      41.340  64.240  38.860  1.00  0.00           C
ATOM   3373  OG1 THR   329      41.630  62.900  39.280  1.00  0.00           O
ATOM   3374  HG1 THR   329      42.130  63.080  40.130  1.00  0.00           H
ATOM   3375  CG2 THR   329      39.900  64.250  38.340  1.00  0.00           C
ATOM   3376  C   THR   329      42.500  63.580  36.730  1.00  0.00           C
ATOM   3377  O   THR   329      41.610  63.550  35.880  1.00  0.00           O
ATOM   3378  N   ALA   330      43.340  62.580  36.980  1.00  0.00           N
ATOM   3379  H   ALA   330      43.650  62.400  37.920  1.00  0.00           H
ATOM   3380  CA  ALA   330      43.660  61.390  36.190  1.00  0.00           C
ATOM   3381  CB  ALA   330      44.920  60.760  36.800  1.00  0.00           C
ATOM   3382  C   ALA   330      42.460  60.520  35.810  1.00  0.00           C
ATOM   3383  O   ALA   330      42.270  60.150  34.660  1.00  0.00           O
ATOM   3384  N   VAL   331      41.770  60.250  36.920  1.00  0.00           N
ATOM   3385  H   VAL   331      41.960  60.680  37.800  1.00  0.00           H
ATOM   3386  CA  VAL   331      40.590  59.370  36.960  1.00  0.00           C
ATOM   3387  CB  VAL   331      39.980  59.380  38.370  1.00  0.00           C
ATOM   3388  CG1 VAL   331      39.500  60.800  38.670  1.00  0.00           C
ATOM   3389  CG2 VAL   331      38.880  58.360  38.640  1.00  0.00           C
ATOM   3390  C   VAL   331      39.520  59.790  35.950  1.00  0.00           C
ATOM   3391  O   VAL   331      38.670  58.970  35.620  1.00  0.00           O
ATOM   3392  N   PHE   332      39.600  61.020  35.440  1.00  0.00           N
ATOM   3393  H   PHE   332      40.200  61.670  35.900  1.00  0.00           H
ATOM   3394  CA  PHE   332      38.850  61.590  34.310  1.00  0.00           C
ATOM   3395  CB  PHE   332      38.550  63.030  34.740  1.00  0.00           C
ATOM   3396  CG  PHE   332      37.210  63.220  35.470  1.00  0.00           C
ATOM   3397  CD1 PHE   332      36.130  63.630  34.700  1.00  0.00           C
ATOM   3398  HD1 PHE   332      36.250  64.040  33.700  1.00  0.00           H
ATOM   3399  CD2 PHE   332      36.980  62.760  36.760  1.00  0.00           C
ATOM   3400  HD2 PHE   332      37.830  62.590  37.420  1.00  0.00           H
ATOM   3401  CE1 PHE   332      34.870  63.590  35.290  1.00  0.00           C
ATOM   3402  HE1 PHE   332      34.000  63.880  34.690  1.00  0.00           H
ATOM   3403  CE2 PHE   332      35.730  62.720  37.360  1.00  0.00           C
ATOM   3404  HE2 PHE   332      35.560  62.070  38.220  1.00  0.00           H
ATOM   3405  CZ  PHE   332      34.660  63.190  36.600  1.00  0.00           C
ATOM   3406  HZ  PHE   332      33.630  63.200  36.980  1.00  0.00           H
ATOM   3407  C   PHE   332      39.640  61.530  33.010  1.00  0.00           C
ATOM   3408  O   PHE   332      39.250  60.720  32.170  1.00  0.00           O
ATOM   3409  N   VAL   333      40.730  62.300  32.980  1.00  0.00           N
ATOM   3410  H   VAL   333      41.150  62.580  33.840  1.00  0.00           H
ATOM   3411  CA  VAL   333      41.650  62.740  31.920  1.00  0.00           C
ATOM   3412  CB  VAL   333      42.750  63.620  32.500  1.00  0.00           C
ATOM   3413  CG1 VAL   333      43.890  63.910  31.520  1.00  0.00           C
ATOM   3414  CG2 VAL   333      42.210  64.910  33.130  1.00  0.00           C
ATOM   3415  C   VAL   333      42.150  61.580  31.050  1.00  0.00           C
ATOM   3416  O   VAL   333      41.660  61.340  29.950  1.00  0.00           O
ATOM   3417  N   SER   334      42.800  60.610  31.690  1.00  0.00           N
ATOM   3418  H   SER   334      42.980  60.800  32.660  1.00  0.00           H
ATOM   3419  CA  SER   334      43.300  59.320  31.200  1.00  0.00           C
ATOM   3420  CB  SER   334      44.180  58.620  32.250  1.00  0.00           C
ATOM   3421  OG  SER   334      45.120  59.560  32.760  1.00  0.00           O
ATOM   3422  HG  SER   334      45.670  59.120  33.470  1.00  0.00           H
ATOM   3423  C   SER   334      42.190  58.470  30.590  1.00  0.00           C
ATOM   3424  O   SER   334      42.310  58.220  29.390  1.00  0.00           O
ATOM   3425  N   PRO   335      41.040  58.200  31.210  1.00  0.00           N
ATOM   3426  CA  PRO   335      39.870  57.690  30.480  1.00  0.00           C
ATOM   3427  CB  PRO   335      38.830  57.460  31.580  1.00  0.00           C
ATOM   3428  CG  PRO   335      39.640  57.040  32.810  1.00  0.00           C
ATOM   3429  CD  PRO   335      40.830  58.000  32.650  1.00  0.00           C
ATOM   3430  C   PRO   335      39.350  58.470  29.270  1.00  0.00           C
ATOM   3431  O   PRO   335      39.150  57.880  28.210  1.00  0.00           O
ATOM   3432  N   PHE   336      39.380  59.800  29.310  1.00  0.00           N
ATOM   3433  H   PHE   336      39.320  60.210  30.220  1.00  0.00           H
ATOM   3434  CA  PHE   336      38.940  60.670  28.210  1.00  0.00           C
ATOM   3435  CB  PHE   336      38.680  62.110  28.660  1.00  0.00           C
ATOM   3436  CG  PHE   336      37.260  62.240  29.200  1.00  0.00           C
ATOM   3437  CD1 PHE   336      37.040  63.210  30.170  1.00  0.00           C
ATOM   3438  HD1 PHE   336      37.900  63.590  30.710  1.00  0.00           H
ATOM   3439  CD2 PHE   336      36.170  61.580  28.640  1.00  0.00           C
ATOM   3440  HD2 PHE   336      36.250  60.990  27.730  1.00  0.00           H
ATOM   3441  CE1 PHE   336      35.750  63.420  30.640  1.00  0.00           C
ATOM   3442  HE1 PHE   336      35.670  64.220  31.380  1.00  0.00           H
ATOM   3443  CE2 PHE   336      34.880  61.840  29.090  1.00  0.00           C
ATOM   3444  HE2 PHE   336      34.040  61.170  28.920  1.00  0.00           H
ATOM   3445  CZ  PHE   336      34.650  62.730  30.140  1.00  0.00           C
ATOM   3446  HZ  PHE   336      33.740  62.890  30.710  1.00  0.00           H
ATOM   3447  C   PHE   336      39.780  60.610  26.930  1.00  0.00           C
ATOM   3448  O   PHE   336      39.250  60.620  25.830  1.00  0.00           O
ATOM   3449  N   ILE   337      41.090  60.790  27.090  1.00  0.00           N
ATOM   3450  H   ILE   337      41.480  61.090  27.960  1.00  0.00           H
ATOM   3451  CA  ILE   337      42.110  60.630  26.040  1.00  0.00           C
ATOM   3452  CB  ILE   337      43.440  60.980  26.710  1.00  0.00           C
ATOM   3453  CG1 ILE   337      43.340  62.370  27.340  1.00  0.00           C
ATOM   3454  CG2 ILE   337      44.580  61.110  25.690  1.00  0.00           C
ATOM   3455  CD  ILE   337      44.510  62.790  28.220  1.00  0.00           C
ATOM   3456  C   ILE   337      42.080  59.240  25.420  1.00  0.00           C
ATOM   3457  O   ILE   337      41.970  59.170  24.200  1.00  0.00           O
ATOM   3458  N   ALA   338      41.820  58.200  26.210  1.00  0.00           N
ATOM   3459  H   ALA   338      41.600  58.320  27.180  1.00  0.00           H
ATOM   3460  CA  ALA   338      41.710  56.800  25.760  1.00  0.00           C
ATOM   3461  CB  ALA   338      41.690  55.820  26.940  1.00  0.00           C
ATOM   3462  C   ALA   338      40.440  56.550  24.940  1.00  0.00           C
ATOM   3463  O   ALA   338      40.510  55.660  24.090  1.00  0.00           O
ATOM   3464  N   ALA   339      39.330  57.090  25.410  1.00  0.00           N
ATOM   3465  H   ALA   339      39.360  57.480  26.330  1.00  0.00           H
ATOM   3466  CA  ALA   339      38.010  57.120  24.770  1.00  0.00           C
ATOM   3467  CB  ALA   339      37.010  57.850  25.680  1.00  0.00           C
ATOM   3468  C   ALA   339      38.160  57.820  23.420  1.00  0.00           C
ATOM   3469  O   ALA   339      37.570  57.350  22.450  1.00  0.00           O
ATOM   3470  N   SER   340      39.160  58.690  23.290  1.00  0.00           N
ATOM   3471  H   SER   340      39.760  58.950  24.040  1.00  0.00           H
ATOM   3472  CA  SER   340      39.190  59.470  22.040  1.00  0.00           C
ATOM   3473  CB  SER   340      39.260  60.970  22.350  1.00  0.00           C
ATOM   3474  OG  SER   340      40.450  61.270  23.080  1.00  0.00           O
ATOM   3475  HG  SER   340      40.480  60.980  24.030  1.00  0.00           H
ATOM   3476  C   SER   340      40.260  59.050  21.040  1.00  0.00           C
ATOM   3477  O   SER   340      40.190  59.460  19.880  1.00  0.00           O
ATOM   3478  N   ILE   341      41.320  58.310  21.370  1.00  0.00           N
ATOM   3479  H   ILE   341      41.600  58.210  22.320  1.00  0.00           H
ATOM   3480  CA  ILE   341      42.420  58.130  20.400  1.00  0.00           C
ATOM   3481  CB  ILE   341      43.800  58.030  21.060  1.00  0.00           C
ATOM   3482  CG1 ILE   341      43.970  56.940  22.110  1.00  0.00           C
ATOM   3483  CG2 ILE   341      44.200  59.430  21.540  1.00  0.00           C
ATOM   3484  CD  ILE   341      45.380  56.970  22.710  1.00  0.00           C
ATOM   3485  C   ILE   341      42.270  56.990  19.400  1.00  0.00           C
ATOM   3486  O   ILE   341      43.240  56.440  18.870  1.00  0.00           O
ATOM   3487  N   THR   342      41.020  56.710  19.030  1.00  0.00           N
ATOM   3488  H   THR   342      40.310  57.220  19.510  1.00  0.00           H
ATOM   3489  CA  THR   342      40.520  55.640  18.160  1.00  0.00           C
ATOM   3490  CB  THR   342      39.170  55.080  18.620  1.00  0.00           C
ATOM   3491  OG1 THR   342      38.240  56.160  18.490  1.00  0.00           O
ATOM   3492  HG1 THR   342      37.650  56.220  19.300  1.00  0.00           H
ATOM   3493  CG2 THR   342      39.200  54.710  20.110  1.00  0.00           C
ATOM   3494  C   THR   342      40.690  55.740  16.640  1.00  0.00           C
ATOM   3495  O   THR   342      40.070  54.900  15.980  1.00  0.00           O
ATOM   3496  N   ASN   343      41.840  56.260  16.230  1.00  0.00           N
ATOM   3497  H   ASN   343      42.580  56.400  16.880  1.00  0.00           H
ATOM   3498  CA  ASN   343      42.130  56.470  14.810  1.00  0.00           C
ATOM   3499  CB  ASN   343      41.620  57.880  14.500  1.00  0.00           C
ATOM   3500  CG  ASN   343      41.690  58.240  13.010  1.00  0.00           C
ATOM   3501  OD1 ASN   343      42.640  58.820  12.500  1.00  0.00           O
ATOM   3502  ND2 ASN   343      40.740  57.710  12.250  1.00  0.00           N
ATOM   3503 1HD2 ASN   343      39.960  57.220  12.630  1.00  0.00           H
ATOM   3504 2HD2 ASN   343      40.980  57.650  11.280  1.00  0.00           H
ATOM   3505  C   ASN   343      43.630  56.610  14.540  1.00  0.00           C
ATOM   3506  O   ASN   343      44.420  57.160  15.310  1.00  0.00           O
ATOM   3507  N   SER   344      43.970  56.120  13.360  1.00  0.00           N
ATOM   3508  H   SER   344      43.350  55.750  12.670  1.00  0.00           H
ATOM   3509  CA  SER   344      45.350  56.080  12.850  1.00  0.00           C
ATOM   3510  CB  SER   344      45.390  55.410  11.470  1.00  0.00           C
ATOM   3511  OG  SER   344      45.730  54.030  11.630  1.00  0.00           O
ATOM   3512  HG  SER   344      45.060  53.530  12.180  1.00  0.00           H
ATOM   3513  C   SER   344      46.140  57.390  12.780  1.00  0.00           C
ATOM   3514  O   SER   344      47.360  57.230  12.810  1.00  0.00           O
ATOM   3515  N   ASN   345      45.460  58.540  12.810  1.00  0.00           N
ATOM   3516  H   ASN   345      44.480  58.580  12.990  1.00  0.00           H
ATOM   3517  CA  ASN   345      46.220  59.800  12.860  1.00  0.00           C
ATOM   3518  CB  ASN   345      46.120  60.490  11.500  1.00  0.00           C
ATOM   3519  CG  ASN   345      47.200  61.530  11.180  1.00  0.00           C
ATOM   3520  OD1 ASN   345      47.150  62.600  11.790  1.00  0.00           O
ATOM   3521  ND2 ASN   345      48.160  61.140  10.340  1.00  0.00           N
ATOM   3522 1HD2 ASN   345      48.140  60.280   9.840  1.00  0.00           H
ATOM   3523 2HD2 ASN   345      48.980  61.710  10.340  1.00  0.00           H
ATOM   3524  C   ASN   345      45.830  60.790  13.960  1.00  0.00           C
ATOM   3525  O   ASN   345      44.700  61.270  14.040  1.00  0.00           O
ATOM   3526  N   ASN   346      46.800  60.890  14.860  1.00  0.00           N
ATOM   3527  H   ASN   346      47.580  60.270  14.800  1.00  0.00           H
ATOM   3528  CA  ASN   346      46.800  61.640  16.130  1.00  0.00           C
ATOM   3529  CB  ASN   346      45.820  61.010  17.120  1.00  0.00           C
ATOM   3530  CG  ASN   346      45.410  62.010  18.200  1.00  0.00           C
ATOM   3531  OD1 ASN   346      46.120  62.520  19.060  1.00  0.00           O
ATOM   3532  ND2 ASN   346      44.130  62.360  18.070  1.00  0.00           N
ATOM   3533 1HD2 ASN   346      43.750  61.940  17.250  1.00  0.00           H
ATOM   3534 2HD2 ASN   346      43.620  62.970  18.660  1.00  0.00           H
ATOM   3535  C   ASN   346      48.150  61.850  16.810  1.00  0.00           C
ATOM   3536  O   ASN   346      48.760  60.860  17.210  1.00  0.00           O
ATOM   3537  N   GLN   347      48.720  63.010  16.510  1.00  0.00           N
ATOM   3538  H   GLN   347      48.620  63.310  15.560  1.00  0.00           H
ATOM   3539  CA  GLN   347      49.940  63.390  17.230  1.00  0.00           C
ATOM   3540  CB  GLN   347      50.970  64.130  16.370  1.00  0.00           C
ATOM   3541  CG  GLN   347      51.710  63.110  15.490  1.00  0.00           C
ATOM   3542  CD  GLN   347      52.660  63.750  14.470  1.00  0.00           C
ATOM   3543  OE1 GLN   347      53.840  64.040  14.670  1.00  0.00           O
ATOM   3544  NE2 GLN   347      52.180  64.060  13.270  1.00  0.00           N
ATOM   3545 1HE2 GLN   347      51.210  63.980  13.030  1.00  0.00           H
ATOM   3546 2HE2 GLN   347      52.830  64.440  12.610  1.00  0.00           H
ATOM   3547  C   GLN   347      49.790  64.060  18.610  1.00  0.00           C
ATOM   3548  O   GLN   347      49.800  63.310  19.580  1.00  0.00           O
ATOM   3549  N   LYS   348      49.430  65.330  18.650  1.00  0.00           N
ATOM   3550  H   LYS   348      48.990  65.730  17.840  1.00  0.00           H
ATOM   3551  CA  LYS   348      49.660  66.270  19.760  1.00  0.00           C
ATOM   3552  CB  LYS   348      49.430  67.670  19.200  1.00  0.00           C
ATOM   3553  CG  LYS   348      50.790  68.160  18.690  1.00  0.00           C
ATOM   3554  CD  LYS   348      51.850  68.600  19.710  1.00  0.00           C
ATOM   3555  CE  LYS   348      51.380  69.760  20.590  1.00  0.00           C
ATOM   3556  NZ  LYS   348      52.080  69.880  21.880  1.00  0.00           N
ATOM   3557  HZ1 LYS   348      52.380  68.970  22.170  1.00  0.00           H
ATOM   3558  HZ2 LYS   348      52.910  70.440  21.790  1.00  0.00           H
ATOM   3559  HZ3 LYS   348      51.430  70.270  22.530  1.00  0.00           H
ATOM   3560  C   LYS   348      48.810  65.920  20.980  1.00  0.00           C
ATOM   3561  O   LYS   348      49.350  66.020  22.080  1.00  0.00           O
ATOM   3562  N   TRP   349      47.570  65.510  20.750  1.00  0.00           N
ATOM   3563  H   TRP   349      47.230  65.320  19.830  1.00  0.00           H
ATOM   3564  CA  TRP   349      46.650  65.020  21.790  1.00  0.00           C
ATOM   3565  CB  TRP   349      45.290  64.750  21.140  1.00  0.00           C
ATOM   3566  CG  TRP   349      44.260  64.100  22.070  1.00  0.00           C
ATOM   3567  CD1 TRP   349      43.700  62.920  21.830  1.00  0.00           C
ATOM   3568  HD1 TRP   349      44.110  62.050  21.330  1.00  0.00           H
ATOM   3569  CD2 TRP   349      43.610  64.770  23.110  1.00  0.00           C
ATOM   3570  NE1 TRP   349      42.640  62.880  22.640  1.00  0.00           N
ATOM   3571  HE1 TRP   349      42.010  62.100  22.690  1.00  0.00           H
ATOM   3572  CE2 TRP   349      42.470  64.000  23.330  1.00  0.00           C
ATOM   3573  CE3 TRP   349      43.900  65.880  23.890  1.00  0.00           C
ATOM   3574  HE3 TRP   349      44.940  66.220  23.900  1.00  0.00           H
ATOM   3575  CZ2 TRP   349      41.650  64.410  24.380  1.00  0.00           C
ATOM   3576  HZ2 TRP   349      40.910  63.670  24.670  1.00  0.00           H
ATOM   3577  CZ3 TRP   349      43.010  66.260  24.880  1.00  0.00           C
ATOM   3578  HZ3 TRP   349      43.150  67.190  25.440  1.00  0.00           H
ATOM   3579  CH2 TRP   349      41.860  65.530  25.170  1.00  0.00           C
ATOM   3580  HH2 TRP   349      41.040  65.920  25.760  1.00  0.00           H
ATOM   3581  C   TRP   349      47.280  63.870  22.580  1.00  0.00           C
ATOM   3582  O   TRP   349      47.530  63.960  23.780  1.00  0.00           O
ATOM   3583  N   VAL   350      47.550  62.730  21.950  1.00  0.00           N
ATOM   3584  H   VAL   350      47.230  62.690  21.000  1.00  0.00           H
ATOM   3585  CA  VAL   350      48.200  61.570  22.560  1.00  0.00           C
ATOM   3586  CB  VAL   350      48.010  60.270  21.760  1.00  0.00           C
ATOM   3587  CG1 VAL   350      48.940  60.270  20.550  1.00  0.00           C
ATOM   3588  CG2 VAL   350      48.390  59.090  22.650  1.00  0.00           C
ATOM   3589  C   VAL   350      49.630  61.870  23.030  1.00  0.00           C
ATOM   3590  O   VAL   350      49.920  61.420  24.140  1.00  0.00           O
ATOM   3591  N   ASN   351      50.330  62.740  22.310  1.00  0.00           N
ATOM   3592  H   ASN   351      50.260  62.690  21.320  1.00  0.00           H
ATOM   3593  CA  ASN   351      51.600  63.270  22.800  1.00  0.00           C
ATOM   3594  CB  ASN   351      52.300  64.140  21.750  1.00  0.00           C
ATOM   3595  CG  ASN   351      52.820  63.250  20.620  1.00  0.00           C
ATOM   3596  OD1 ASN   351      52.510  62.070  20.410  1.00  0.00           O
ATOM   3597  ND2 ASN   351      53.830  63.850  20.000  1.00  0.00           N
ATOM   3598 1HD2 ASN   351      54.200  64.650  20.460  1.00  0.00           H
ATOM   3599 2HD2 ASN   351      54.290  63.530  19.170  1.00  0.00           H
ATOM   3600  C   ASN   351      51.700  64.010  24.140  1.00  0.00           C
ATOM   3601  O   ASN   351      52.680  63.820  24.870  1.00  0.00           O
ATOM   3602  N   SER   352      50.840  64.980  24.410  1.00  0.00           N
ATOM   3603  H   SER   352      50.310  65.530  23.770  1.00  0.00           H
ATOM   3604  CA  SER   352      50.710  65.520  25.780  1.00  0.00           C
ATOM   3605  CB  SER   352      50.120  66.920  25.710  1.00  0.00           C
ATOM   3606  OG  SER   352      50.910  67.780  24.890  1.00  0.00           O
ATOM   3607  HG  SER   352      50.440  68.660  24.790  1.00  0.00           H
ATOM   3608  C   SER   352      49.980  64.630  26.780  1.00  0.00           C
ATOM   3609  O   SER   352      50.120  64.760  28.000  1.00  0.00           O
ATOM   3610  N   GLY   353      48.910  64.000  26.310  1.00  0.00           N
ATOM   3611  H   GLY   353      48.610  64.160  25.370  1.00  0.00           H
ATOM   3612  CA  GLY   353      48.050  63.090  27.090  1.00  0.00           C
ATOM   3613  C   GLY   353      48.950  62.100  27.830  1.00  0.00           C
ATOM   3614  O   GLY   353      48.670  61.800  28.990  1.00  0.00           O
ATOM   3615  N   TRP   354      49.990  61.670  27.130  1.00  0.00           N
ATOM   3616  H   TRP   354      50.150  61.920  26.180  1.00  0.00           H
ATOM   3617  CA  TRP   354      51.010  60.740  27.650  1.00  0.00           C
ATOM   3618  CB  TRP   354      52.000  60.320  26.560  1.00  0.00           C
ATOM   3619  CG  TRP   354      53.120  59.450  27.130  1.00  0.00           C
ATOM   3620  CD1 TRP   354      54.370  59.850  27.350  1.00  0.00           C
ATOM   3621  HD1 TRP   354      54.850  60.780  27.030  1.00  0.00           H
ATOM   3622  CD2 TRP   354      53.040  58.200  27.720  1.00  0.00           C
ATOM   3623  NE1 TRP   354      55.050  58.950  28.050  1.00  0.00           N
ATOM   3624  HE1 TRP   354      55.980  59.080  28.390  1.00  0.00           H
ATOM   3625  CE2 TRP   354      54.270  57.900  28.300  1.00  0.00           C
ATOM   3626  CE3 TRP   354      51.950  57.380  28.030  1.00  0.00           C
ATOM   3627  HE3 TRP   354      50.890  57.520  27.820  1.00  0.00           H
ATOM   3628  CZ2 TRP   354      54.490  56.810  29.130  1.00  0.00           C
ATOM   3629  HZ2 TRP   354      55.470  56.390  29.350  1.00  0.00           H
ATOM   3630  CZ3 TRP   354      52.110  56.270  28.850  1.00  0.00           C
ATOM   3631  HZ3 TRP   354      51.220  55.650  28.970  1.00  0.00           H
ATOM   3632  CH2 TRP   354      53.370  56.010  29.370  1.00  0.00           C
ATOM   3633  HH2 TRP   354      53.450  55.400  30.270  1.00  0.00           H
ATOM   3634  C   TRP   354      51.780  61.320  28.840  1.00  0.00           C
ATOM   3635  O   TRP   354      51.740  60.870  29.980  1.00  0.00           O
ATOM   3636  N   ASP   355      52.450  62.430  28.560  1.00  0.00           N
ATOM   3637  H   ASP   355      52.720  62.640  27.610  1.00  0.00           H
ATOM   3638  CA  ASP   355      53.070  63.300  29.560  1.00  0.00           C
ATOM   3639  CB  ASP   355      53.410  64.590  28.810  1.00  0.00           C
ATOM   3640  CG  ASP   355      54.700  64.410  28.010  1.00  0.00           C
ATOM   3641  OD1 ASP   355      55.530  65.340  28.000  1.00  0.00           O
ATOM   3642  OD2 ASP   355      54.900  63.450  27.240  1.00  0.00           O
ATOM   3643  C   ASP   355      52.180  63.660  30.760  1.00  0.00           C
ATOM   3644  O   ASP   355      52.650  63.400  31.870  1.00  0.00           O
ATOM   3645  N   TRP   356      50.930  64.070  30.590  1.00  0.00           N
ATOM   3646  H   TRP   356      50.620  64.300  29.660  1.00  0.00           H
ATOM   3647  CA  TRP   356      49.990  64.310  31.700  1.00  0.00           C
ATOM   3648  CB  TRP   356      48.710  64.910  31.120  1.00  0.00           C
ATOM   3649  CG  TRP   356      48.190  65.930  32.130  1.00  0.00           C
ATOM   3650  CD1 TRP   356      48.340  67.260  32.140  1.00  0.00           C
ATOM   3651  HD1 TRP   356      48.940  67.820  31.420  1.00  0.00           H
ATOM   3652  CD2 TRP   356      47.390  65.640  33.230  1.00  0.00           C
ATOM   3653  NE1 TRP   356      47.660  67.830  33.120  1.00  0.00           N
ATOM   3654  HE1 TRP   356      47.560  68.810  33.270  1.00  0.00           H
ATOM   3655  CE2 TRP   356      47.090  66.860  33.830  1.00  0.00           C
ATOM   3656  CE3 TRP   356      46.940  64.440  33.760  1.00  0.00           C
ATOM   3657  HE3 TRP   356      47.100  63.500  33.230  1.00  0.00           H
ATOM   3658  CZ2 TRP   356      46.140  66.920  34.840  1.00  0.00           C
ATOM   3659  HZ2 TRP   356      45.760  67.890  35.140  1.00  0.00           H
ATOM   3660  CZ3 TRP   356      46.110  64.490  34.880  1.00  0.00           C
ATOM   3661  HZ3 TRP   356      46.060  63.540  35.410  1.00  0.00           H
ATOM   3662  CH2 TRP   356      45.750  65.720  35.420  1.00  0.00           C
ATOM   3663  HH2 TRP   356      45.360  65.810  36.430  1.00  0.00           H
ATOM   3664  C   TRP   356      49.590  63.030  32.450  1.00  0.00           C
ATOM   3665  O   TRP   356      49.460  63.190  33.660  1.00  0.00           O
ATOM   3666  N   MET   357      49.570  61.880  31.780  1.00  0.00           N
ATOM   3667  H   MET   357      49.720  61.910  30.800  1.00  0.00           H
ATOM   3668  CA  MET   357      49.230  60.550  32.320  1.00  0.00           C
ATOM   3669  CB  MET   357      49.020  59.400  31.340  1.00  0.00           C
ATOM   3670  CG  MET   357      47.550  59.020  31.150  1.00  0.00           C
ATOM   3671  SD  MET   357      47.550  57.630  29.960  1.00  0.00           S
ATOM   3672  CE  MET   357      46.970  58.600  28.580  1.00  0.00           C
ATOM   3673  C   MET   357      50.280  59.990  33.270  1.00  0.00           C
ATOM   3674  O   MET   357      50.190  60.130  34.490  1.00  0.00           O
ATOM   3675  N   LYS   358      51.520  60.010  32.790  1.00  0.00           N
ATOM   3676  H   LYS   358      51.720  60.130  31.820  1.00  0.00           H
ATOM   3677  CA  LYS   358      52.690  59.450  33.480  1.00  0.00           C
ATOM   3678  CB  LYS   358      53.650  58.800  32.480  1.00  0.00           C
ATOM   3679  CG  LYS   358      54.580  59.680  31.620  1.00  0.00           C
ATOM   3680  CD  LYS   358      55.820  59.930  32.470  1.00  0.00           C
ATOM   3681  CE  LYS   358      56.760  60.790  31.620  1.00  0.00           C
ATOM   3682  NZ  LYS   358      58.050  61.220  32.180  1.00  0.00           N
ATOM   3683  HZ1 LYS   358      58.620  61.810  31.610  1.00  0.00           H
ATOM   3684  HZ2 LYS   358      57.920  61.690  33.060  1.00  0.00           H
ATOM   3685  HZ3 LYS   358      58.680  60.460  32.360  1.00  0.00           H
ATOM   3686  C   LYS   358      53.360  60.360  34.510  1.00  0.00           C
ATOM   3687  O   LYS   358      54.010  59.840  35.420  1.00  0.00           O
ATOM   3688  N   ASN   359      53.250  61.660  34.290  1.00  0.00           N
ATOM   3689  H   ASN   359      53.130  62.070  33.380  1.00  0.00           H
ATOM   3690  CA  ASN   359      53.550  62.670  35.310  1.00  0.00           C
ATOM   3691  CB  ASN   359      54.090  63.980  34.730  1.00  0.00           C
ATOM   3692  CG  ASN   359      55.560  63.800  34.340  1.00  0.00           C
ATOM   3693  OD1 ASN   359      56.140  62.750  34.080  1.00  0.00           O
ATOM   3694  ND2 ASN   359      56.250  64.860  34.740  1.00  0.00           N
ATOM   3695 1HD2 ASN   359      55.840  65.520  35.380  1.00  0.00           H
ATOM   3696 2HD2 ASN   359      57.250  64.830  34.650  1.00  0.00           H
ATOM   3697  C   ASN   359      52.560  62.900  36.450  1.00  0.00           C
ATOM   3698  O   ASN   359      53.050  63.310  37.500  1.00  0.00           O
ATOM   3699  N   LYS   360      51.260  62.860  36.170  1.00  0.00           N
ATOM   3700  H   LYS   360      50.810  62.900  35.280  1.00  0.00           H
ATOM   3701  CA  LYS   360      50.340  62.960  37.310  1.00  0.00           C
ATOM   3702  CB  LYS   360      48.970  63.510  36.930  1.00  0.00           C
ATOM   3703  CG  LYS   360      47.970  63.770  38.050  1.00  0.00           C
ATOM   3704  CD  LYS   360      48.300  65.070  38.800  1.00  0.00           C
ATOM   3705  CE  LYS   360      47.060  65.730  39.420  1.00  0.00           C
ATOM   3706  NZ  LYS   360      47.160  67.110  39.910  1.00  0.00           N
ATOM   3707  HZ1 LYS   360      47.660  67.210  40.770  1.00  0.00           H
ATOM   3708  HZ2 LYS   360      47.630  67.620  39.200  1.00  0.00           H
ATOM   3709  HZ3 LYS   360      46.240  67.470  40.060  1.00  0.00           H
ATOM   3710  C   LYS   360      50.250  61.700  38.180  1.00  0.00           C
ATOM   3711  O   LYS   360      49.220  61.030  38.100  1.00  0.00           O
ATOM   3712  N   ARG   361      50.930  61.870  39.310  1.00  0.00           N
ATOM   3713  H   ARG   361      51.420  62.720  39.480  1.00  0.00           H
ATOM   3714  CA  ARG   361      51.150  60.850  40.360  1.00  0.00           C
ATOM   3715  CB  ARG   361      52.620  60.450  40.470  1.00  0.00           C
ATOM   3716  CG  ARG   361      53.360  59.910  39.240  1.00  0.00           C
ATOM   3717  CD  ARG   361      54.610  60.760  39.000  1.00  0.00           C
ATOM   3718  NE  ARG   361      55.370  60.150  37.890  1.00  0.00           N
ATOM   3719  HE  ARG   361      54.890  59.600  37.210  1.00  0.00           H
ATOM   3720  CZ  ARG   361      56.560  60.630  37.530  1.00  0.00           C
ATOM   3721  NH1 ARG   361      57.060  61.740  38.090  1.00  0.00           N
ATOM   3722 1HH1 ARG   361      56.550  62.190  38.830  1.00  0.00           H
ATOM   3723 2HH1 ARG   361      57.930  62.060  37.730  1.00  0.00           H
ATOM   3724  NH2 ARG   361      57.380  60.010  36.670  1.00  0.00           N
ATOM   3725 1HH2 ARG   361      57.040  59.150  36.290  1.00  0.00           H
ATOM   3726 2HH2 ARG   361      58.270  60.400  36.430  1.00  0.00           H
ATOM   3727  C   ARG   361      50.490  61.270  41.680  1.00  0.00           C
ATOM   3728  O   ARG   361      51.210  61.720  42.570  1.00  0.00           O
ATOM   3729  N   GLU   362      49.240  60.870  41.890  1.00  0.00           N
ATOM   3730  H   GLU   362      48.960  60.010  41.470  1.00  0.00           H
ATOM   3731  CA  GLU   362      48.450  61.460  42.980  1.00  0.00           C
ATOM   3732  CB  GLU   362      47.380  62.360  42.370  1.00  0.00           C
ATOM   3733  CG  GLU   362      46.650  63.320  43.300  1.00  0.00           C
ATOM   3734  CD  GLU   362      45.490  64.080  42.650  1.00  0.00           C
ATOM   3735  OE1 GLU   362      45.490  64.330  41.420  1.00  0.00           O
ATOM   3736  OE2 GLU   362      44.670  64.540  43.470  1.00  0.00           O
ATOM   3737  C   GLU   362      48.000  60.570  44.140  1.00  0.00           C
ATOM   3738  O   GLU   362      48.760  59.960  44.900  1.00  0.00           O
ATOM   3739  N   SER   363      46.710  60.250  44.110  1.00  0.00           N
ATOM   3740  H   SER   363      46.010  60.760  43.610  1.00  0.00           H
ATOM   3741  CA  SER   363      46.050  59.420  45.130  1.00  0.00           C
ATOM   3742  CB  SER   363      45.150  60.370  45.920  1.00  0.00           C
ATOM   3743  OG  SER   363      44.110  60.880  45.080  1.00  0.00           O
ATOM   3744  HG  SER   363      43.560  61.430  45.720  1.00  0.00           H
ATOM   3745  C   SER   363      45.340  58.190  44.550  1.00  0.00           C
ATOM   3746  O   SER   363      45.250  58.000  43.340  1.00  0.00           O
ATOM   3747  N   TYR   364      44.920  57.310  45.450  1.00  0.00           N
ATOM   3748  H   TYR   364      44.760  57.600  46.390  1.00  0.00           H
ATOM   3749  CA  TYR   364      44.330  56.000  45.140  1.00  0.00           C
ATOM   3750  CB  TYR   364      43.510  55.670  46.390  1.00  0.00           C
ATOM   3751  CG  TYR   364      42.810  54.320  46.490  1.00  0.00           C
ATOM   3752  CD1 TYR   364      43.510  53.130  46.290  1.00  0.00           C
ATOM   3753  HD1 TYR   364      44.560  53.210  46.010  1.00  0.00           H
ATOM   3754  CD2 TYR   364      41.450  54.300  46.750  1.00  0.00           C
ATOM   3755  HD2 TYR   364      40.880  55.140  47.140  1.00  0.00           H
ATOM   3756  CE1 TYR   364      42.870  51.900  46.340  1.00  0.00           C
ATOM   3757  HE1 TYR   364      43.420  51.010  46.030  1.00  0.00           H
ATOM   3758  CE2 TYR   364      40.780  53.080  46.710  1.00  0.00           C
ATOM   3759  HE2 TYR   364      39.700  53.060  46.620  1.00  0.00           H
ATOM   3760  CZ  TYR   364      41.500  51.900  46.560  1.00  0.00           C
ATOM   3761  OH  TYR   364      40.740  50.790  46.800  1.00  0.00           O
ATOM   3762  HH  TYR   364      39.950  51.080  47.340  1.00  0.00           H
ATOM   3763  C   TYR   364      43.610  55.710  43.820  1.00  0.00           C
ATOM   3764  O   TYR   364      44.280  55.310  42.860  1.00  0.00           O
ATOM   3765  N   PHE   365      42.340  56.080  43.670  1.00  0.00           N
ATOM   3766  H   PHE   365      41.870  56.680  44.310  1.00  0.00           H
ATOM   3767  CA  PHE   365      41.560  55.760  42.460  1.00  0.00           C
ATOM   3768  CB  PHE   365      40.130  56.150  42.830  1.00  0.00           C
ATOM   3769  CG  PHE   365      39.190  54.940  42.880  1.00  0.00           C
ATOM   3770  CD1 PHE   365      39.080  54.280  44.100  1.00  0.00           C
ATOM   3771  HD1 PHE   365      39.500  54.650  45.040  1.00  0.00           H
ATOM   3772  CD2 PHE   365      38.610  54.440  41.730  1.00  0.00           C
ATOM   3773  HD2 PHE   365      38.670  54.930  40.750  1.00  0.00           H
ATOM   3774  CE1 PHE   365      38.350  53.100  44.210  1.00  0.00           C
ATOM   3775  HE1 PHE   365      38.510  52.490  45.100  1.00  0.00           H
ATOM   3776  CE2 PHE   365      37.920  53.240  41.830  1.00  0.00           C
ATOM   3777  HE2 PHE   365      37.420  52.860  40.940  1.00  0.00           H
ATOM   3778  CZ  PHE   365      37.780  52.590  43.050  1.00  0.00           C
ATOM   3779  HZ  PHE   365      37.090  51.750  43.140  1.00  0.00           H
ATOM   3780  C   PHE   365      42.030  56.380  41.140  1.00  0.00           C
ATOM   3781  O   PHE   365      42.290  55.580  40.240  1.00  0.00           O
ATOM   3782  N   SER   366      42.610  57.560  41.300  1.00  0.00           N
ATOM   3783  H   SER   366      42.550  57.970  42.200  1.00  0.00           H
ATOM   3784  CA  SER   366      43.360  58.270  40.250  1.00  0.00           C
ATOM   3785  CB  SER   366      43.720  59.680  40.710  1.00  0.00           C
ATOM   3786  OG  SER   366      42.560  60.500  40.810  1.00  0.00           O
ATOM   3787  HG  SER   366      42.870  61.440  40.960  1.00  0.00           H
ATOM   3788  C   SER   366      44.470  57.380  39.700  1.00  0.00           C
ATOM   3789  O   SER   366      44.340  56.930  38.560  1.00  0.00           O
ATOM   3790  N   ASP   367      45.330  56.920  40.610  1.00  0.00           N
ATOM   3791  H   ASP   367      45.200  57.070  41.590  1.00  0.00           H
ATOM   3792  CA  ASP   367      46.500  56.060  40.370  1.00  0.00           C
ATOM   3793  CB  ASP   367      47.460  55.920  41.560  1.00  0.00           C
ATOM   3794  CG  ASP   367      48.230  57.190  41.900  1.00  0.00           C
ATOM   3795  OD1 ASP   367      48.780  57.220  43.020  1.00  0.00           O
ATOM   3796  OD2 ASP   367      48.560  58.070  41.070  1.00  0.00           O
ATOM   3797  C   ASP   367      46.120  54.670  39.860  1.00  0.00           C
ATOM   3798  O   ASP   367      46.620  54.370  38.780  1.00  0.00           O
ATOM   3799  N   SER   368      44.980  54.140  40.300  1.00  0.00           N
ATOM   3800  H   SER   368      44.440  54.540  41.050  1.00  0.00           H
ATOM   3801  CA  SER   368      44.440  52.920  39.680  1.00  0.00           C
ATOM   3802  CB  SER   368      43.130  52.520  40.370  1.00  0.00           C
ATOM   3803  OG  SER   368      43.180  52.440  41.800  1.00  0.00           O
ATOM   3804  HG  SER   368      42.280  52.100  42.050  1.00  0.00           H
ATOM   3805  C   SER   368      44.100  53.130  38.210  1.00  0.00           C
ATOM   3806  O   SER   368      44.700  52.500  37.340  1.00  0.00           O
ATOM   3807  N   TYR   369      43.300  54.130  37.840  1.00  0.00           N
ATOM   3808  H   TYR   369      43.060  54.830  38.520  1.00  0.00           H
ATOM   3809  CA  TYR   369      42.880  54.300  36.440  1.00  0.00           C
ATOM   3810  CB  TYR   369      41.690  55.260  36.400  1.00  0.00           C
ATOM   3811  CG  TYR   369      40.380  54.470  36.520  1.00  0.00           C
ATOM   3812  CD1 TYR   369      39.890  54.110  37.770  1.00  0.00           C
ATOM   3813  HD1 TYR   369      40.240  54.700  38.620  1.00  0.00           H
ATOM   3814  CD2 TYR   369      39.910  53.860  35.360  1.00  0.00           C
ATOM   3815  HD2 TYR   369      39.780  54.380  34.420  1.00  0.00           H
ATOM   3816  CE1 TYR   369      38.940  53.100  37.910  1.00  0.00           C
ATOM   3817  HE1 TYR   369      38.970  52.630  38.890  1.00  0.00           H
ATOM   3818  CE2 TYR   369      39.110  52.740  35.530  1.00  0.00           C
ATOM   3819  HE2 TYR   369      38.860  52.210  34.610  1.00  0.00           H
ATOM   3820  CZ  TYR   369      38.650  52.330  36.780  1.00  0.00           C
ATOM   3821  OH  TYR   369      38.020  51.130  36.830  1.00  0.00           O
ATOM   3822  HH  TYR   369      37.950  50.920  37.810  1.00  0.00           H
ATOM   3823  C   TYR   369      43.940  54.750  35.440  1.00  0.00           C
ATOM   3824  O   TYR   369      43.960  54.290  34.300  1.00  0.00           O
ATOM   3825  N   ASN   370      44.810  55.620  35.940  1.00  0.00           N
ATOM   3826  H   ASN   370      44.610  55.990  36.850  1.00  0.00           H
ATOM   3827  CA  ASN   370      46.010  56.170  35.300  1.00  0.00           C
ATOM   3828  CB  ASN   370      46.640  57.110  36.330  1.00  0.00           C
ATOM   3829  CG  ASN   370      47.320  58.190  35.490  1.00  0.00           C
ATOM   3830  OD1 ASN   370      46.790  58.630  34.470  1.00  0.00           O
ATOM   3831  ND2 ASN   370      48.320  58.840  36.080  1.00  0.00           N
ATOM   3832 1HD2 ASN   370      48.700  58.590  36.980  1.00  0.00           H
ATOM   3833 2HD2 ASN   370      48.720  59.570  35.530  1.00  0.00           H
ATOM   3834  C   ASN   370      46.970  55.140  34.700  1.00  0.00           C
ATOM   3835  O   ASN   370      46.910  54.910  33.500  1.00  0.00           O
ATOM   3836  N   LEU   371      47.370  54.240  35.600  1.00  0.00           N
ATOM   3837  H   LEU   371      47.180  54.360  36.580  1.00  0.00           H
ATOM   3838  CA  LEU   371      47.940  52.940  35.240  1.00  0.00           C
ATOM   3839  CB  LEU   371      48.290  52.110  36.480  1.00  0.00           C
ATOM   3840  CG  LEU   371      49.580  52.650  37.090  1.00  0.00           C
ATOM   3841  CD1 LEU   371      49.850  51.990  38.440  1.00  0.00           C
ATOM   3842  CD2 LEU   371      50.780  52.380  36.180  1.00  0.00           C
ATOM   3843  C   LEU   371      47.190  51.980  34.310  1.00  0.00           C
ATOM   3844  O   LEU   371      47.860  51.440  33.430  1.00  0.00           O
ATOM   3845  N   LEU   372      45.870  51.900  34.400  1.00  0.00           N
ATOM   3846  H   LEU   372      45.300  52.340  35.100  1.00  0.00           H
ATOM   3847  CA  LEU   372      45.040  51.060  33.520  1.00  0.00           C
ATOM   3848  CB  LEU   372      43.560  51.010  33.900  1.00  0.00           C
ATOM   3849  CG  LEU   372      43.380  50.380  35.280  1.00  0.00           C
ATOM   3850  CD1 LEU   372      41.900  50.360  35.670  1.00  0.00           C
ATOM   3851  CD2 LEU   372      43.900  48.950  35.460  1.00  0.00           C
ATOM   3852  C   LEU   372      45.150  51.500  32.060  1.00  0.00           C
ATOM   3853  O   LEU   372      45.680  50.770  31.230  1.00  0.00           O
ATOM   3854  N   THR   373      44.860  52.790  31.920  1.00  0.00           N
ATOM   3855  H   THR   373      44.620  53.410  32.670  1.00  0.00           H
ATOM   3856  CA  THR   373      44.990  53.540  30.660  1.00  0.00           C
ATOM   3857  CB  THR   373      44.670  55.040  30.680  1.00  0.00           C
ATOM   3858  OG1 THR   373      43.710  55.430  31.660  1.00  0.00           O
ATOM   3859  HG1 THR   373      44.120  55.370  32.570  1.00  0.00           H
ATOM   3860  CG2 THR   373      44.300  55.600  29.310  1.00  0.00           C
ATOM   3861  C   THR   373      46.430  53.380  30.170  1.00  0.00           C
ATOM   3862  O   THR   373      46.460  53.020  28.990  1.00  0.00           O
ATOM   3863  N   MET   374      47.460  53.550  31.000  1.00  0.00           N
ATOM   3864  H   MET   374      47.360  54.170  31.770  1.00  0.00           H
ATOM   3865  CA  MET   374      48.840  53.270  30.570  1.00  0.00           C
ATOM   3866  CB  MET   374      49.870  53.630  31.640  1.00  0.00           C
ATOM   3867  CG  MET   374      50.320  55.090  31.630  1.00  0.00           C
ATOM   3868  SD  MET   374      51.580  55.220  32.950  1.00  0.00           S
ATOM   3869  CE  MET   374      50.780  56.210  34.190  1.00  0.00           C
ATOM   3870  C   MET   374      49.060  51.850  30.050  1.00  0.00           C
ATOM   3871  O   MET   374      49.450  51.810  28.880  1.00  0.00           O
ATOM   3872  N   LEU   375      48.710  50.740  30.690  1.00  0.00           N
ATOM   3873  H   LEU   375      48.370  50.920  31.620  1.00  0.00           H
ATOM   3874  CA  LEU   375      48.860  49.360  30.230  1.00  0.00           C
ATOM   3875  CB  LEU   375      48.540  48.390  31.370  1.00  0.00           C
ATOM   3876  CG  LEU   375      49.600  48.490  32.470  1.00  0.00           C
ATOM   3877  CD1 LEU   375      49.090  47.880  33.780  1.00  0.00           C
ATOM   3878  CD2 LEU   375      50.910  47.900  31.950  1.00  0.00           C
ATOM   3879  C   LEU   375      48.040  49.000  28.990  1.00  0.00           C
ATOM   3880  O   LEU   375      48.610  48.270  28.180  1.00  0.00           O
ATOM   3881  N   PHE   376      46.910  49.690  28.840  1.00  0.00           N
ATOM   3882  H   PHE   376      46.490  50.220  29.580  1.00  0.00           H
ATOM   3883  CA  PHE   376      46.120  49.740  27.610  1.00  0.00           C
ATOM   3884  CB  PHE   376      44.790  50.430  27.940  1.00  0.00           C
ATOM   3885  CG  PHE   376      43.790  50.510  26.790  1.00  0.00           C
ATOM   3886  CD1 PHE   376      43.180  49.350  26.350  1.00  0.00           C
ATOM   3887  HD1 PHE   376      43.280  48.450  26.950  1.00  0.00           H
ATOM   3888  CD2 PHE   376      43.470  51.760  26.260  1.00  0.00           C
ATOM   3889  HD2 PHE   376      43.720  52.640  26.850  1.00  0.00           H
ATOM   3890  CE1 PHE   376      42.370  49.410  25.220  1.00  0.00           C
ATOM   3891  HE1 PHE   376      41.730  48.570  24.960  1.00  0.00           H
ATOM   3892  CE2 PHE   376      42.620  51.840  25.160  1.00  0.00           C
ATOM   3893  HE2 PHE   376      42.210  52.790  24.810  1.00  0.00           H
ATOM   3894  CZ  PHE   376      42.100  50.660  24.660  1.00  0.00           C
ATOM   3895  HZ  PHE   376      41.620  50.770  23.690  1.00  0.00           H
ATOM   3896  C   PHE   376      46.820  50.370  26.400  1.00  0.00           C
ATOM   3897  O   PHE   376      47.230  49.650  25.490  1.00  0.00           O
ATOM   3898  N   ILE   377      46.900  51.700  26.490  1.00  0.00           N
ATOM   3899  H   ILE   377      46.850  52.090  27.400  1.00  0.00           H
ATOM   3900  CA  ILE   377      47.440  52.570  25.440  1.00  0.00           C
ATOM   3901  CB  ILE   377      47.200  54.080  25.550  1.00  0.00           C
ATOM   3902  CG1 ILE   377      47.850  54.690  26.790  1.00  0.00           C
ATOM   3903  CG2 ILE   377      45.700  54.380  25.590  1.00  0.00           C
ATOM   3904  CD  ILE   377      48.260  56.150  26.570  1.00  0.00           C
ATOM   3905  C   ILE   377      48.870  52.290  24.980  1.00  0.00           C
ATOM   3906  O   ILE   377      49.160  52.260  23.780  1.00  0.00           O
ATOM   3907  N   THR   378      49.810  52.020  25.880  1.00  0.00           N
ATOM   3908  H   THR   378      49.690  52.080  26.870  1.00  0.00           H
ATOM   3909  CA  THR   378      51.110  51.380  25.610  1.00  0.00           C
ATOM   3910  CB  THR   378      52.070  51.310  26.800  1.00  0.00           C
ATOM   3911  OG1 THR   378      51.410  50.620  27.860  1.00  0.00           O
ATOM   3912  HG1 THR   378      50.630  51.180  28.160  1.00  0.00           H
ATOM   3913  CG2 THR   378      52.480  52.710  27.260  1.00  0.00           C
ATOM   3914  C   THR   378      51.110  50.010  24.920  1.00  0.00           C
ATOM   3915  O   THR   378      52.180  49.530  24.540  1.00  0.00           O
ATOM   3916  N   GLY   379      50.030  49.240  24.890  1.00  0.00           N
ATOM   3917  H   GLY   379      49.170  49.740  24.950  1.00  0.00           H
ATOM   3918  CA  GLY   379      50.010  47.900  24.280  1.00  0.00           C
ATOM   3919  C   GLY   379      50.620  46.760  25.100  1.00  0.00           C
ATOM   3920  O   GLY   379      50.990  45.740  24.510  1.00  0.00           O
ATOM   3921  N   ASN   380      50.520  46.820  26.420  1.00  0.00           N
ATOM   3922  H   ASN   380      50.180  47.670  26.840  1.00  0.00           H
ATOM   3923  CA  ASN   380      50.890  45.720  27.320  1.00  0.00           C
ATOM   3924  CB  ASN   380      51.640  46.300  28.530  1.00  0.00           C
ATOM   3925  CG  ASN   380      52.960  47.010  28.250  1.00  0.00           C
ATOM   3926  OD1 ASN   380      53.890  46.530  27.610  1.00  0.00           O
ATOM   3927  ND2 ASN   380      52.940  48.330  28.440  1.00  0.00           N
ATOM   3928 1HD2 ASN   380      52.160  48.950  28.380  1.00  0.00           H
ATOM   3929 2HD2 ASN   380      53.830  48.790  28.330  1.00  0.00           H
ATOM   3930  C   ASN   380      49.750  44.840  27.840  1.00  0.00           C
ATOM   3931  O   ASN   380      50.070  43.700  28.200  1.00  0.00           O
ATOM   3932  N   TRP   381      48.530  45.360  27.900  1.00  0.00           N
ATOM   3933  H   TRP   381      48.350  46.310  27.670  1.00  0.00           H
ATOM   3934  CA  TRP   381      47.390  44.560  28.370  1.00  0.00           C
ATOM   3935  CB  TRP   381      46.310  45.580  28.740  1.00  0.00           C
ATOM   3936  CG  TRP   381      45.280  45.070  29.750  1.00  0.00           C
ATOM   3937  CD1 TRP   381      44.850  43.820  29.800  1.00  0.00           C
ATOM   3938  HD1 TRP   381      45.340  42.910  29.440  1.00  0.00           H
ATOM   3939  CD2 TRP   381      44.390  45.840  30.500  1.00  0.00           C
ATOM   3940  NE1 TRP   381      43.720  43.760  30.500  1.00  0.00           N
ATOM   3941  HE1 TRP   381      43.110  42.980  30.620  1.00  0.00           H
ATOM   3942  CE2 TRP   381      43.450  44.960  31.020  1.00  0.00           C
ATOM   3943  CE3 TRP   381      44.540  47.080  31.100  1.00  0.00           C
ATOM   3944  HE3 TRP   381      45.340  47.750  30.770  1.00  0.00           H
ATOM   3945  CZ2 TRP   381      42.650  45.390  32.080  1.00  0.00           C
ATOM   3946  HZ2 TRP   381      41.790  44.780  32.350  1.00  0.00           H
ATOM   3947  CZ3 TRP   381      43.640  47.550  32.040  1.00  0.00           C
ATOM   3948  HZ3 TRP   381      43.440  48.620  32.030  1.00  0.00           H
ATOM   3949  CH2 TRP   381      42.710  46.670  32.600  1.00  0.00           C
ATOM   3950  HH2 TRP   381      41.900  47.070  33.210  1.00  0.00           H
ATOM   3951  C   TRP   381      46.890  43.680  27.230  1.00  0.00           C
ATOM   3952  O   TRP   381      46.500  43.990  26.100  1.00  0.00           O
ATOM   3953  N   TRP   382      46.960  42.430  27.680  1.00  0.00           N
ATOM   3954  H   TRP   382      47.350  42.130  28.550  1.00  0.00           H
ATOM   3955  CA  TRP   382      46.390  41.320  26.910  1.00  0.00           C
ATOM   3956  CB  TRP   382      47.470  40.290  26.570  1.00  0.00           C
ATOM   3957  CG  TRP   382      48.180  39.950  27.890  1.00  0.00           C
ATOM   3958  CD1 TRP   382      49.360  40.430  28.270  1.00  0.00           C
ATOM   3959  HD1 TRP   382      50.070  40.980  27.650  1.00  0.00           H
ATOM   3960  CD2 TRP   382      47.750  39.040  28.850  1.00  0.00           C
ATOM   3961  NE1 TRP   382      49.670  39.930  29.460  1.00  0.00           N
ATOM   3962  HE1 TRP   382      50.520  40.130  29.950  1.00  0.00           H
ATOM   3963  CE2 TRP   382      48.750  39.030  29.810  1.00  0.00           C
ATOM   3964  CE3 TRP   382      46.620  38.230  28.990  1.00  0.00           C
ATOM   3965  HE3 TRP   382      45.810  38.260  28.260  1.00  0.00           H
ATOM   3966  CZ2 TRP   382      48.650  38.200  30.920  1.00  0.00           C
ATOM   3967  HZ2 TRP   382      49.550  37.880  31.450  1.00  0.00           H
ATOM   3968  CZ3 TRP   382      46.510  37.430  30.120  1.00  0.00           C
ATOM   3969  HZ3 TRP   382      45.620  36.860  30.360  1.00  0.00           H
ATOM   3970  CH2 TRP   382      47.500  37.440  31.100  1.00  0.00           C
ATOM   3971  HH2 TRP   382      47.490  36.830  32.000  1.00  0.00           H
ATOM   3972  C   TRP   382      45.100  40.680  27.430  1.00  0.00           C
ATOM   3973  O   TRP   382      44.750  40.680  28.610  1.00  0.00           O
ATOM   3974  N   LYS   383      44.350  40.150  26.460  1.00  0.00           N
ATOM   3975  H   LYS   383      44.700  40.010  25.540  1.00  0.00           H
ATOM   3976  CA  LYS   383      43.020  39.590  26.730  1.00  0.00           C
ATOM   3977  CB  LYS   383      42.070  39.790  25.560  1.00  0.00           C
ATOM   3978  CG  LYS   383      42.340  39.050  24.240  1.00  0.00           C
ATOM   3979  CD  LYS   383      41.100  38.910  23.360  1.00  0.00           C
ATOM   3980  CE  LYS   383      41.480  38.100  22.130  1.00  0.00           C
ATOM   3981  NZ  LYS   383      40.280  37.850  21.310  1.00  0.00           N
ATOM   3982  HZ1 LYS   383      40.440  37.360  20.460  1.00  0.00           H
ATOM   3983  HZ2 LYS   383      39.620  37.400  21.920  1.00  0.00           H
ATOM   3984  HZ3 LYS   383      39.910  38.750  21.070  1.00  0.00           H
ATOM   3985  C   LYS   383      43.150  38.120  27.160  1.00  0.00           C
ATOM   3986  O   LYS   383      43.970  37.440  26.570  1.00  0.00           O
ATOM   3987  N   PRO   384      42.370  37.720  28.160  1.00  0.00           N
ATOM   3988  CA  PRO   384      42.380  36.340  28.650  1.00  0.00           C
ATOM   3989  CB  PRO   384      41.810  36.390  30.070  1.00  0.00           C
ATOM   3990  CG  PRO   384      40.940  37.650  30.090  1.00  0.00           C
ATOM   3991  CD  PRO   384      41.520  38.570  29.010  1.00  0.00           C
ATOM   3992  C   PRO   384      41.750  35.240  27.790  1.00  0.00           C
ATOM   3993  O   PRO   384      40.540  35.010  27.810  1.00  0.00           O
ATOM   3994  N   ILE   385      42.600  34.510  27.070  1.00  0.00           N
ATOM   3995  H   ILE   385      43.590  34.600  27.170  1.00  0.00           H
ATOM   3996  CA  ILE   385      42.100  33.420  26.220  1.00  0.00           C
ATOM   3997  CB  ILE   385      42.840  33.570  24.890  1.00  0.00           C
ATOM   3998  CG1 ILE   385      42.650  34.940  24.240  1.00  0.00           C
ATOM   3999  CG2 ILE   385      42.420  32.470  23.920  1.00  0.00           C
ATOM   4000  CD  ILE   385      43.800  35.050  23.230  1.00  0.00           C
ATOM   4001  C   ILE   385      42.190  32.120  27.030  1.00  0.00           C
ATOM   4002  O   ILE   385      43.230  32.020  27.670  1.00  0.00           O
ATOM   4003  N   PRO   386      41.130  31.320  27.020  1.00  0.00           N
ATOM   4004  CA  PRO   386      40.990  30.030  27.700  1.00  0.00           C
ATOM   4005  CB  PRO   386      39.570  29.530  27.440  1.00  0.00           C
ATOM   4006  CG  PRO   386      39.150  30.210  26.130  1.00  0.00           C
ATOM   4007  CD  PRO   386      39.920  31.530  26.210  1.00  0.00           C
ATOM   4008  C   PRO   386      42.050  29.040  27.200  1.00  0.00           C
ATOM   4009  O1  PRO   386      42.240  28.880  25.970  1.00  0.00           O
ATOM   4010  O2  PRO   386      42.470  28.150  27.960  1.00  0.00           O
TER    4011      PRO   386
HETATM 4012  O25 LIG   387      21.360  50.720  47.130  1.00  0.00           O
HETATM 4013  H92 LIG   387      21.030  51.600  46.790  1.00  0.00           H
HETATM 4014  C36 LIG   387      20.810  50.510  48.430  1.00  0.00           C
HETATM 4015  C35 LIG   387      21.400  49.270  49.090  1.00  0.00           C
HETATM 4016  O24 LIG   387      22.820  49.380  49.310  1.00  0.00           O
HETATM 4017  C34 LIG   387      20.630  48.890  50.350  1.00  0.00           C
HETATM 4018  O23 LIG   387      19.280  48.560  49.970  1.00  0.00           O
HETATM 4019  H91 LIG   387      18.690  48.690  50.770  1.00  0.00           H
HETATM 4020  C33 LIG   387      21.340  47.760  51.070  1.00  0.00           C
HETATM 4021  O22 LIG   387      20.720  47.550  52.350  1.00  0.00           O
HETATM 4022  H90 LIG   387      19.740  47.350  52.270  1.00  0.00           H
HETATM 4023  C32 LIG   387      22.810  48.100  51.260  1.00  0.00           C
HETATM 4024  N6  LIG   387      23.470  47.090  52.090  1.00  0.00           N
HETATM 4025  H64 LIG   387      23.120  47.120  53.030  1.00  0.00           H
HETATM 4026  H65 LIG   387      24.450  47.240  52.220  1.00  0.00           H
HETATM 4027  H63 LIG   387      23.420  46.130  51.810  1.00  0.00           H
HETATM 4028  C31 LIG   387      23.410  48.180  49.860  1.00  0.00           C
HETATM 4029  O21 LIG   387      24.850  48.150  49.910  1.00  0.00           O
HETATM 4030  C1  LIG   387      25.550  48.670  48.770  1.00  0.00           C
HETATM 4031  C2  LIG   387      26.740  47.820  48.360  1.00  0.00           C
HETATM 4032  O2  LIG   387      27.450  48.310  47.210  1.00  0.00           O
HETATM 4033  C3  LIG   387      26.450  46.340  48.070  1.00  0.00           C
HETATM 4034  O1  LIG   387      26.700  45.510  49.200  1.00  0.00           O
HETATM 4035  H9S LIG   387      27.340  44.780  48.990  1.00  0.00           H
HETATM 4036  C6  LIG   387      26.200  50.030  48.960  1.00  0.00           C
HETATM 4037  O3  LIG   387      25.350  51.050  49.530  1.00  0.00           O
HETATM 4038  H37 LIG   387      25.280  50.870  50.510  1.00  0.00           H
HETATM 4039  C5  LIG   387      26.720  50.600  47.660  1.00  0.00           C
HETATM 4040  N1  LIG   387      27.170  51.980  47.900  1.00  0.00           N
HETATM 4041  H94 LIG   387      27.470  52.410  47.050  1.00  0.00           H
HETATM 4042  H95 LIG   387      28.040  51.990  48.400  1.00  0.00           H
HETATM 4043  H93 LIG   387      26.380  52.530  48.170  1.00  0.00           H
HETATM 4044  C4  LIG   387      27.860  49.690  47.240  1.00  0.00           C
HETATM 4045  O4  LIG   387      28.130  50.040  45.870  1.00  0.00           O
HETATM 4046  C7  LIG   387      29.440  49.740  45.350  1.00  0.00           C
HETATM 4047  C8  LIG   387      30.440  50.460  46.240  1.00  0.00           C
HETATM 4048  O5  LIG   387      30.610  51.810  45.770  1.00  0.00           O
HETATM 4049  C30 LIG   387      31.720  49.620  46.240  1.00  0.00           C
HETATM 4050  O20 LIG   387      32.370  50.050  47.440  1.00  0.00           O
HETATM 4051  H9Z LIG   387      32.480  51.040  47.450  1.00  0.00           H
HETATM 4052  C11 LIG   387      29.230  50.220  43.920  1.00  0.00           C
HETATM 4053  O6  LIG   387      28.840  49.170  43.020  1.00  0.00           O
HETATM 4054  H62 LIG   387      29.670  48.800  42.580  1.00  0.00           H
HETATM 4055  C10 LIG   387      30.370  51.060  43.360  1.00  0.00           C
HETATM 4056  N2  LIG   387      29.980  51.680  42.090  1.00  0.00           N
HETATM 4057  H97 LIG   387      30.690  52.390  42.000  1.00  0.00           H
HETATM 4058  H98 LIG   387      29.100  52.150  42.060  1.00  0.00           H
HETATM 4059  H96 LIG   387      30.190  51.040  41.340  1.00  0.00           H
HETATM 4060  C9  LIG   387      30.800  52.100  44.380  1.00  0.00           C
HETATM 4061  O7  LIG   387      32.160  52.490  44.130  1.00  0.00           O
HETATM 4062  C12 LIG   387      32.610  53.790  44.550  1.00  0.00           C
HETATM 4063  C13 LIG   387      33.300  54.580  43.450  1.00  0.00           C
HETATM 4064  O9  LIG   387      33.890  55.820  43.880  1.00  0.00           O
HETATM 4065  C14 LIG   387      32.280  55.080  42.420  1.00  0.00           C
HETATM 4066  O8  LIG   387      32.130  54.070  41.420  1.00  0.00           O
HETATM 4067  H82 LIG   387      31.580  54.440  40.670  1.00  0.00           H
HETATM 4068  C17 LIG   387      33.580  53.700  45.720  1.00  0.00           C
HETATM 4069  O10 LIG   387      32.980  53.050  46.860  1.00  0.00           O
HETATM 4070  H9T LIG   387      31.990  53.090  46.830  1.00  0.00           H
HETATM 4071  C16 LIG   387      34.120  55.030  46.200  1.00  0.00           C
HETATM 4072  N3  LIG   387      34.900  54.930  47.440  1.00  0.00           N
HETATM 4073  H39 LIG   387      34.280  54.720  48.190  1.00  0.00           H
HETATM 4074  H99 LIG   387      35.270  55.850  47.610  1.00  0.00           H
HETATM 4075  H38 LIG   387      35.700  54.330  47.380  1.00  0.00           H
HETATM 4076  C15 LIG   387      34.770  55.740  45.020  1.00  0.00           C
HETATM 4077  O11 LIG   387      35.370  56.930  45.570  1.00  0.00           O
HETATM 4078  C18 LIG   387      35.160  58.230  44.970  1.00  0.00           C
HETATM 4079  C19 LIG   387      36.420  59.060  45.040  1.00  0.00           C
HETATM 4080  O13 LIG   387      36.260  60.450  44.700  1.00  0.00           O
HETATM 4081  C20 LIG   387      37.630  58.560  44.240  1.00  0.00           C
HETATM 4082  O12 LIG   387      38.850  59.240  44.580  1.00  0.00           O
HETATM 4083  H9U LIG   387      39.480  59.400  43.820  1.00  0.00           H
HETATM 4084  C23 LIG   387      34.070  58.970  45.720  1.00  0.00           C
HETATM 4085  O14 LIG   387      32.730  58.490  45.500  1.00  0.00           O
HETATM 4086  H9V LIG   387      32.350  58.080  46.330  1.00  0.00           H
HETATM 4087  C22 LIG   387      34.070  60.460  45.390  1.00  0.00           C
HETATM 4088  N4  LIG   387      32.930  61.140  46.040  1.00  0.00           N
HETATM 4089  H43 LIG   387      32.680  62.000  45.600  1.00  0.00           H
HETATM 4090  H44 LIG   387      33.110  61.430  46.980  1.00  0.00           H
HETATM 4091  H42 LIG   387      32.080  60.620  46.050  1.00  0.00           H
HETATM 4092  C21 LIG   387      35.430  61.050  45.710  1.00  0.00           C
HETATM 4093  O15 LIG   387      35.380  62.480  45.520  1.00  0.00           O
HETATM 4094  C24 LIG   387      36.430  63.260  46.110  1.00  0.00           C
HETATM 4095  C25 LIG   387      37.380  63.780  45.040  1.00  0.00           C
HETATM 4096  O19 LIG   387      38.020  62.670  44.390  1.00  0.00           O
HETATM 4097  H9Y LIG   387      37.600  62.460  43.510  1.00  0.00           H
HETATM 4098  C26 LIG   387      38.460  64.560  45.780  1.00  0.00           C
HETATM 4099  N5  LIG   387      39.520  65.020  44.860  1.00  0.00           N
HETATM 4100  H53 LIG   387      40.090  64.250  44.600  1.00  0.00           H
HETATM 4101  H54 LIG   387      40.110  65.680  45.340  1.00  0.00           H
HETATM 4102  H52 LIG   387      39.190  65.470  44.030  1.00  0.00           H
HETATM 4103  C27 LIG   387      37.810  65.720  46.510  1.00  0.00           C
HETATM 4104  O16 LIG   387      38.820  66.310  47.340  1.00  0.00           O
HETATM 4105  H9W LIG   387      38.270  67.000  47.790  1.00  0.00           H
HETATM 4106  O17 LIG   387      36.900  65.240  47.520  1.00  0.00           O
HETATM 4107  C28 LIG   387      35.870  64.400  46.940  1.00  0.00           C
HETATM 4108  C29 LIG   387      35.040  64.020  48.160  1.00  0.00           C
HETATM 4109  O18 LIG   387      35.760  63.260  49.130  1.00  0.00           O
HETATM 4110  H9X LIG   387      35.250  63.150  49.990  1.00  0.00           H
HETATM 4111  OW  SOL   597      40.240  60.480  42.200  1.00  0.00           O
HETATM 4112  HW1 SOL   597      39.540  61.200  42.110  1.00  0.00           H
HETATM 4113  HW2 SOL   597      40.900  60.560  41.460  1.00  0.00           H
HETATM 4114  OW  SOL   626      37.830  63.420  52.500  1.00  0.00           O
HETATM 4115  HW1 SOL   626      38.200  63.920  53.280  1.00  0.00           H
HETATM 4116  HW2 SOL   626      37.150  63.990  52.030  1.00  0.00           H
HETATM 4117  OW  SOL  1275      39.320  60.340  47.190  1.00  0.00           O
HETATM 4118  HW1 SOL  1275      39.450  59.530  47.770  1.00  0.00           H
HETATM 4119  HW2 SOL  1275      39.040  60.050  46.280  1.00  0.00           H
HETATM 4120  OW  SOL  1966      27.360  53.620  50.370  1.00  0.00           O
HETATM 4121  HW1 SOL  1966      26.930  54.490  50.590  1.00  0.00           H
HETATM 4122  HW2 SOL  1966      28.350  53.720  50.390  1.00  0.00           H
HETATM 4123  OW  SOL  2252      39.130  65.320  42.040  1.00  0.00           O
HETATM 4124  HW1 SOL  2252      39.070  64.360  41.790  1.00  0.00           H
HETATM 4125  HW2 SOL  2252      38.340  65.820  41.670  1.00  0.00           H
HETATM 4126  OW  SOL  2432      32.090  64.790  43.390  1.00  0.00           O
HETATM 4127  HW1 SOL  2432      31.640  63.890  43.370  1.00  0.00           H
HETATM 4128  HW2 SOL  2432      31.410  65.510  43.510  1.00  0.00           H
HETATM 4129  OW  SOL  2486      24.340  51.560  44.890  1.00  0.00           O
HETATM 4130  HW1 SOL  2486      23.870  52.060  45.620  1.00  0.00           H
HETATM 4131  HW2 SOL  2486      25.140  52.070  44.590  1.00  0.00           H
HETATM 4132  OW  SOL  3125      35.210  60.550  52.200  1.00  0.00           O
HETATM 4133  HW1 SOL  3125      34.920  60.020  53.000  1.00  0.00           H
HETATM 4134  HW2 SOL  3125      35.040  61.520  52.370  1.00  0.00           H
HETATM 4135  OW  SOL  3249      42.300  65.630  47.100  1.00  0.00           O
HETATM 4136  HW1 SOL  3249      43.250  65.310  47.020  1.00  0.00           H
HETATM 4137  HW2 SOL  3249      41.950  65.390  48.010  1.00  0.00           H
HETATM 4138  OW  SOL  3425      38.080  67.670  43.780  1.00  0.00           O
HETATM 4139  HW1 SOL  3425      37.820  67.520  42.830  1.00  0.00           H
HETATM 4140  HW2 SOL  3425      38.240  68.650  43.930  1.00  0.00           H
HETATM 4141  OW  SOL  3436      36.390  57.290  49.050  1.00  0.00           O
HETATM 4142  HW1 SOL  3436      37.270  57.130  48.620  1.00  0.00           H
HETATM 4143  HW2 SOL  3436      36.280  58.260  49.250  1.00  0.00           H
HETATM 4144  OW  SOL  4030      30.770  62.380  43.270  1.00  0.00           O
HETATM 4145  HW1 SOL  4030      30.410  62.020  42.410  1.00  0.00           H
HETATM 4146  HW2 SOL  4030      30.040  62.840  43.770  1.00  0.00           H
HETATM 4147  OW  SOL  4074      32.910  63.120  50.400  1.00  0.00           O
HETATM 4148  HW1 SOL  4074      32.230  63.420  49.730  1.00  0.00           H
HETATM 4149  HW2 SOL  4074      33.460  63.900  50.700  1.00  0.00           H
HETATM 4150  OW  SOL  4094      17.640  51.830  49.640  1.00  0.00           O
HETATM 4151  HW1 SOL  4094      18.360  52.520  49.750  1.00  0.00           H
HETATM 4152  HW2 SOL  4094      17.010  51.890  50.410  1.00  0.00           H
HETATM 4153  OW  SOL  4827      39.880  67.500  50.200  1.00  0.00           O
HETATM 4154  HW1 SOL  4827      40.410  67.860  49.430  1.00  0.00           H
HETATM 4155  HW2 SOL  4827      39.880  66.500  50.170  1.00  0.00           H
HETATM 4156  OW  SOL  4999      25.710  44.880  52.460  1.00  0.00           O
HETATM 4157  HW1 SOL  4999      26.080  44.770  53.390  1.00  0.00           H
HETATM 4158  HW2 SOL  4999      25.330  44.010  52.160  1.00  0.00           H
HETATM 4159  OW  SOL  5262      32.290  63.850  45.860  1.00  0.00           O
HETATM 4160  HW1 SOL  5262      31.420  63.940  46.340  1.00  0.00           H
HETATM 4161  HW2 SOL  5262      32.300  64.460  45.070  1.00  0.00           H
HETATM 4162  OW  SOL  5712      30.280  60.520  45.920  1.00  0.00           O
HETATM 4163  HW1 SOL  5712      29.940  60.180  45.040  1.00  0.00           H
HETATM 4164  HW2 SOL  5712      29.810  61.380  46.140  1.00  0.00           H
HETATM 4165  OW  SOL  5719      28.660  54.180  46.370  1.00  0.00           O
HETATM 4166  HW1 SOL  5719      28.060  54.030  45.580  1.00  0.00           H
HETATM 4167  HW2 SOL  5719      29.440  54.740  46.090  1.00  0.00           H
HETATM 4168  OW  SOL  6179      36.110  68.760  47.730  1.00  0.00           O
HETATM 4169  HW1 SOL  6179      36.770  69.150  48.380  1.00  0.00           H
HETATM 4170  HW2 SOL  6179      35.410  68.260  48.240  1.00  0.00           H
HETATM 4171  OW  SOL  6456      18.250  43.320  51.160  1.00  0.00           O
HETATM 4172  HW1 SOL  6456      18.880  42.600  51.450  1.00  0.00           H
HETATM 4173  HW2 SOL  6456      18.730  44.200  51.130  1.00  0.00           H
HETATM 4174  OW  SOL  6719      30.000  52.710  48.680  1.00  0.00           O
HETATM 4175  HW1 SOL  6719      30.100  52.740  49.670  1.00  0.00           H
HETATM 4176  HW2 SOL  6719      30.340  53.560  48.280  1.00  0.00           H
HETATM 4177  OW  SOL  7314      42.550  68.110  45.200  1.00  0.00           O
HETATM 4178  HW1 SOL  7314      41.930  67.900  44.450  1.00  0.00           H
HETATM 4179  HW2 SOL  7314      43.000  67.270  45.510  1.00  0.00           H
HETATM 4180  OW  SOL  7359      35.350  68.600  45.160  1.00  0.00           O
HETATM 4181  HW1 SOL  7359      36.290  68.500  44.830  1.00  0.00           H
HETATM 4182  HW2 SOL  7359      35.360  68.610  46.160  1.00  0.00           H
HETATM 4183  OW  SOL  7469      41.240  57.640  45.750  1.00  0.00           O
HETATM 4184  HW1 SOL  7469      41.500  58.330  45.080  1.00  0.00           H
HETATM 4185  HW2 SOL  7469      41.740  57.790  46.600  1.00  0.00           H
HETATM 4186  OW  SOL  7478      22.930  49.920  54.350  1.00  0.00           O
HETATM 4187  HW1 SOL  7478      23.230  49.740  55.290  1.00  0.00           H
HETATM 4188  HW2 SOL  7478      21.960  50.170  54.350  1.00  0.00           H
HETATM 4189  OW  SOL  8005      29.420  57.030  42.450  1.00  0.00           O
HETATM 4190  HW1 SOL  8005      29.200  57.150  41.480  1.00  0.00           H
HETATM 4191  HW2 SOL  8005      29.220  56.100  42.730  1.00  0.00           H
HETATM 4192  OW  SOL  8126      42.040  59.390  43.770  1.00  0.00           O
HETATM 4193  HW1 SOL  8126      42.660  60.080  44.150  1.00  0.00           H
HETATM 4194  HW2 SOL  8126      41.340  59.840  43.220  1.00  0.00           H
HETATM 4195  OW  SOL  8426      37.920  69.180  49.590  1.00  0.00           O
HETATM 4196  HW1 SOL  8426      38.590  68.570  50.010  1.00  0.00           H
HETATM 4197  HW2 SOL  8426      38.310  70.100  49.500  1.00  0.00           H
HETATM 4198  OW  SOL  8486      33.750  56.500  50.080  1.00  0.00           O
HETATM 4199  HW1 SOL  8486      33.600  55.530  50.290  1.00  0.00           H
HETATM 4200  HW2 SOL  8486      34.390  56.880  50.740  1.00  0.00           H
HETATM 4201  OW  SOL  8654      34.780  65.450  51.400  1.00  0.00           O
HETATM 4202  HW1 SOL  8654      34.760  66.440  51.230  1.00  0.00           H
HETATM 4203  HW2 SOL  8654      34.470  65.260  52.330  1.00  0.00           H
HETATM 4204  OW  SOL  8982      35.290  54.450  38.630  1.00  0.00           O
HETATM 4205  HW1 SOL  8982      34.550  55.050  38.940  1.00  0.00           H
HETATM 4206  HW2 SOL  8982      35.880  54.950  38.000  1.00  0.00           H
HETATM 4207  OW  SOL  9245      32.750  60.670  48.900  1.00  0.00           O
HETATM 4208  HW1 SOL  9245      32.520  59.800  49.330  1.00  0.00           H
HETATM 4209  HW2 SOL  9245      32.590  61.420  49.540  1.00  0.00           H
HETATM 4210  OW  SOL  9909      38.860  62.680  41.350  1.00  0.00           O
HETATM 4211  HW1 SOL  9909      37.880  62.830  41.210  1.00  0.00           H
HETATM 4212  HW2 SOL  9909      39.290  62.480  40.470  1.00  0.00           H
HETATM 4213  OW  SOL   382      23.020  45.520  54.370  1.00  0.00           O
HETATM 4214  HW1 SOL   382      23.350  44.650  54.720  1.00  0.00           H
HETATM 4215  HW2 SOL   382      22.680  46.090  55.120  1.00  0.00           H
HETATM 4216  OW  SOL   500      26.240  48.530  55.850  1.00  0.00           O
HETATM 4217  HW1 SOL   500      27.190  48.430  55.550  1.00  0.00           H
HETATM 4218  HW2 SOL   500      25.700  48.960  55.110  1.00  0.00           H
HETATM 4219  OW  SOL   612      16.240  49.000  51.730  1.00  0.00           O
HETATM 4220  HW1 SOL   612      16.290  49.100  50.740  1.00  0.00           H
HETATM 4221  HW2 SOL   612      15.310  49.180  52.030  1.00  0.00           H
HETATM 4222  OW  SOL   769      39.130  57.300  48.130  1.00  0.00           O
HETATM 4223  HW1 SOL   769      39.780  57.180  48.870  1.00  0.00           H
HETATM 4224  HW2 SOL   769      39.620  57.400  47.260  1.00  0.00           H
HETATM 4225  OW  SOL   778      28.480  55.940  48.260  1.00  0.00           O
HETATM 4226  HW1 SOL   778      28.190  56.880  48.090  1.00  0.00           H
HETATM 4227  HW2 SOL   778      28.300  55.370  47.460  1.00  0.00           H
HETATM 4228  OW  SOL   947      29.180  58.590  47.500  1.00  0.00           O
HETATM 4229  HW1 SOL   947      29.490  59.450  47.090  1.00  0.00           H
HETATM 4230  HW2 SOL   947      29.180  58.670  48.500  1.00  0.00           H
HETATM 4231  OW  SOL  1012      26.060  51.940  52.180  1.00  0.00           O
HETATM 4232  HW1 SOL  1012      25.620  52.670  52.720  1.00  0.00           H
HETATM 4233  HW2 SOL  1012      26.510  52.350  51.390  1.00  0.00           H
HETATM 4234  OW  SOL  1050      17.560  51.310  53.210  1.00  0.00           O
HETATM 4235  HW1 SOL  1050      16.960  52.110  53.230  1.00  0.00           H
HETATM 4236  HW2 SOL  1050      17.040  50.510  52.890  1.00  0.00           H
HETATM 4237  OW  SOL  1791      42.300  62.320  46.610  1.00  0.00           O
HETATM 4238  HW1 SOL  1791      42.810  62.970  47.170  1.00  0.00           H
HETATM 4239  HW2 SOL  1791      41.450  62.060  47.090  1.00  0.00           H
HETATM 4240  OW  SOL  1904      23.380  44.170  50.800  1.00  0.00           O
HETATM 4241  HW1 SOL  1904      23.810  43.330  51.130  1.00  0.00           H
HETATM 4242  HW2 SOL  1904      22.880  43.980  49.960  1.00  0.00           H
HETATM 4243  OW  SOL  2935      31.300  55.640  48.270  1.00  0.00           O
HETATM 4244  HW1 SOL  2935      30.320  55.740  48.110  1.00  0.00           H
HETATM 4245  HW2 SOL  2935      31.520  55.980  49.180  1.00  0.00           H
HETATM 4246  OW  SOL  3082      16.860  49.270  48.860  1.00  0.00           O
HETATM 4247  HW1 SOL  3082      17.120  50.200  49.130  1.00  0.00           H
HETATM 4248  HW2 SOL  3082      17.660  48.790  48.520  1.00  0.00           H
HETATM 4249  OW  SOL  3127      42.040  63.780  44.120  1.00  0.00           O
HETATM 4250  HW1 SOL  3127      42.000  63.010  44.750  1.00  0.00           H
HETATM 4251  HW2 SOL  3127      42.980  64.110  44.060  1.00  0.00           H
HETATM 4252  OW  SOL  4021      39.860  64.870  50.190  1.00  0.00           O
HETATM 4253  HW1 SOL  4021      39.690  64.090  49.590  1.00  0.00           H
HETATM 4254  HW2 SOL  4021      39.780  64.580  51.140  1.00  0.00           H
HETATM 4255  OW  SOL  4668      36.210  60.060  49.900  1.00  0.00           O
HETATM 4256  HW1 SOL  4668      36.170  60.880  49.330  1.00  0.00           H
HETATM 4257  HW2 SOL  4668      35.720  60.230  50.760  1.00  0.00           H
HETATM 4258  OW  SOL  5486      20.900  43.970  52.400  1.00  0.00           O
HETATM 4259  HW1 SOL  5486      21.800  43.950  51.960  1.00  0.00           H
HETATM 4260  HW2 SOL  5486      20.850  43.240  53.080  1.00  0.00           H
HETATM 4261  OW  SOL  5491      33.410  53.720  49.630  1.00  0.00           O
HETATM 4262  HW1 SOL  5491      32.770  54.040  50.320  1.00  0.00           H
HETATM 4263  HW2 SOL  5491      33.750  52.810  49.870  1.00  0.00           H
HETATM 4264  OW  SOL  5628      29.880  56.800  45.200  1.00  0.00           O
HETATM 4265  HW1 SOL  5628      29.940  57.630  45.760  1.00  0.00           H
HETATM 4266  HW2 SOL  5628      29.930  57.040  44.230  1.00  0.00           H
HETATM 4267  OW  SOL  5821      17.750  46.450  52.400  1.00  0.00           O
HETATM 4268  HW1 SOL  5821      17.410  47.370  52.560  1.00  0.00           H
HETATM 4269  HW2 SOL  5821      17.360  45.830  53.080  1.00  0.00           H
HETATM 4270  OW  SOL  5852      25.410  49.510  53.360  1.00  0.00           O
HETATM 4271  HW1 SOL  5852      24.430  49.660  53.510  1.00  0.00           H
HETATM 4272  HW2 SOL  5852      25.790  50.290  52.870  1.00  0.00           H
HETATM 4273  OW  SOL  6486      43.050  63.080  41.530  1.00  0.00           O
HETATM 4274  HW1 SOL  6486      43.960  63.460  41.380  1.00  0.00           H
HETATM 4275  HW2 SOL  6486      42.720  63.350  42.430  1.00  0.00           H
CONECT  172  167  173  174
CONECT  167  165  168  172
CONECT  168  167  169  170
CONECT  171  169
CONECT  169  168  171
CONECT  170  168
CONECT  166  165
CONECT  165  163  166  167
CONECT  173  172
CONECT  639  634  640  641
CONECT  634  632  635  639
CONECT  635  634  636  637
CONECT  638  636
CONECT  636  635  638
CONECT  637  635
CONECT  633  632
CONECT  632  630  633  634
CONECT  640  639
CONECT  824  819  825  826
CONECT  819  817  820  824
CONECT  820  819  821  822
CONECT  823  821
CONECT  821  820  823
CONECT  822  820
CONECT  818  817
CONECT  817  815  818  819
CONECT  825  824
CONECT  833  828  834  835
CONECT  828  826  829  833
CONECT  829  828  830  831
CONECT  832  830
CONECT  830  829  832
CONECT  831  829
CONECT  827  826
CONECT  826  824  827  828
CONECT  834  833
CONECT  965  960  966  967
CONECT  960  958  961  965
CONECT  961  960  962  963
CONECT  964  962
CONECT  962  961  964
CONECT  963  961
CONECT  959  958
CONECT  958  956  959  960
CONECT  966  965
CONECT 1409 1404 1410 1411
CONECT 1404 1402 1405 1409
CONECT 1405 1404 1406 1407
CONECT 1408 1406
CONECT 1406 1405 1408
CONECT 1407 1405
CONECT 1403 1402
CONECT 1402 1400 1403 1404
CONECT 1410 1409
CONECT 1673 1668 1674 1675
CONECT 1668 1666 1669 1673
CONECT 1669 1668 1670 1671
CONECT 1672 1670
CONECT 1670 1669 1672
CONECT 1671 1669
CONECT 1667 1666
CONECT 1666 1664 1667 1668
CONECT 1674 1673
CONECT 1709 1704 1710 1711
CONECT 1704 1702 1705 1709
CONECT 1705 1704 1706 1707
CONECT 1708 1706
CONECT 1706 1705 1708
CONECT 1707 1705
CONECT 1703 1702
CONECT 1702 1700 1703 1704
CONECT 1710 1709
CONECT 2245 2240 2246 2247
CONECT 2240 2238 2241 2245
CONECT 2241 2240 2242 2243
CONECT 2244 2242
CONECT 2242 2241 2244
CONECT 2243 2241
CONECT 2239 2238
CONECT 2238 2236 2239 2240
CONECT 2246 2245
CONECT 2475 2470 2476 2477
CONECT 2470 2468 2471 2475
CONECT 2471 2470 2472 2473
CONECT 2474 2472
CONECT 2472 2471 2474
CONECT 2473 2471
CONECT 2469 2468
CONECT 2468 2466 2469 2470
CONECT 2476 2475
CONECT 2868 2863 2869 2870
CONECT 2863 2861 2864 2868
CONECT 2864 2863 2865 2866
CONECT 2867 2865
CONECT 2865 2864 2867
CONECT 2866 2864
CONECT 2862 2861
CONECT 2861 2859 2862 2863
CONECT 2869 2868
CONECT 3028 3023 3029 3030
CONECT 3023 3021 3024 3028
CONECT 3024 3023 3025 3026
CONECT 3027 3025
CONECT 3025 3024 3027
CONECT 3026 3024
CONECT 3022 3021
CONECT 3021 3019 3022 3023
CONECT 3029 3028
CONECT 3112 3107 3113 3114
CONECT 3107 3105 3108 3112
CONECT 3108 3107 3109 3110
CONECT 3111 3109
CONECT 3109 3108 3111
CONECT 3110 3108
CONECT 3106 3105
CONECT 3105 3103 3106 3107
CONECT 3113 3112
CONECT 3221 3216 3222 3223
CONECT 3216 3214 3217 3221
CONECT 3217 3216 3218 3219
CONECT 3220 3218
CONECT 3218 3217 3220
CONECT 3219 3217
CONECT 3215 3214
CONECT 3214 3212 3215 3216
CONECT 3222 3221
CONECT 3326 3321 3327 3328
CONECT 3321 3319 3322 3326
CONECT 3322 3321 3323 3324
CONECT 3325 3323
CONECT 3323 3322 3325
CONECT 3324 3322
CONECT 3320 3319
CONECT 3319 3317 3320 3321
CONECT 3327 3326
CONECT 3456 3451 3457 3458
CONECT 3451 3449 3452 3456
CONECT 3452 3451 3453 3454
CONECT 3455 3453
CONECT 3453 3452 3455
CONECT 3454 3452
CONECT 3450 3449
CONECT 3449 3447 3450 3451
CONECT 3457 3456
CONECT 3485 3480 3486 3487
CONECT 3480 3478 3481 3485
CONECT 3481 3480 3482 3483
CONECT 3484 3482
CONECT 3482 3481 3484
CONECT 3483 3481
CONECT 3479 3478
CONECT 3478 3476 3479 3480
CONECT 3486 3485
CONECT 3905 3900 3906 3907
CONECT 3900 3898 3901 3905
CONECT 3901 3900 3902 3903
CONECT 3904 3902
CONECT 3902 3901 3904
CONECT 3903 3901
CONECT 3899 3898
CONECT 3898 3896 3899 3900
CONECT 3906 3905
CONECT 4001 3996 4002 4003
CONECT 3996 3994 3997 4001
CONECT 3997 3996 3998 3999
CONECT 4000 3998
CONECT 3998 3997 4000
CONECT 3999 3997
CONECT 3995 3994
CONECT 3994 3992 3995 3996
CONECT 4002 4001
CONECT 4008 4004 4009 4010
CONECT 4004 4003 4005 4008
CONECT 4005 4004 4006
CONECT 4007 4003 4006
CONECT 4006 4005 4007
CONECT 4003 4001 4004 4007
CONECT 4009 4008
CONECT 4010 4008
CONECT 4030 4029 4031 4036
CONECT 4055 4052 4056 4060
CONECT 4052 4046 4053 4055
CONECT 4062 4061 4063 4068
CONECT 4063 4062 4064 4065
CONECT 4065 4063 4066
CONECT 4076 4064 4071 4077
CONECT 4071 4068 4072 4076
CONECT 4068 4062 4069 4071
CONECT 4078 4077 4079 4084
CONECT 4079 4078 4080 4081
CONECT 4031 4030 4032 4033
CONECT 4081 4079 4082
CONECT 4092 4080 4087 4093
CONECT 4087 4084 4088 4092
CONECT 4084 4078 4085 4087
CONECT 4094 4093 4095 4107
CONECT 4095 4094 4096 4098
CONECT 4098 4095 4099 4103
CONECT 4103 4098 4104 4106
CONECT 4107 4094 4106 4108
CONECT 4108 4107 4109
CONECT 4033 4031 4034
CONECT 4049 4047 4050
CONECT 4028 4016 4023 4029
CONECT 4023 4020 4024 4028
CONECT 4020 4017 4021 4023
CONECT 4017 4015 4018 4020
CONECT 4015 4014 4016 4017
CONECT 4014 4012 4015
CONECT 4044 4032 4039 4045
CONECT 4039 4036 4040 4044
CONECT 4036 4030 4037 4039
CONECT 4046 4045 4047 4052
CONECT 4047 4046 4048 4049
CONECT 4060 4048 4055 4061
CONECT 4038 4037
CONECT 4075 4072
CONECT 4073 4072
CONECT 4091 4088
CONECT 4089 4088
CONECT 4090 4088
CONECT 4102 4099
CONECT 4100 4099
CONECT 4101 4099
CONECT 4054 4053
CONECT 4027 4024
CONECT 4025 4024
CONECT 4026 4024
CONECT 4067 4066
CONECT 4022 4021
CONECT 4019 4018
CONECT 4013 4012
CONECT 4043 4040
CONECT 4041 4040
CONECT 4042 4040
CONECT 4059 4056
CONECT 4057 4056
CONECT 4058 4056
CONECT 4074 4072
CONECT 4035 4034
CONECT 4070 4069
CONECT 4083 4082
CONECT 4086 4085
CONECT 4105 4104
CONECT 4110 4109
CONECT 4097 4096
CONECT 4051 4050
CONECT 4040 4039 4041 4042 4043
CONECT 4056 4055 4057 4058 4059
CONECT 4072 4071 4073 4074 4075
CONECT 4088 4087 4089 4090 4091
CONECT 4099 4098 4100 4101 4102
CONECT 4024 4023 4025 4026 4027
CONECT 4034 4033 4035
CONECT 4069 4068 4070
CONECT 4077 4076 4078
CONECT 4082 4081 4083
CONECT 4080 4079 4092
CONECT 4085 4084 4086
CONECT 4093 4092 4094
CONECT 4104 4103 4105
CONECT 4106 4103 4107
CONECT 4109 4108 4110
CONECT 4096 4095 4097
CONECT 4032 4031 4044
CONECT 4050 4049 4051
CONECT 4029 4028 4030
CONECT 4021 4020 4022
CONECT 4018 4017 4019
CONECT 4016 4015 4028
CONECT 4012 4013 4014
CONECT 4037 4036 4038
CONECT 4045 4044 4046
CONECT 4048 4047 4060
CONECT 4053 4052 4054
CONECT 4061 4060 4062
CONECT 4066 4065 4067
CONECT 4064 4063 4076
CONECT 4112 4111
CONECT 4113 4111
CONECT 4111 4112 4113
CONECT 4115 4114
CONECT 4116 4114
CONECT 4114 4115 4116
CONECT 4118 4117
CONECT 4119 4117
CONECT 4117 4118 4119
CONECT 4121 4120
CONECT 4122 4120
CONECT 4120 4121 4122
CONECT 4124 4123
CONECT 4125 4123
CONECT 4123 4124 4125
CONECT 4127 4126
CONECT 4128 4126
CONECT 4126 4127 4128
CONECT 4130 4129
CONECT 4131 4129
CONECT 4129 4130 4131
CONECT 4133 4132
CONECT 4134 4132
CONECT 4132 4133 4134
CONECT 4136 4135
CONECT 4137 4135
CONECT 4135 4136 4137
CONECT 4139 4138
CONECT 4140 4138
CONECT 4138 4139 4140
CONECT 4142 4141
CONECT 4143 4141
CONECT 4141 4142 4143
CONECT 4145 4144
CONECT 4146 4144
CONECT 4144 4145 4146
CONECT 4148 4147
CONECT 4149 4147
CONECT 4147 4148 4149
CONECT 4151 4150
CONECT 4152 4150
CONECT 4150 4151 4152
CONECT 4154 4153
CONECT 4155 4153
CONECT 4153 4154 4155
CONECT 4157 4156
CONECT 4158 4156
CONECT 4156 4157 4158
CONECT 4160 4159
CONECT 4161 4159
CONECT 4159 4160 4161
CONECT 4163 4162
CONECT 4164 4162
CONECT 4162 4163 4164
CONECT 4166 4165
CONECT 4167 4165
CONECT 4165 4166 4167
CONECT 4169 4168
CONECT 4170 4168
CONECT 4168 4169 4170
CONECT 4172 4171
CONECT 4173 4171
CONECT 4171 4172 4173
CONECT 4175 4174
CONECT 4176 4174
CONECT 4174 4175 4176
CONECT 4178 4177
CONECT 4179 4177
CONECT 4177 4178 4179
CONECT 4181 4180
CONECT 4182 4180
CONECT 4180 4181 4182
CONECT 4184 4183
CONECT 4185 4183
CONECT 4183 4184 4185
CONECT 4187 4186
CONECT 4188 4186
CONECT 4186 4187 4188
CONECT 4190 4189
CONECT 4191 4189
CONECT 4189 4190 4191
CONECT 4193 4192
CONECT 4194 4192
CONECT 4192 4193 4194
CONECT 4196 4195
CONECT 4197 4195
CONECT 4195 4196 4197
CONECT 4199 4198
CONECT 4200 4198
CONECT 4198 4199 4200
CONECT 4202 4201
CONECT 4203 4201
CONECT 4201 4202 4203
CONECT 4205 4204
CONECT 4206 4204
CONECT 4204 4205 4206
CONECT 4208 4207
CONECT 4209 4207
CONECT 4207 4208 4209
CONECT 4211 4210
CONECT 4212 4210
CONECT 4210 4211 4212
CONECT 4214 4213
CONECT 4215 4213
CONECT 4213 4214 4215
CONECT 4217 4216
CONECT 4218 4216
CONECT 4216 4217 4218
CONECT 4220 4219
CONECT 4221 4219
CONECT 4219 4220 4221
CONECT 4223 4222
CONECT 4224 4222
CONECT 4222 4223 4224
CONECT 4226 4225
CONECT 4227 4225
CONECT 4225 4226 4227
CONECT 4229 4228
CONECT 4230 4228
CONECT 4228 4229 4230
CONECT 4232 4231
CONECT 4233 4231
CONECT 4231 4232 4233
CONECT 4235 4234
CONECT 4236 4234
CONECT 4234 4235 4236
CONECT 4238 4237
CONECT 4239 4237
CONECT 4237 4238 4239
CONECT 4241 4240
CONECT 4242 4240
CONECT 4240 4241 4242
CONECT 4244 4243
CONECT 4245 4243
CONECT 4243 4244 4245
CONECT 4247 4246
CONECT 4248 4246
CONECT 4246 4247 4248
CONECT 4250 4249
CONECT 4251 4249
CONECT 4249 4250 4251
CONECT 4253 4252
CONECT 4254 4252
CONECT 4252 4253 4254
CONECT 4256 4255
CONECT 4257 4255
CONECT 4255 4256 4257
CONECT 4259 4258
CONECT 4260 4258
CONECT 4258 4259 4260
CONECT 4262 4261
CONECT 4263 4261
CONECT 4261 4262 4263
CONECT 4265 4264
CONECT 4266 4264
CONECT 4264 4265 4266
CONECT 4268 4267
CONECT 4269 4267
CONECT 4267 4268 4269
CONECT 4271 4270
CONECT 4272 4270
CONECT 4270 4271 4272
CONECT 4274 4273
CONECT 4275 4273
CONECT 4273 4274 4275
END
