# Supplementary material for: Structural and biochemical insight into mode of action and subsite specificity of a chitosan degrading enzyme from Bacillus spec. MN
Source: Sci Rep. 2019 Feb 4;9:1132. doi: 10.1038/s41598-018-36213-6 (PMC6362164; doi:10.1038/s41598-018-36213-6)
Supplement: Supplementary file 4 — Supplementary material 2 [file 41598_2018_36213_MOESM4_ESM.pdb]

TITLE     Protein in water
REMARK    THIS IS A SIMULATION BOX
CRYST1   83.512   83.512   83.512  90.00  90.00  90.00 P 1           1
MODEL        1
ATOM      1  N   ALA     1      54.180  18.810  36.070  1.00  0.00            
ATOM      2  H1  ALA     1      53.460  18.330  36.560  1.00  0.00            
ATOM      3  H2  ALA     1      54.490  18.190  35.340  1.00  0.00            
ATOM      4  H3  ALA     1      54.970  18.980  36.670  1.00  0.00            
ATOM      5  CA  ALA     1      53.680  20.070  35.500  1.00  0.00            
ATOM      6  CB  ALA     1      53.080  20.910  36.630  1.00  0.00            
ATOM      7  C   ALA     1      54.850  20.810  34.870  1.00  0.00            
ATOM      8  O   ALA     1      55.960  20.690  35.390  1.00  0.00            
ATOM      9  N   LYS     2      54.660  21.360  33.670  1.00  0.00            
ATOM     10  H   LYS     2      53.760  21.420  33.230  1.00  0.00            
ATOM     11  CA  LYS     2      55.700  22.160  32.970  1.00  0.00            
ATOM     12  CB  LYS     2      56.490  21.360  31.930  1.00  0.00            
ATOM     13  CG  LYS     2      57.560  20.510  32.620  1.00  0.00            
ATOM     14  CD  LYS     2      58.940  20.650  31.990  1.00  0.00            
ATOM     15  CE  LYS     2      59.990  19.950  32.850  1.00  0.00            
ATOM     16  NZ  LYS     2      61.320  20.550  32.710  1.00  0.00            
ATOM     17  HZ1 LYS     2      62.000  20.010  33.210  1.00  0.00            
ATOM     18  HZ2 LYS     2      61.570  20.590  31.740  1.00  0.00            
ATOM     19  HZ3 LYS     2      61.280  21.490  33.070  1.00  0.00            
ATOM     20  C   LYS     2      55.120  23.420  32.320  1.00  0.00            
ATOM     21  O   LYS     2      53.980  23.410  31.870  1.00  0.00            
ATOM     22  N   GLU     3      55.930  24.470  32.360  1.00  0.00            
ATOM     23  H   GLU     3      56.830  24.400  32.800  1.00  0.00            
ATOM     24  CA  GLU     3      55.630  25.840  31.900  1.00  0.00            
ATOM     25  CB  GLU     3      56.820  26.740  32.230  1.00  0.00            
ATOM     26  CG  GLU     3      57.110  26.930  33.730  1.00  0.00            
ATOM     27  CD  GLU     3      57.740  25.760  34.490  1.00  0.00            
ATOM     28  OE1 GLU     3      57.670  25.800  35.730  1.00  0.00            
ATOM     29  OE2 GLU     3      58.310  24.820  33.890  1.00  0.00            
ATOM     30  C   GLU     3      55.320  25.970  30.400  1.00  0.00            
ATOM     31  O   GLU     3      56.200  25.800  29.560  1.00  0.00            
ATOM     32  N   MET     4      54.050  26.190  30.080  1.00  0.00            
ATOM     33  H   MET     4      53.300  25.970  30.730  1.00  0.00            
ATOM     34  CA  MET     4      53.650  26.520  28.690  1.00  0.00            
ATOM     35  CB  MET     4      52.150  26.260  28.470  1.00  0.00            
ATOM     36  CG  MET     4      51.760  26.490  27.010  1.00  0.00            
ATOM     37  SD  MET     4      50.040  26.120  26.510  1.00  0.00            
ATOM     38  CE  MET     4      50.120  26.970  24.950  1.00  0.00            
ATOM     39  C   MET     4      54.090  27.920  28.220  1.00  0.00            
ATOM     40  O   MET     4      54.730  28.020  27.170  1.00  0.00            
ATOM     41  N   LYS     5      53.880  28.970  29.020  1.00  0.00            
ATOM     42  H   LYS     5      53.630  28.840  29.990  1.00  0.00            
ATOM     43  CA  LYS     5      54.200  30.360  28.610  1.00  0.00            
ATOM     44  CB  LYS     5      52.910  31.180  28.430  1.00  0.00            
ATOM     45  CG  LYS     5      52.090  30.680  27.240  1.00  0.00            
ATOM     46  CD  LYS     5      50.810  31.500  27.020  1.00  0.00            
ATOM     47  CE  LYS     5      51.040  32.880  26.400  1.00  0.00            
ATOM     48  NZ  LYS     5      51.590  32.830  25.040  1.00  0.00            
ATOM     49  HZ1 LYS     5      51.300  33.630  24.500  1.00  0.00            
ATOM     50  HZ2 LYS     5      52.590  32.840  25.090  1.00  0.00            
ATOM     51  HZ3 LYS     5      51.290  31.990  24.580  1.00  0.00            
ATOM     52  C   LYS     5      55.190  31.100  29.550  1.00  0.00            
ATOM     53  O   LYS     5      54.760  31.760  30.500  1.00  0.00            
ATOM     54  N   PRO     6      56.500  30.980  29.270  1.00  0.00            
ATOM     55  CA  PRO     6      57.580  31.620  30.070  1.00  0.00            
ATOM     56  CB  PRO     6      58.880  31.110  29.460  1.00  0.00            
ATOM     57  CG  PRO     6      58.480  29.750  28.900  1.00  0.00            
ATOM     58  CD  PRO     6      57.090  30.010  28.330  1.00  0.00            
ATOM     59  C   PRO     6      57.600  33.150  30.050  1.00  0.00            
ATOM     60  O   PRO     6      57.220  33.790  29.070  1.00  0.00            
ATOM     61  N   PHE     7      57.980  33.720  31.190  1.00  0.00            
ATOM     62  H   PHE     7      57.940  33.210  32.050  1.00  0.00            
ATOM     63  CA  PHE     7      58.280  35.160  31.310  1.00  0.00            
ATOM     64  CB  PHE     7      58.170  35.570  32.780  1.00  0.00            
ATOM     65  CG  PHE     7      58.120  37.090  32.980  1.00  0.00            
ATOM     66  CD1 PHE     7      59.290  37.810  33.180  1.00  0.00            
ATOM     67  HD1 PHE     7      60.260  37.370  32.940  1.00  0.00            
ATOM     68  CD2 PHE     7      56.900  37.740  33.060  1.00  0.00            
ATOM     69  HD2 PHE     7      55.980  37.210  32.790  1.00  0.00            
ATOM     70  CE1 PHE     7      59.240  39.160  33.510  1.00  0.00            
ATOM     71  HE1 PHE     7      60.160  39.710  33.680  1.00  0.00            
ATOM     72  CE2 PHE     7      56.840  39.090  33.380  1.00  0.00            
ATOM     73  HE2 PHE     7      55.880  39.610  33.350  1.00  0.00            
ATOM     74  CZ  PHE     7      58.010  39.800  33.610  1.00  0.00            
ATOM     75  HZ  PHE     7      57.960  40.870  33.810  1.00  0.00            
ATOM     76  C   PHE     7      59.670  35.520  30.740  1.00  0.00            
ATOM     77  O   PHE     7      60.660  35.080  31.340  1.00  0.00            
ATOM     78  N   PRO     8      59.750  36.480  29.800  1.00  0.00            
ATOM     79  CA  PRO     8      58.640  37.310  29.270  1.00  0.00            
ATOM     80  CB  PRO     8      59.310  38.630  28.920  1.00  0.00            
ATOM     81  CG  PRO     8      60.700  38.200  28.440  1.00  0.00            
ATOM     82  CD  PRO     8      61.040  37.040  29.380  1.00  0.00            
ATOM     83  C   PRO     8      57.840  36.790  28.060  1.00  0.00            
ATOM     84  O   PRO     8      58.400  36.220  27.120  1.00  0.00            
ATOM     85  N   GLN     9      56.610  37.290  27.960  1.00  0.00            
ATOM     86  H   GLN     9      56.320  38.060  28.540  1.00  0.00            
ATOM     87  CA  GLN     9      55.720  37.030  26.790  1.00  0.00            
ATOM     88  CB  GLN     9      54.430  36.290  27.180  1.00  0.00            
ATOM     89  CG  GLN     9      54.600  34.810  27.530  1.00  0.00            
ATOM     90  CD  GLN     9      55.080  33.890  26.390  1.00  0.00            
ATOM     91  OE1 GLN     9      54.320  33.430  25.550  1.00  0.00            
ATOM     92  NE2 GLN     9      56.340  33.520  26.410  1.00  0.00            
ATOM     93 1HE2 GLN     9      56.970  33.870  27.110  1.00  0.00            
ATOM     94 2HE2 GLN     9      56.610  32.760  25.810  1.00  0.00            
ATOM     95  C   GLN     9      55.370  38.370  26.140  1.00  0.00            
ATOM     96  O   GLN     9      55.090  39.340  26.830  1.00  0.00            
ATOM     97  N   GLN    10      55.510  38.470  24.820  1.00  0.00            
ATOM     98  H   GLN    10      55.510  37.660  24.220  1.00  0.00            
ATOM     99  CA  GLN    10      55.530  39.790  24.160  1.00  0.00            
ATOM    100  CB  GLN    10      56.590  39.750  23.040  1.00  0.00            
ATOM    101  CG  GLN    10      57.370  41.060  22.920  1.00  0.00            
ATOM    102  CD  GLN    10      58.560  41.210  23.890  1.00  0.00            
ATOM    103  OE1 GLN    10      59.640  41.640  23.510  1.00  0.00            
ATOM    104  NE2 GLN    10      58.410  41.080  25.190  1.00  0.00            
ATOM    105 1HE2 GLN    10      57.540  40.870  25.620  1.00  0.00            
ATOM    106 2HE2 GLN    10      59.240  41.300  25.700  1.00  0.00            
ATOM    107  C   GLN    10      54.160  40.310  23.680  1.00  0.00            
ATOM    108  O   GLN    10      53.860  40.310  22.480  1.00  0.00            
ATOM    109  N   VAL    11      53.490  41.000  24.600  1.00  0.00            
ATOM    110  H   VAL    11      53.830  41.110  25.540  1.00  0.00            
ATOM    111  CA  VAL    11      52.110  41.500  24.380  1.00  0.00            
ATOM    112  CB  VAL    11      51.170  41.010  25.520  1.00  0.00            
ATOM    113  CG1 VAL    11      49.690  41.160  25.150  1.00  0.00            
ATOM    114  CG2 VAL    11      51.430  39.570  25.960  1.00  0.00            
ATOM    115  C   VAL    11      52.020  43.040  24.240  1.00  0.00            
ATOM    116  O   VAL    11      52.850  43.800  24.750  1.00  0.00            
ATOM    117  N   ASN    12      51.100  43.440  23.360  1.00  0.00            
ATOM    118  H   ASN    12      50.610  42.760  22.820  1.00  0.00            
ATOM    119  CA  ASN    12      50.570  44.810  23.250  1.00  0.00            
ATOM    120  CB  ASN    12      50.910  45.500  21.930  1.00  0.00            
ATOM    121  CG  ASN    12      52.360  45.960  21.840  1.00  0.00            
ATOM    122  OD1 ASN    12      52.800  46.890  22.500  1.00  0.00            
ATOM    123  ND2 ASN    12      53.110  45.350  20.960  1.00  0.00            
ATOM    124 1HD2 ASN    12      52.740  44.640  20.360  1.00  0.00            
ATOM    125 2HD2 ASN    12      54.090  45.520  21.010  1.00  0.00            
ATOM    126  C   ASN    12      49.040  44.750  23.340  1.00  0.00            
ATOM    127  O   ASN    12      48.440  43.940  22.640  1.00  0.00            
ATOM    128  N   TYR    13      48.490  45.820  23.910  1.00  0.00            
ATOM    129  H   TYR    13      48.980  46.680  24.010  1.00  0.00            
ATOM    130  CA  TYR    13      47.080  45.860  24.350  1.00  0.00            
ATOM    131  CB  TYR    13      47.030  46.180  25.840  1.00  0.00            
ATOM    132  CG  TYR    13      47.870  45.270  26.740  1.00  0.00            
ATOM    133  CD1 TYR    13      49.060  45.730  27.290  1.00  0.00            
ATOM    134  HD1 TYR    13      49.420  46.730  27.050  1.00  0.00            
ATOM    135  CD2 TYR    13      47.430  43.980  27.020  1.00  0.00            
ATOM    136  HD2 TYR    13      46.500  43.610  26.570  1.00  0.00            
ATOM    137  CE1 TYR    13      49.790  44.920  28.140  1.00  0.00            
ATOM    138  HE1 TYR    13      50.660  45.330  28.660  1.00  0.00            
ATOM    139  CE2 TYR    13      48.180  43.150  27.830  1.00  0.00            
ATOM    140  HE2 TYR    13      47.910  42.100  27.860  1.00  0.00            
ATOM    141  CZ  TYR    13      49.350  43.620  28.400  1.00  0.00            
ATOM    142  OH  TYR    13      50.030  42.770  29.210  1.00  0.00            
ATOM    143  HH  TYR    13      49.470  41.940  29.200  1.00  0.00            
ATOM    144  C   TYR    13      46.250  46.930  23.630  1.00  0.00            
ATOM    145  O   TYR    13      46.760  47.990  23.240  1.00  0.00            
ATOM    146  N   ALA    14      44.930  46.700  23.610  1.00  0.00            
ATOM    147  H   ALA    14      44.560  45.810  23.900  1.00  0.00            
ATOM    148  CA  ALA    14      43.940  47.710  23.170  1.00  0.00            
ATOM    149  CB  ALA    14      42.530  47.120  23.160  1.00  0.00            
ATOM    150  C   ALA    14      43.920  48.950  24.070  1.00  0.00            
ATOM    151  O   ALA    14      43.670  48.880  25.270  1.00  0.00            
ATOM    152  N   GLY    15      44.310  50.060  23.460  1.00  0.00            
ATOM    153  H   GLY    15      44.590  50.040  22.500  1.00  0.00            
ATOM    154  CA  GLY    15      44.410  51.370  24.130  1.00  0.00            
ATOM    155  C   GLY    15      45.610  51.510  25.090  1.00  0.00            
ATOM    156  O   GLY    15      46.370  52.470  24.980  1.00  0.00            
ATOM    157  N   VAL    16      45.710  50.580  26.040  1.00  0.00            
ATOM    158  H   VAL    16      45.060  49.810  26.040  1.00  0.00            
ATOM    159  CA  VAL    16      46.770  50.510  27.080  1.00  0.00            
ATOM    160  CB  VAL    16      46.490  49.310  28.010  1.00  0.00            
ATOM    161  CG1 VAL    16      47.660  48.980  28.940  1.00  0.00            
ATOM    162  CG2 VAL    16      45.240  49.570  28.850  1.00  0.00            
ATOM    163  C   VAL    16      48.190  50.500  26.470  1.00  0.00            
ATOM    164  O   VAL    16      48.550  49.610  25.690  1.00  0.00            
ATOM    165  N   ILE    17      48.860  51.630  26.680  1.00  0.00            
ATOM    166  H   ILE    17      48.400  52.430  27.070  1.00  0.00            
ATOM    167  CA  ILE    17      50.230  51.860  26.170  1.00  0.00            
ATOM    168  CB  ILE    17      50.400  53.280  25.600  1.00  0.00            
ATOM    169  CG1 ILE    17      50.180  54.370  26.670  1.00  0.00            
ATOM    170  CG2 ILE    17      49.480  53.480  24.400  1.00  0.00            
ATOM    171  CD  ILE    17      50.800  55.700  26.230  1.00  0.00            
ATOM    172  C   ILE    17      51.370  51.580  27.180  1.00  0.00            
ATOM    173  O   ILE    17      51.170  51.500  28.390  1.00  0.00            
ATOM    174  N   LYS    18      52.560  51.410  26.610  1.00  0.00            
ATOM    175  H   LYS    18      52.630  51.390  25.610  1.00  0.00            
ATOM    176  CA  LYS    18      53.840  51.320  27.340  1.00  0.00            
ATOM    177  CB  LYS    18      54.820  50.460  26.540  1.00  0.00            
ATOM    178  CG  LYS    18      54.780  49.000  27.000  1.00  0.00            
ATOM    179  CD  LYS    18      55.850  48.170  26.300  1.00  0.00            
ATOM    180  CE  LYS    18      55.480  47.800  24.860  1.00  0.00            
ATOM    181  NZ  LYS    18      54.410  46.790  24.830  1.00  0.00            
ATOM    182  HZ1 LYS    18      54.150  46.610  23.870  1.00  0.00            
ATOM    183  HZ2 LYS    18      54.730  45.940  25.250  1.00  0.00            
ATOM    184  HZ3 LYS    18      53.610  47.130  25.310  1.00  0.00            
ATOM    185  C   LYS    18      54.480  52.700  27.600  1.00  0.00            
ATOM    186  O   LYS    18      54.270  53.610  26.800  1.00  0.00            
ATOM    187  N   PRO    19      55.240  52.850  28.700  1.00  0.00            
ATOM    188  CA  PRO    19      56.010  54.070  29.020  1.00  0.00            
ATOM    189  CB  PRO    19      56.720  53.760  30.340  1.00  0.00            
ATOM    190  CG  PRO    19      55.790  52.760  31.020  1.00  0.00            
ATOM    191  CD  PRO    19      55.250  51.930  29.860  1.00  0.00            
ATOM    192  C   PRO    19      57.040  54.430  27.930  1.00  0.00            
ATOM    193  O   PRO    19      57.550  53.560  27.230  1.00  0.00            
ATOM    194  N   ASN    20      57.370  55.720  27.860  1.00  0.00            
ATOM    195  H   ASN    20      56.930  56.400  28.450  1.00  0.00            
ATOM    196  CA  ASN    20      58.240  56.280  26.790  1.00  0.00            
ATOM    197  CB  ASN    20      57.840  57.730  26.480  1.00  0.00            
ATOM    198  CG  ASN    20      58.250  58.760  27.550  1.00  0.00            
ATOM    199  OD1 ASN    20      58.300  58.530  28.750  1.00  0.00            
ATOM    200  ND2 ASN    20      58.600  59.930  27.060  1.00  0.00            
ATOM    201 1HD2 ASN    20      58.480  60.120  26.090  1.00  0.00            
ATOM    202 2HD2 ASN    20      59.270  60.500  27.560  1.00  0.00            
ATOM    203  C   ASN    20      59.770  56.200  26.980  1.00  0.00            
ATOM    204  O   ASN    20      60.500  56.380  26.010  1.00  0.00            
ATOM    205  N   HIS    21      60.200  56.180  28.240  1.00  0.00            
ATOM    206  H   HIS    21      59.560  56.300  29.000  1.00  0.00            
ATOM    207  CA  HIS    21      61.620  56.220  28.660  1.00  0.00            
ATOM    208  CB  HIS    21      61.760  57.290  29.750  1.00  0.00            
ATOM    209  CG  HIS    21      60.920  57.040  31.020  1.00  0.00            
ATOM    210  ND1 HIS    21      59.840  56.260  31.100  1.00  0.00            
ATOM    211  CD2 HIS    21      61.140  57.560  32.230  1.00  0.00            
ATOM    212  HD2 HIS    21      61.980  58.190  32.520  1.00  0.00            
ATOM    213  CE1 HIS    21      59.400  56.310  32.360  1.00  0.00            
ATOM    214  HE1 HIS    21      58.530  55.790  32.770  1.00  0.00            
ATOM    215  NE2 HIS    21      60.200  57.100  33.050  1.00  0.00            
ATOM    216  HE2 HIS    21      60.240  57.140  34.080  1.00  0.00            
ATOM    217  C   HIS    21      62.220  54.880  29.140  1.00  0.00            
ATOM    218  O   HIS    21      63.440  54.790  29.290  1.00  0.00            
ATOM    219  N   VAL    22      61.360  54.030  29.680  1.00  0.00            
ATOM    220  H   VAL    22      60.510  54.370  30.080  1.00  0.00            
ATOM    221  CA  VAL    22      61.730  52.640  30.050  1.00  0.00            
ATOM    222  CB  VAL    22      61.050  52.080  31.300  1.00  0.00            
ATOM    223  CG1 VAL    22      62.070  52.000  32.420  1.00  0.00            
ATOM    224  CG2 VAL    22      59.820  52.850  31.770  1.00  0.00            
ATOM    225  C   VAL    22      61.640  51.580  28.950  1.00  0.00            
ATOM    226  O   VAL    22      60.550  51.220  28.510  1.00  0.00            
ATOM    227  N   THR    23      62.780  50.940  28.740  1.00  0.00            
ATOM    228  H   THR    23      63.620  51.220  29.230  1.00  0.00            
ATOM    229  CA  THR    23      62.940  49.800  27.800  1.00  0.00            
ATOM    230  CB  THR    23      64.400  49.410  27.560  1.00  0.00            
ATOM    231  OG1 THR    23      64.970  48.840  28.740  1.00  0.00            
ATOM    232  HG1 THR    23      65.620  48.090  28.430  1.00  0.00            
ATOM    233  CG2 THR    23      65.250  50.580  27.050  1.00  0.00            
ATOM    234  C   THR    23      62.200  48.540  28.280  1.00  0.00            
ATOM    235  O   THR    23      62.010  48.310  29.480  1.00  0.00            
ATOM    236  N   GLN    24      61.870  47.670  27.330  1.00  0.00            
ATOM    237  H   GLN    24      61.870  47.960  26.380  1.00  0.00            
ATOM    238  CA  GLN    24      61.110  46.430  27.610  1.00  0.00            
ATOM    239  CB  GLN    24      60.730  45.750  26.280  1.00  0.00            
ATOM    240  CG  GLN    24      59.760  44.570  26.450  1.00  0.00            
ATOM    241  CD  GLN    24      58.420  44.940  27.080  1.00  0.00            
ATOM    242  OE1 GLN    24      57.480  45.400  26.440  1.00  0.00            
ATOM    243  NE2 GLN    24      58.260  44.740  28.360  1.00  0.00            
ATOM    244 1HE2 GLN    24      58.990  44.420  28.970  1.00  0.00            
ATOM    245 2HE2 GLN    24      57.340  44.950  28.710  1.00  0.00            
ATOM    246  C   GLN    24      61.730  45.440  28.620  1.00  0.00            
ATOM    247  O   GLN    24      61.040  44.980  29.530  1.00  0.00            
ATOM    248  N   GLU    25      63.040  45.200  28.520  1.00  0.00            
ATOM    249  H   GLU    25      63.630  45.590  27.800  1.00  0.00            
ATOM    250  CA  GLU    25      63.750  44.370  29.520  1.00  0.00            
ATOM    251  CB  GLU    25      65.090  43.840  28.960  1.00  0.00            
ATOM    252  CG  GLU    25      66.300  44.780  28.930  1.00  0.00            
ATOM    253  CD  GLU    25      66.150  46.050  28.080  1.00  0.00            
ATOM    254  OE1 GLU    25      66.850  47.030  28.400  1.00  0.00            
ATOM    255  OE2 GLU    25      65.320  46.070  27.150  1.00  0.00            
ATOM    256  C   GLU    25      63.880  45.060  30.890  1.00  0.00            
ATOM    257  O   GLU    25      63.580  44.420  31.890  1.00  0.00            
ATOM    258  N   SER    26      64.040  46.390  30.900  1.00  0.00            
ATOM    259  H   SER    26      64.280  46.880  30.050  1.00  0.00            
ATOM    260  CA  SER    26      63.970  47.240  32.120  1.00  0.00            
ATOM    261  CB  SER    26      64.210  48.710  31.790  1.00  0.00            
ATOM    262  OG  SER    26      64.150  49.590  32.920  1.00  0.00            
ATOM    263  HG  SER    26      64.050  50.520  32.520  1.00  0.00            
ATOM    264  C   SER    26      62.610  47.130  32.830  1.00  0.00            
ATOM    265  O   SER    26      62.590  46.830  34.020  1.00  0.00            
ATOM    266  N   LEU    27      61.520  47.230  32.070  1.00  0.00            
ATOM    267  H   LEU    27      61.580  47.570  31.120  1.00  0.00            
ATOM    268  CA  LEU    27      60.140  47.000  32.570  1.00  0.00            
ATOM    269  CB  LEU    27      59.140  47.060  31.410  1.00  0.00            
ATOM    270  CG  LEU    27      58.860  48.470  30.870  1.00  0.00            
ATOM    271  CD1 LEU    27      58.160  48.380  29.520  1.00  0.00            
ATOM    272  CD2 LEU    27      57.960  49.250  31.830  1.00  0.00            
ATOM    273  C   LEU    27      59.990  45.640  33.300  1.00  0.00            
ATOM    274  O   LEU    27      59.700  45.600  34.500  1.00  0.00            
ATOM    275  N   ASN    28      60.390  44.580  32.600  1.00  0.00            
ATOM    276  H   ASN    28      60.620  44.670  31.620  1.00  0.00            
ATOM    277  CA  ASN    28      60.390  43.200  33.110  1.00  0.00            
ATOM    278  CB  ASN    28      60.730  42.200  32.000  1.00  0.00            
ATOM    279  CG  ASN    28      59.760  42.230  30.810  1.00  0.00            
ATOM    280  OD1 ASN    28      58.660  42.770  30.830  1.00  0.00            
ATOM    281  ND2 ASN    28      60.190  41.740  29.680  1.00  0.00            
ATOM    282 1HD2 ASN    28      61.100  41.330  29.590  1.00  0.00            
ATOM    283 2HD2 ASN    28      59.610  41.820  28.880  1.00  0.00            
ATOM    284  C   ASN    28      61.320  42.980  34.320  1.00  0.00            
ATOM    285  O   ASN    28      60.870  42.540  35.380  1.00  0.00            
ATOM    286  N   ALA    29      62.560  43.460  34.210  1.00  0.00            
ATOM    287  H   ALA    29      62.900  43.820  33.330  1.00  0.00            
ATOM    288  CA  ALA    29      63.580  43.410  35.290  1.00  0.00            
ATOM    289  CB  ALA    29      64.900  43.980  34.780  1.00  0.00            
ATOM    290  C   ALA    29      63.160  44.170  36.560  1.00  0.00            
ATOM    291  O   ALA    29      63.300  43.650  37.670  1.00  0.00            
ATOM    292  N   SER    30      62.550  45.340  36.390  1.00  0.00            
ATOM    293  H   SER    30      62.580  45.830  35.500  1.00  0.00            
ATOM    294  CA  SER    30      61.980  46.110  37.510  1.00  0.00            
ATOM    295  CB  SER    30      61.520  47.520  37.100  1.00  0.00            
ATOM    296  OG  SER    30      62.640  48.320  36.680  1.00  0.00            
ATOM    297  HG  SER    30      62.300  49.190  36.300  1.00  0.00            
ATOM    298  C   SER    30      60.830  45.370  38.230  1.00  0.00            
ATOM    299  O   SER    30      60.870  45.270  39.450  1.00  0.00            
ATOM    300  N   VAL    31      59.890  44.780  37.490  1.00  0.00            
ATOM    301  H   VAL    31      59.840  44.880  36.490  1.00  0.00            
ATOM    302  CA  VAL    31      58.810  43.980  38.120  1.00  0.00            
ATOM    303  CB  VAL    31      57.570  43.830  37.220  1.00  0.00            
ATOM    304  CG1 VAL    31      57.770  42.870  36.040  1.00  0.00            
ATOM    305  CG2 VAL    31      56.340  43.450  38.040  1.00  0.00            
ATOM    306  C   VAL    31      59.300  42.660  38.770  1.00  0.00            
ATOM    307  O   VAL    31      58.920  42.360  39.910  1.00  0.00            
ATOM    308  N   ARG    32      60.280  42.000  38.140  1.00  0.00            
ATOM    309  H   ARG    32      60.500  42.200  37.180  1.00  0.00            
ATOM    310  CA  ARG    32      61.030  40.860  38.730  1.00  0.00            
ATOM    311  CB  ARG    32      62.120  40.410  37.760  1.00  0.00            
ATOM    312  CG  ARG    32      61.690  39.440  36.660  1.00  0.00            
ATOM    313  CD  ARG    32      61.740  37.990  37.150  1.00  0.00            
ATOM    314  NE  ARG    32      62.120  37.110  36.030  1.00  0.00            
ATOM    315  HE  ARG    32      63.070  37.200  35.730  1.00  0.00            
ATOM    316  CZ  ARG    32      61.320  36.220  35.410  1.00  0.00            
ATOM    317  NH1 ARG    32      60.040  36.090  35.760  1.00  0.00            
ATOM    318 1HH1 ARG    32      59.630  36.710  36.440  1.00  0.00            
ATOM    319 2HH1 ARG    32      59.480  35.350  35.390  1.00  0.00            
ATOM    320  NH2 ARG    32      61.790  35.530  34.360  1.00  0.00            
ATOM    321 1HH2 ARG    32      62.730  35.650  34.040  1.00  0.00            
ATOM    322 2HH2 ARG    32      61.200  34.890  33.870  1.00  0.00            
ATOM    323  C   ARG    32      61.700  41.200  40.080  1.00  0.00            
ATOM    324  O   ARG    32      61.490  40.480  41.060  1.00  0.00            
ATOM    325  N   SER    33      62.360  42.360  40.140  1.00  0.00            
ATOM    326  H   SER    33      62.640  42.840  39.300  1.00  0.00            
ATOM    327  CA  SER    33      63.000  42.840  41.380  1.00  0.00            
ATOM    328  CB  SER    33      64.080  43.920  41.190  1.00  0.00            
ATOM    329  OG  SER    33      63.600  45.160  40.660  1.00  0.00            
ATOM    330  HG  SER    33      64.310  45.480  40.020  1.00  0.00            
ATOM    331  C   SER    33      62.070  43.210  42.540  1.00  0.00            
ATOM    332  O   SER    33      62.360  42.850  43.680  1.00  0.00            
ATOM    333  N   TYR    34      60.900  43.780  42.230  1.00  0.00            
ATOM    334  H   TYR    34      60.750  44.210  41.330  1.00  0.00            
ATOM    335  CA  TYR    34      59.820  43.960  43.240  1.00  0.00            
ATOM    336  CB  TYR    34      58.640  44.730  42.650  1.00  0.00            
ATOM    337  CG  TYR    34      57.740  45.400  43.700  1.00  0.00            
ATOM    338  CD1 TYR    34      57.690  46.790  43.760  1.00  0.00            
ATOM    339  HD1 TYR    34      58.230  47.380  43.020  1.00  0.00            
ATOM    340  CD2 TYR    34      56.930  44.660  44.560  1.00  0.00            
ATOM    341  HD2 TYR    34      56.820  43.580  44.420  1.00  0.00            
ATOM    342  CE1 TYR    34      56.840  47.420  44.660  1.00  0.00            
ATOM    343  HE1 TYR    34      56.810  48.520  44.670  1.00  0.00            
ATOM    344  CE2 TYR    34      56.090  45.290  45.470  1.00  0.00            
ATOM    345  HE2 TYR    34      55.460  44.680  46.120  1.00  0.00            
ATOM    346  CZ  TYR    34      56.030  46.680  45.520  1.00  0.00            
ATOM    347  OH  TYR    34      54.910  47.270  46.010  1.00  0.00            
ATOM    348  HH  TYR    34      54.570  46.740  46.800  1.00  0.00            
ATOM    349  C   TYR    34      59.320  42.610  43.780  1.00  0.00            
ATOM    350  O   TYR    34      59.210  42.420  44.990  1.00  0.00            
ATOM    351  N   TYR    35      59.060  41.670  42.860  1.00  0.00            
ATOM    352  H   TYR    35      59.090  41.900  41.880  1.00  0.00            
ATOM    353  CA  TYR    35      58.610  40.300  43.150  1.00  0.00            
ATOM    354  CB  TYR    35      58.200  39.680  41.800  1.00  0.00            
ATOM    355  CG  TYR    35      58.080  38.160  41.660  1.00  0.00            
ATOM    356  CD1 TYR    35      57.260  37.380  42.470  1.00  0.00            
ATOM    357  HD1 TYR    35      56.430  37.840  43.010  1.00  0.00            
ATOM    358  CD2 TYR    35      58.970  37.540  40.800  1.00  0.00            
ATOM    359  HD2 TYR    35      59.510  38.140  40.070  1.00  0.00            
ATOM    360  CE1 TYR    35      57.390  36.000  42.450  1.00  0.00            
ATOM    361  HE1 TYR    35      56.710  35.390  43.060  1.00  0.00            
ATOM    362  CE2 TYR    35      59.100  36.160  40.770  1.00  0.00            
ATOM    363  HE2 TYR    35      59.800  35.710  40.070  1.00  0.00            
ATOM    364  CZ  TYR    35      58.330  35.390  41.630  1.00  0.00            
ATOM    365  OH  TYR    35      58.730  34.120  41.860  1.00  0.00            
ATOM    366  HH  TYR    35      59.070  33.750  40.970  1.00  0.00            
ATOM    367  C   TYR    35      59.540  39.430  44.040  1.00  0.00            
ATOM    368  O   TYR    35      59.020  38.720  44.900  1.00  0.00            
ATOM    369  N   ASP    36      60.870  39.590  43.950  1.00  0.00            
ATOM    370  H   ASP    36      61.280  40.060  43.170  1.00  0.00            
ATOM    371  CA  ASP    36      61.830  38.930  44.880  1.00  0.00            
ATOM    372  CB  ASP    36      63.280  39.110  44.440  1.00  0.00            
ATOM    373  CG  ASP    36      64.320  38.460  45.380  1.00  0.00            
ATOM    374  OD1 ASP    36      64.510  37.230  45.270  1.00  0.00            
ATOM    375  OD2 ASP    36      64.890  39.190  46.220  1.00  0.00            
ATOM    376  C   ASP    36      61.680  39.420  46.330  1.00  0.00            
ATOM    377  O   ASP    36      61.380  38.640  47.240  1.00  0.00            
ATOM    378  N   ASN    37      61.710  40.740  46.480  1.00  0.00            
ATOM    379  H   ASN    37      62.100  41.310  45.770  1.00  0.00            
ATOM    380  CA  ASN    37      61.450  41.410  47.770  1.00  0.00            
ATOM    381  CB  ASN    37      61.630  42.910  47.550  1.00  0.00            
ATOM    382  CG  ASN    37      61.880  43.660  48.860  1.00  0.00            
ATOM    383  OD1 ASN    37      62.980  43.690  49.390  1.00  0.00            
ATOM    384  ND2 ASN    37      60.890  44.360  49.360  1.00  0.00            
ATOM    385 1HD2 ASN    37      60.020  44.440  48.870  1.00  0.00            
ATOM    386 2HD2 ASN    37      61.070  44.810  50.240  1.00  0.00            
ATOM    387  C   ASN    37      60.070  41.050  48.360  1.00  0.00            
ATOM    388  O   ASN    37      59.980  40.720  49.540  1.00  0.00            
ATOM    389  N   TRP    38      59.050  40.940  47.500  1.00  0.00            
ATOM    390  H   TRP    38      59.140  41.280  46.560  1.00  0.00            
ATOM    391  CA  TRP    38      57.710  40.410  47.850  1.00  0.00            
ATOM    392  CB  TRP    38      56.760  40.630  46.670  1.00  0.00            
ATOM    393  CG  TRP    38      55.330  40.100  46.850  1.00  0.00            
ATOM    394  CD1 TRP    38      54.280  40.750  47.330  1.00  0.00            
ATOM    395  HD1 TRP    38      54.280  41.780  47.690  1.00  0.00            
ATOM    396  CD2 TRP    38      54.870  38.880  46.380  1.00  0.00            
ATOM    397  NE1 TRP    38      53.180  39.990  47.220  1.00  0.00            
ATOM    398  HE1 TRP    38      52.250  40.270  47.460  1.00  0.00            
ATOM    399  CE2 TRP    38      53.510  38.840  46.640  1.00  0.00            
ATOM    400  CE3 TRP    38      55.480  37.880  45.620  1.00  0.00            
ATOM    401  HE3 TRP    38      56.540  37.930  45.390  1.00  0.00            
ATOM    402  CZ2 TRP    38      52.750  37.770  46.160  1.00  0.00            
ATOM    403  HZ2 TRP    38      51.680  37.730  46.360  1.00  0.00            
ATOM    404  CZ3 TRP    38      54.710  36.840  45.130  1.00  0.00            
ATOM    405  HZ3 TRP    38      55.170  36.090  44.490  1.00  0.00            
ATOM    406  CH2 TRP    38      53.350  36.780  45.400  1.00  0.00            
ATOM    407  HH2 TRP    38      52.750  35.980  44.970  1.00  0.00            
ATOM    408  C   TRP    38      57.740  38.950  48.360  1.00  0.00            
ATOM    409  O   TRP    38      57.340  38.720  49.500  1.00  0.00            
ATOM    410  N   LYS    39      58.440  38.060  47.640  1.00  0.00            
ATOM    411  H   LYS    39      58.790  38.280  46.720  1.00  0.00            
ATOM    412  CA  LYS    39      58.690  36.670  48.100  1.00  0.00            
ATOM    413  CB  LYS    39      59.530  35.840  47.120  1.00  0.00            
ATOM    414  CG  LYS    39      58.770  35.440  45.850  1.00  0.00            
ATOM    415  CD  LYS    39      59.400  34.220  45.150  1.00  0.00            
ATOM    416  CE  LYS    39      60.790  34.500  44.560  1.00  0.00            
ATOM    417  NZ  LYS    39      61.360  33.300  43.920  1.00  0.00            
ATOM    418  HZ1 LYS    39      62.270  33.530  43.550  1.00  0.00            
ATOM    419  HZ2 LYS    39      61.490  32.580  44.600  1.00  0.00            
ATOM    420  HZ3 LYS    39      60.770  32.970  43.180  1.00  0.00            
ATOM    421  C   LYS    39      59.370  36.600  49.480  1.00  0.00            
ATOM    422  O   LYS    39      58.750  36.140  50.430  1.00  0.00            
ATOM    423  N   LYS    40      60.480  37.300  49.620  1.00  0.00            
ATOM    424  H   LYS    40      60.900  37.770  48.830  1.00  0.00            
ATOM    425  CA  LYS    40      61.260  37.360  50.890  1.00  0.00            
ATOM    426  CB  LYS    40      62.510  38.210  50.690  1.00  0.00            
ATOM    427  CG  LYS    40      63.460  37.540  49.690  1.00  0.00            
ATOM    428  CD  LYS    40      64.760  38.320  49.650  1.00  0.00            
ATOM    429  CE  LYS    40      65.770  37.560  48.800  1.00  0.00            
ATOM    430  NZ  LYS    40      67.070  38.230  48.870  1.00  0.00            
ATOM    431  HZ1 LYS    40      67.760  37.620  48.460  1.00  0.00            
ATOM    432  HZ2 LYS    40      67.030  39.090  48.370  1.00  0.00            
ATOM    433  HZ3 LYS    40      67.310  38.410  49.820  1.00  0.00            
ATOM    434  C   LYS    40      60.510  37.880  52.120  1.00  0.00            
ATOM    435  O   LYS    40      60.720  37.400  53.230  1.00  0.00            
ATOM    436  N   LYS    41      59.700  38.910  51.880  1.00  0.00            
ATOM    437  H   LYS    41      59.740  39.400  51.000  1.00  0.00            
ATOM    438  CA  LYS    41      58.820  39.550  52.890  1.00  0.00            
ATOM    439  CB  LYS    41      58.370  40.890  52.300  1.00  0.00            
ATOM    440  CG  LYS    41      57.820  41.860  53.350  1.00  0.00            
ATOM    441  CD  LYS    41      57.360  43.170  52.700  1.00  0.00            
ATOM    442  CE  LYS    41      56.930  44.170  53.770  1.00  0.00            
ATOM    443  NZ  LYS    41      56.200  45.300  53.200  1.00  0.00            
ATOM    444  HZ1 LYS    41      55.920  45.930  53.940  1.00  0.00            
ATOM    445  HZ2 LYS    41      56.770  45.810  52.560  1.00  0.00            
ATOM    446  HZ3 LYS    41      55.380  44.960  52.740  1.00  0.00            
ATOM    447  C   LYS    41      57.600  38.700  53.280  1.00  0.00            
ATOM    448  O   LYS    41      57.130  38.780  54.420  1.00  0.00            
ATOM    449  N   TYR    42      57.040  37.950  52.330  1.00  0.00            
ATOM    450  H   TYR    42      57.360  37.990  51.370  1.00  0.00            
ATOM    451  CA  TYR    42      55.760  37.250  52.540  1.00  0.00            
ATOM    452  CB  TYR    42      54.710  37.810  51.580  1.00  0.00            
ATOM    453  CG  TYR    42      54.380  39.280  51.790  1.00  0.00            
ATOM    454  CD1 TYR    42      53.920  39.750  53.010  1.00  0.00            
ATOM    455  HD1 TYR    42      53.630  39.060  53.800  1.00  0.00            
ATOM    456  CD2 TYR    42      54.610  40.160  50.740  1.00  0.00            
ATOM    457  HD2 TYR    42      54.970  39.770  49.790  1.00  0.00            
ATOM    458  CE1 TYR    42      53.730  41.110  53.190  1.00  0.00            
ATOM    459  HE1 TYR    42      53.180  41.430  54.080  1.00  0.00            
ATOM    460  CE2 TYR    42      54.410  41.510  50.910  1.00  0.00            
ATOM    461  HE2 TYR    42      54.440  42.170  50.040  1.00  0.00            
ATOM    462  CZ  TYR    42      54.000  41.990  52.150  1.00  0.00            
ATOM    463  OH  TYR    42      54.070  43.320  52.380  1.00  0.00            
ATOM    464  HH  TYR    42      54.030  43.780  51.450  1.00  0.00            
ATOM    465  C   TYR    42      55.700  35.720  52.490  1.00  0.00            
ATOM    466  O   TYR    42      54.890  35.140  53.210  1.00  0.00            
ATOM    467  N   LEU    43      56.480  35.080  51.610  1.00  0.00            
ATOM    468  H   LEU    43      57.170  35.570  51.060  1.00  0.00            
ATOM    469  CA  LEU    43      56.490  33.610  51.460  1.00  0.00            
ATOM    470  CB  LEU    43      57.360  33.140  50.300  1.00  0.00            
ATOM    471  CG  LEU    43      56.550  32.670  49.080  1.00  0.00            
ATOM    472  CD1 LEU    43      57.530  32.210  48.000  1.00  0.00            
ATOM    473  CD2 LEU    43      55.600  31.530  49.430  1.00  0.00            
ATOM    474  C   LEU    43      56.930  32.870  52.720  1.00  0.00            
ATOM    475  O   LEU    43      58.060  33.010  53.190  1.00  0.00            
ATOM    476  N   LYS    44      55.990  32.110  53.250  1.00  0.00            
ATOM    477  H   LYS    44      55.070  32.060  52.830  1.00  0.00            
ATOM    478  CA  LYS    44      56.160  31.310  54.480  1.00  0.00            
ATOM    479  CB  LYS    44      55.200  31.830  55.550  1.00  0.00            
ATOM    480  CG  LYS    44      55.470  33.290  55.930  1.00  0.00            
ATOM    481  CD  LYS    44      56.880  33.420  56.480  1.00  0.00            
ATOM    482  CE  LYS    44      57.340  34.870  56.610  1.00  0.00            
ATOM    483  NZ  LYS    44      58.660  34.850  57.250  1.00  0.00            
ATOM    484  HZ1 LYS    44      58.980  35.790  57.420  1.00  0.00            
ATOM    485  HZ2 LYS    44      58.600  34.360  58.120  1.00  0.00            
ATOM    486  HZ3 LYS    44      59.320  34.360  56.690  1.00  0.00            
ATOM    487  C   LYS    44      55.920  29.820  54.240  1.00  0.00            
ATOM    488  O   LYS    44      55.170  29.430  53.350  1.00  0.00            
ATOM    489  N   ASN    45      56.560  29.040  55.100  1.00  0.00            
ATOM    490  H   ASN    45      57.060  29.450  55.870  1.00  0.00            
ATOM    491  CA  ASN    45      56.610  27.570  55.010  1.00  0.00            
ATOM    492  CB  ASN    45      58.090  27.180  54.910  1.00  0.00            
ATOM    493  CG  ASN    45      58.730  27.470  53.550  1.00  0.00            
ATOM    494  OD1 ASN    45      58.880  28.610  53.100  1.00  0.00            
ATOM    495  ND2 ASN    45      59.070  26.400  52.870  1.00  0.00            
ATOM    496 1HD2 ASN    45      58.870  25.490  53.250  1.00  0.00            
ATOM    497 2HD2 ASN    45      59.650  26.500  52.060  1.00  0.00            
ATOM    498  C   ASN    45      56.000  26.850  56.240  1.00  0.00            
ATOM    499  O   ASN    45      55.570  25.700  56.170  1.00  0.00            
ATOM    500  N   ASP    46      56.240  27.490  57.370  1.00  0.00            
ATOM    501  H   ASP    46      56.800  28.330  57.350  1.00  0.00            
ATOM    502  CA  ASP    46      55.970  27.170  58.780  1.00  0.00            
ATOM    503  CB  ASP    46      56.540  28.370  59.570  1.00  0.00            
ATOM    504  CG  ASP    46      57.810  29.040  59.010  1.00  0.00            
ATOM    505  OD1 ASP    46      57.700  29.750  57.970  1.00  0.00            
ATOM    506  OD2 ASP    46      58.860  28.950  59.660  1.00  0.00            
ATOM    507  C   ASP    46      54.480  26.940  59.120  1.00  0.00            
ATOM    508  O   ASP    46      53.780  27.840  59.580  1.00  0.00            
ATOM    509  N   LEU    47      54.070  25.680  59.050  1.00  0.00            
ATOM    510  H   LEU    47      54.720  24.930  58.970  1.00  0.00            
ATOM    511  CA  LEU    47      52.670  25.250  59.290  1.00  0.00            
ATOM    512  CB  LEU    47      52.110  24.490  58.080  1.00  0.00            
ATOM    513  CG  LEU    47      51.760  25.380  56.890  1.00  0.00            
ATOM    514  CD1 LEU    47      51.450  24.500  55.680  1.00  0.00            
ATOM    515  CD2 LEU    47      50.530  26.250  57.210  1.00  0.00            
ATOM    516  C   LEU    47      52.550  24.330  60.510  1.00  0.00            
ATOM    517  O   LEU    47      53.370  23.430  60.680  1.00  0.00            
ATOM    518  N   SER    48      51.400  24.420  61.180  1.00  0.00            
ATOM    519  H   SER    48      50.680  25.080  60.910  1.00  0.00            
ATOM    520  CA  SER    48      51.150  23.680  62.440  1.00  0.00            
ATOM    521  CB  SER    48      50.600  24.670  63.470  1.00  0.00            
ATOM    522  OG  SER    48      51.150  24.450  64.770  1.00  0.00            
ATOM    523  HG  SER    48      50.600  23.690  65.210  1.00  0.00            
ATOM    524  C   SER    48      50.150  22.520  62.290  1.00  0.00            
ATOM    525  O   SER    48      50.310  21.470  62.920  1.00  0.00            
ATOM    526  N   SER    49      49.100  22.720  61.480  1.00  0.00            
ATOM    527  H   SER    49      48.980  23.610  61.020  1.00  0.00            
ATOM    528  CA  SER    49      48.040  21.710  61.230  1.00  0.00            
ATOM    529  CB  SER    49      46.780  22.090  62.020  1.00  0.00            
ATOM    530  OG  SER    49      45.740  21.090  62.020  1.00  0.00            
ATOM    531  HG  SER    49      45.140  21.300  62.810  1.00  0.00            
ATOM    532  C   SER    49      47.630  21.500  59.760  1.00  0.00            
ATOM    533  O   SER    49      47.290  20.380  59.380  1.00  0.00            
ATOM    534  N   LEU    50      47.610  22.570  58.970  1.00  0.00            
ATOM    535  H   LEU    50      47.960  23.470  59.280  1.00  0.00            
ATOM    536  CA  LEU    50      47.140  22.560  57.560  1.00  0.00            
ATOM    537  CB  LEU    50      46.940  24.000  57.070  1.00  0.00            
ATOM    538  CG  LEU    50      46.160  24.120  55.750  1.00  0.00            
ATOM    539  CD1 LEU    50      44.730  23.620  55.910  1.00  0.00            
ATOM    540  CD2 LEU    50      46.160  25.570  55.270  1.00  0.00            
ATOM    541  C   LEU    50      48.080  21.800  56.600  1.00  0.00            
ATOM    542  O   LEU    50      49.210  22.230  56.370  1.00  0.00            
ATOM    543  N   PRO    51      47.580  20.710  56.010  1.00  0.00            
ATOM    544  CA  PRO    51      48.290  20.020  54.920  1.00  0.00            
ATOM    545  CB  PRO    51      47.530  18.700  54.750  1.00  0.00            
ATOM    546  CG  PRO    51      46.120  19.020  55.220  1.00  0.00            
ATOM    547  CD  PRO    51      46.330  20.010  56.360  1.00  0.00            
ATOM    548  C   PRO    51      48.280  20.860  53.640  1.00  0.00            
ATOM    549  O   PRO    51      47.220  21.190  53.100  1.00  0.00            
ATOM    550  N   GLY    52      49.470  21.250  53.220  1.00  0.00            
ATOM    551  H   GLY    52      50.300  21.020  53.720  1.00  0.00            
ATOM    552  CA  GLY    52      49.620  22.100  52.020  1.00  0.00            
ATOM    553  C   GLY    52      51.070  22.390  51.630  1.00  0.00            
ATOM    554  O   GLY    52      51.680  21.680  50.830  1.00  0.00            
ATOM    555  N   GLY    53      51.640  23.390  52.300  1.00  0.00            
ATOM    556  H   GLY    53      51.180  23.850  53.060  1.00  0.00            
ATOM    557  CA  GLY    53      53.000  23.870  52.010  1.00  0.00            
ATOM    558  C   GLY    53      53.090  25.390  52.080  1.00  0.00            
ATOM    559  O   GLY    53      52.540  26.010  53.000  1.00  0.00            
ATOM    560  N   TYR    54      53.760  25.960  51.090  1.00  0.00            
ATOM    561  H   TYR    54      54.220  25.400  50.400  1.00  0.00            
ATOM    562  CA  TYR    54      53.950  27.410  50.960  1.00  0.00            
ATOM    563  CB  TYR    54      54.670  27.750  49.650  1.00  0.00            
ATOM    564  CG  TYR    54      56.150  27.370  49.620  1.00  0.00            
ATOM    565  CD1 TYR    54      56.590  26.500  48.620  1.00  0.00            
ATOM    566  HD1 TYR    54      55.870  25.880  48.090  1.00  0.00            
ATOM    567  CD2 TYR    54      57.090  28.090  50.340  1.00  0.00            
ATOM    568  HD2 TYR    54      56.790  28.700  51.200  1.00  0.00            
ATOM    569  CE1 TYR    54      57.940  26.390  48.330  1.00  0.00            
ATOM    570  HE1 TYR    54      58.260  25.700  47.540  1.00  0.00            
ATOM    571  CE2 TYR    54      58.450  27.980  50.050  1.00  0.00            
ATOM    572  HE2 TYR    54      59.170  28.550  50.640  1.00  0.00            
ATOM    573  CZ  TYR    54      58.880  27.130  49.040  1.00  0.00            
ATOM    574  OH  TYR    54      60.190  27.100  48.690  1.00  0.00            
ATOM    575  HH  TYR    54      60.750  27.100  49.550  1.00  0.00            
ATOM    576  C   TYR    54      52.650  28.240  51.040  1.00  0.00            
ATOM    577  O   TYR    54      51.590  27.850  50.540  1.00  0.00            
ATOM    578  N   TYR    55      52.750  29.310  51.800  1.00  0.00            
ATOM    579  H   TYR    55      53.560  29.450  52.390  1.00  0.00            
ATOM    580  CA  TYR    55      51.690  30.330  51.940  1.00  0.00            
ATOM    581  CB  TYR    55      50.820  30.040  53.170  1.00  0.00            
ATOM    582  CG  TYR    55      51.520  30.230  54.530  1.00  0.00            
ATOM    583  CD1 TYR    55      52.180  29.160  55.130  1.00  0.00            
ATOM    584  HD1 TYR    55      52.310  28.220  54.590  1.00  0.00            
ATOM    585  CD2 TYR    55      51.340  31.420  55.230  1.00  0.00            
ATOM    586  HD2 TYR    55      50.920  32.290  54.730  1.00  0.00            
ATOM    587  CE1 TYR    55      52.650  29.280  56.430  1.00  0.00            
ATOM    588  HE1 TYR    55      53.140  28.430  56.900  1.00  0.00            
ATOM    589  CE2 TYR    55      51.790  31.530  56.530  1.00  0.00            
ATOM    590  HE2 TYR    55      51.570  32.440  57.090  1.00  0.00            
ATOM    591  CZ  TYR    55      52.460  30.470  57.130  1.00  0.00            
ATOM    592  OH  TYR    55      53.060  30.630  58.330  1.00  0.00            
ATOM    593  HH  TYR    55      52.810  31.510  58.730  1.00  0.00            
ATOM    594  C   TYR    55      52.270  31.750  51.970  1.00  0.00            
ATOM    595  O   TYR    55      53.460  31.930  52.240  1.00  0.00            
ATOM    596  N   VAL    56      51.440  32.740  51.690  1.00  0.00            
ATOM    597  H   VAL    56      50.450  32.590  51.540  1.00  0.00            
ATOM    598  CA  VAL    56      51.890  34.150  51.750  1.00  0.00            
ATOM    599  CB  VAL    56      51.680  34.850  50.400  1.00  0.00            
ATOM    600  CG1 VAL    56      51.820  36.370  50.450  1.00  0.00            
ATOM    601  CG2 VAL    56      52.670  34.290  49.380  1.00  0.00            
ATOM    602  C   VAL    56      51.240  34.860  52.940  1.00  0.00            
ATOM    603  O   VAL    56      50.040  35.100  52.940  1.00  0.00            
ATOM    604  N   LYS    57      52.100  35.190  53.900  1.00  0.00            
ATOM    605  H   LYS    57      53.090  35.060  53.740  1.00  0.00            
ATOM    606  CA  LYS    57      51.740  35.780  55.210  1.00  0.00            
ATOM    607  CB  LYS    57      53.040  36.140  55.940  1.00  0.00            
ATOM    608  CG  LYS    57      52.810  36.350  57.440  1.00  0.00            
ATOM    609  CD  LYS    57      54.040  36.950  58.120  1.00  0.00            
ATOM    610  CE  LYS    57      54.240  38.420  57.730  1.00  0.00            
ATOM    611  NZ  LYS    57      55.340  39.040  58.470  1.00  0.00            
ATOM    612  HZ1 LYS    57      55.380  40.010  58.230  1.00  0.00            
ATOM    613  HZ2 LYS    57      55.190  38.950  59.470  1.00  0.00            
ATOM    614  HZ3 LYS    57      56.210  38.620  58.230  1.00  0.00            
ATOM    615  C   LYS    57      50.850  37.020  55.050  1.00  0.00            
ATOM    616  O   LYS    57      51.310  38.150  54.850  1.00  0.00            
ATOM    617  N   GLY    58      49.560  36.760  55.210  1.00  0.00            
ATOM    618  H   GLY    58      49.230  35.830  55.410  1.00  0.00            
ATOM    619  CA  GLY    58      48.510  37.720  54.850  1.00  0.00            
ATOM    620  C   GLY    58      47.880  38.460  56.020  1.00  0.00            
ATOM    621  O   GLY    58      47.730  37.960  57.140  1.00  0.00            
ATOM    622  N   GLU    59      47.520  39.700  55.690  1.00  0.00            
ATOM    623  H   GLU    59      47.790  40.070  54.810  1.00  0.00            
ATOM    624  CA  GLU    59      46.750  40.610  56.550  1.00  0.00            
ATOM    625  CB  GLU    59      46.880  42.000  55.930  1.00  0.00            
ATOM    626  CG  GLU    59      46.460  43.150  56.850  1.00  0.00            
ATOM    627  CD  GLU    59      44.950  43.210  57.020  1.00  0.00            
ATOM    628  OE1 GLU    59      44.280  43.530  56.030  1.00  0.00            
ATOM    629  OE2 GLU    59      44.450  42.750  58.070  1.00  0.00            
ATOM    630  C   GLU    59      45.300  40.100  56.640  1.00  0.00            
ATOM    631  O   GLU    59      44.610  40.060  55.620  1.00  0.00            
ATOM    632  N   ILE    60      45.130  39.270  57.660  1.00  0.00            
ATOM    633  H   ILE    60      45.930  38.940  58.160  1.00  0.00            
ATOM    634  CA  ILE    60      43.860  38.650  58.080  1.00  0.00            
ATOM    635  CB  ILE    60      43.880  37.170  57.630  1.00  0.00            
ATOM    636  CG1 ILE    60      42.580  36.420  57.930  1.00  0.00            
ATOM    637  CG2 ILE    60      45.080  36.370  58.140  1.00  0.00            
ATOM    638  CD  ILE    60      41.430  36.830  57.010  1.00  0.00            
ATOM    639  C   ILE    60      43.690  38.880  59.600  1.00  0.00            
ATOM    640  O   ILE    60      44.390  38.250  60.410  1.00  0.00            
ATOM    641  N   THR    61      43.140  40.050  59.910  1.00  0.00            
ATOM    642  H   THR    61      42.970  40.750  59.220  1.00  0.00            
ATOM    643  CA  THR    61      43.020  40.510  61.330  1.00  0.00            
ATOM    644  CB  THR    61      43.930  41.700  61.650  1.00  0.00            
ATOM    645  OG1 THR    61      43.460  42.870  60.980  1.00  0.00            
ATOM    646  HG1 THR    61      43.570  43.670  61.620  1.00  0.00            
ATOM    647  CG2 THR    61      45.410  41.410  61.360  1.00  0.00            
ATOM    648  C   THR    61      41.620  40.870  61.860  1.00  0.00            
ATOM    649  O   THR    61      41.330  40.580  63.020  1.00  0.00            
ATOM    650  N   GLY    62      40.740  41.350  60.990  1.00  0.00            
ATOM    651  H   GLY    62      40.860  41.190  60.010  1.00  0.00            
ATOM    652  CA  GLY    62      39.430  41.900  61.380  1.00  0.00            
ATOM    653  C   GLY    62      38.320  40.940  60.930  1.00  0.00            
ATOM    654  O   GLY    62      37.930  40.990  59.770  1.00  0.00            
ATOM    655  N   ASP    63      37.970  40.100  61.900  1.00  0.00            
ATOM    656  H   ASP    63      38.180  40.330  62.850  1.00  0.00            
ATOM    657  CA  ASP    63      37.180  38.860  61.780  1.00  0.00            
ATOM    658  CB  ASP    63      35.660  39.050  61.670  1.00  0.00            
ATOM    659  CG  ASP    63      35.170  39.670  60.370  1.00  0.00            
ATOM    660  OD1 ASP    63      35.190  38.920  59.380  1.00  0.00            
ATOM    661  OD2 ASP    63      34.700  40.840  60.410  1.00  0.00            
ATOM    662  C   ASP    63      37.730  37.800  60.800  1.00  0.00            
ATOM    663  O   ASP    63      38.140  38.100  59.680  1.00  0.00            
ATOM    664  N   ALA    64      38.160  36.740  61.470  1.00  0.00            
ATOM    665  H   ALA    64      38.220  36.790  62.470  1.00  0.00            
ATOM    666  CA  ALA    64      38.630  35.470  60.880  1.00  0.00            
ATOM    667  CB  ALA    64      40.000  35.600  60.210  1.00  0.00            
ATOM    668  C   ALA    64      38.700  34.370  61.940  1.00  0.00            
ATOM    669  O   ALA    64      39.680  34.240  62.690  1.00  0.00            
ATOM    670  N   ASP    65      37.510  33.860  62.200  1.00  0.00            
ATOM    671  H   ASP    65      36.670  34.380  62.010  1.00  0.00            
ATOM    672  CA  ASP    65      37.320  32.580  62.910  1.00  0.00            
ATOM    673  CB  ASP    65      35.860  32.460  63.370  1.00  0.00            
ATOM    674  CG  ASP    65      35.510  33.540  64.410  1.00  0.00            
ATOM    675  OD1 ASP    65      36.340  33.780  65.300  1.00  0.00            
ATOM    676  OD2 ASP    65      34.510  34.270  64.200  1.00  0.00            
ATOM    677  C   ASP    65      37.760  31.440  61.980  1.00  0.00            
ATOM    678  O   ASP    65      37.560  31.500  60.770  1.00  0.00            
ATOM    679  N   GLY    66      38.310  30.400  62.590  1.00  0.00            
ATOM    680  H   GLY    66      38.020  30.130  63.520  1.00  0.00            
ATOM    681  CA  GLY    66      39.150  29.430  61.860  1.00  0.00            
ATOM    682  C   GLY    66      40.540  29.380  62.490  1.00  0.00            
ATOM    683  O   GLY    66      41.320  30.340  62.440  1.00  0.00            
ATOM    684  N   PHE    67      40.810  28.230  63.100  1.00  0.00            
ATOM    685  H   PHE    67      40.100  27.520  63.150  1.00  0.00            
ATOM    686  CA  PHE    67      42.030  27.950  63.880  1.00  0.00            
ATOM    687  CB  PHE    67      42.000  26.460  64.210  1.00  0.00            
ATOM    688  CG  PHE    67      42.830  26.130  65.440  1.00  0.00            
ATOM    689  CD1 PHE    67      44.190  25.870  65.300  1.00  0.00            
ATOM    690  HD1 PHE    67      44.690  26.010  64.340  1.00  0.00            
ATOM    691  CD2 PHE    67      42.210  25.970  66.670  1.00  0.00            
ATOM    692  HD2 PHE    67      41.160  26.240  66.800  1.00  0.00            
ATOM    693  CE1 PHE    67      44.910  25.410  66.390  1.00  0.00            
ATOM    694  HE1 PHE    67      45.980  25.300  66.320  1.00  0.00            
ATOM    695  CE2 PHE    67      42.930  25.500  67.760  1.00  0.00            
ATOM    696  HE2 PHE    67      42.460  25.420  68.740  1.00  0.00            
ATOM    697  CZ  PHE    67      44.280  25.210  67.610  1.00  0.00            
ATOM    698  HZ  PHE    67      44.830  24.710  68.400  1.00  0.00            
ATOM    699  C   PHE    67      43.330  28.320  63.130  1.00  0.00            
ATOM    700  O   PHE    67      43.640  27.780  62.080  1.00  0.00            
ATOM    701  N   LYS    68      44.090  29.230  63.740  1.00  0.00            
ATOM    702  H   LYS    68      43.990  29.390  64.730  1.00  0.00            
ATOM    703  CA  LYS    68      45.260  29.930  63.140  1.00  0.00            
ATOM    704  CB  LYS    68      46.540  29.100  63.170  1.00  0.00            
ATOM    705  CG  LYS    68      47.270  29.040  64.500  1.00  0.00            
ATOM    706  CD  LYS    68      48.630  28.350  64.300  1.00  0.00            
ATOM    707  CE  LYS    68      49.690  29.170  63.560  1.00  0.00            
ATOM    708  NZ  LYS    68      50.870  28.360  63.250  1.00  0.00            
ATOM    709  HZ1 LYS    68      51.550  28.910  62.750  1.00  0.00            
ATOM    710  HZ2 LYS    68      51.280  27.980  64.090  1.00  0.00            
ATOM    711  HZ3 LYS    68      50.590  27.600  62.650  1.00  0.00            
ATOM    712  C   LYS    68      45.090  30.500  61.710  1.00  0.00            
ATOM    713  O   LYS    68      45.510  29.860  60.740  1.00  0.00            
ATOM    714  N   PRO    69      44.630  31.750  61.570  1.00  0.00            
ATOM    715  CA  PRO    69      44.640  32.460  60.280  1.00  0.00            
ATOM    716  CB  PRO    69      43.990  33.810  60.580  1.00  0.00            
ATOM    717  CG  PRO    69      43.000  33.460  61.690  1.00  0.00            
ATOM    718  CD  PRO    69      43.790  32.470  62.540  1.00  0.00            
ATOM    719  C   PRO    69      46.060  32.630  59.720  1.00  0.00            
ATOM    720  O   PRO    69      47.010  32.980  60.430  1.00  0.00            
ATOM    721  N   LEU    70      46.210  32.260  58.450  1.00  0.00            
ATOM    722  H   LEU    70      45.500  31.690  58.010  1.00  0.00            
ATOM    723  CA  LEU    70      47.470  32.390  57.690  1.00  0.00            
ATOM    724  CB  LEU    70      47.750  31.120  56.880  1.00  0.00            
ATOM    725  CG  LEU    70      47.830  29.810  57.670  1.00  0.00            
ATOM    726  CD1 LEU    70      47.740  28.640  56.700  1.00  0.00            
ATOM    727  CD2 LEU    70      49.140  29.710  58.450  1.00  0.00            
ATOM    728  C   LEU    70      47.460  33.570  56.700  1.00  0.00            
ATOM    729  O   LEU    70      48.410  34.360  56.630  1.00  0.00            
ATOM    730  N   GLY    71      46.350  33.700  55.990  1.00  0.00            
ATOM    731  H   GLY    71      45.560  33.100  56.130  1.00  0.00            
ATOM    732  CA  GLY    71      46.150  34.730  54.940  1.00  0.00            
ATOM    733  C   GLY    71      44.740  34.660  54.340  1.00  0.00            
ATOM    734  O   GLY    71      43.860  33.970  54.850  1.00  0.00            
ATOM    735  N   THR    72      44.600  35.280  53.170  1.00  0.00            
ATOM    736  H   THR    72      45.400  35.630  52.670  1.00  0.00            
ATOM    737  CA  THR    72      43.290  35.390  52.490  1.00  0.00            
ATOM    738  CB  THR    72      42.850  36.850  52.250  1.00  0.00            
ATOM    739  OG1 THR    72      43.800  37.590  51.470  1.00  0.00            
ATOM    740  HG1 THR    72      43.280  38.330  51.030  1.00  0.00            
ATOM    741  CG2 THR    72      42.570  37.570  53.570  1.00  0.00            
ATOM    742  C   THR    72      43.270  34.660  51.140  1.00  0.00            
ATOM    743  O   THR    72      44.230  34.740  50.380  1.00  0.00            
ATOM    744  N   SER    73      42.110  34.100  50.790  1.00  0.00            
ATOM    745  H   SER    73      41.360  34.000  51.460  1.00  0.00            
ATOM    746  CA  SER    73      41.890  33.370  49.510  1.00  0.00            
ATOM    747  CB  SER    73      40.450  32.870  49.360  1.00  0.00            
ATOM    748  OG  SER    73      39.520  33.940  49.560  1.00  0.00            
ATOM    749  HG  SER    73      38.600  33.490  49.670  1.00  0.00            
ATOM    750  C   SER    73      42.230  34.150  48.240  1.00  0.00            
ATOM    751  O   SER    73      43.040  33.680  47.440  1.00  0.00            
ATOM    752  N   GLU    74      41.760  35.390  48.150  1.00  0.00            
ATOM    753  H   GLU    74      40.960  35.670  48.700  1.00  0.00            
ATOM    754  CA  GLU    74      42.170  36.300  47.060  1.00  0.00            
ATOM    755  CB  GLU    74      41.300  37.550  47.010  1.00  0.00            
ATOM    756  CG  GLU    74      41.530  38.520  48.170  1.00  0.00            
ATOM    757  CD  GLU    74      40.510  39.630  47.990  1.00  0.00            
ATOM    758  OE1 GLU    74      40.710  40.550  47.220  1.00  0.00            
ATOM    759  OE2 GLU    74      39.410  39.510  48.750  1.00  0.00            
ATOM    760  HE2 GLU    74      38.640  39.930  48.180  1.00  0.00            
ATOM    761  C   GLU    74      43.660  36.680  47.090  1.00  0.00            
ATOM    762  O   GLU    74      44.270  36.810  46.040  1.00  0.00            
ATOM    763  N   GLY    75      44.240  36.740  48.290  1.00  0.00            
ATOM    764  H   GLY    75      43.770  36.400  49.110  1.00  0.00            
ATOM    765  CA  GLY    75      45.680  36.990  48.490  1.00  0.00            
ATOM    766  C   GLY    75      46.490  35.830  47.900  1.00  0.00            
ATOM    767  O   GLY    75      47.140  36.020  46.880  1.00  0.00            
ATOM    768  N   GLN    76      46.110  34.620  48.300  1.00  0.00            
ATOM    769  H   GLN    76      45.510  34.510  49.110  1.00  0.00            
ATOM    770  CA  GLN    76      46.590  33.350  47.700  1.00  0.00            
ATOM    771  CB  GLN    76      45.970  32.150  48.410  1.00  0.00            
ATOM    772  CG  GLN    76      46.370  32.030  49.890  1.00  0.00            
ATOM    773  CD  GLN    76      47.750  31.420  50.130  1.00  0.00            
ATOM    774  OE1 GLN    76      48.730  32.060  50.480  1.00  0.00            
ATOM    775  NE2 GLN    76      47.830  30.120  49.950  1.00  0.00            
ATOM    776 1HE2 GLN    76      47.080  29.590  49.590  1.00  0.00            
ATOM    777 2HE2 GLN    76      48.620  29.610  50.300  1.00  0.00            
ATOM    778  C   GLN    76      46.360  33.280  46.180  1.00  0.00            
ATOM    779  O   GLN    76      47.290  33.000  45.420  1.00  0.00            
ATOM    780  N   GLY    77      45.180  33.730  45.750  1.00  0.00            
ATOM    781  H   GLY    77      44.400  33.780  46.380  1.00  0.00            
ATOM    782  CA  GLY    77      44.810  33.960  44.330  1.00  0.00            
ATOM    783  C   GLY    77      45.780  34.900  43.580  1.00  0.00            
ATOM    784  O   GLY    77      46.380  34.470  42.590  1.00  0.00            
ATOM    785  N   TYR    78      46.010  36.090  44.120  1.00  0.00            
ATOM    786  H   TYR    78      45.430  36.420  44.880  1.00  0.00            
ATOM    787  CA  TYR    78      47.000  37.060  43.600  1.00  0.00            
ATOM    788  CB  TYR    78      47.010  38.370  44.390  1.00  0.00            
ATOM    789  CG  TYR    78      45.660  39.090  44.450  1.00  0.00            
ATOM    790  CD1 TYR    78      44.790  39.150  43.360  1.00  0.00            
ATOM    791  HD1 TYR    78      45.080  38.770  42.380  1.00  0.00            
ATOM    792  CD2 TYR    78      45.260  39.600  45.680  1.00  0.00            
ATOM    793  HD2 TYR    78      45.930  39.540  46.530  1.00  0.00            
ATOM    794  CE1 TYR    78      43.520  39.680  43.520  1.00  0.00            
ATOM    795  HE1 TYR    78      42.790  39.550  42.720  1.00  0.00            
ATOM    796  CE2 TYR    78      43.990  40.120  45.830  1.00  0.00            
ATOM    797  HE2 TYR    78      43.670  40.420  46.830  1.00  0.00            
ATOM    798  CZ  TYR    78      43.110  40.170  44.760  1.00  0.00            
ATOM    799  OH  TYR    78      41.930  40.810  44.870  1.00  0.00            
ATOM    800  HH  TYR    78      41.550  40.640  45.790  1.00  0.00            
ATOM    801  C   TYR    78      48.430  36.520  43.610  1.00  0.00            
ATOM    802  O   TYR    78      49.120  36.630  42.600  1.00  0.00            
ATOM    803  N   GLY    79      48.800  35.850  44.700  1.00  0.00            
ATOM    804  H   GLY    79      48.250  35.900  45.550  1.00  0.00            
ATOM    805  CA  GLY    79      50.070  35.100  44.830  1.00  0.00            
ATOM    806  C   GLY    79      50.280  34.160  43.630  1.00  0.00            
ATOM    807  O   GLY    79      51.180  34.410  42.840  1.00  0.00            
ATOM    808  N   MET    80      49.240  33.370  43.390  1.00  0.00            
ATOM    809  H   MET    80      48.490  33.290  44.060  1.00  0.00            
ATOM    810  CA  MET    80      49.130  32.480  42.210  1.00  0.00            
ATOM    811  CB  MET    80      47.930  31.540  42.330  1.00  0.00            
ATOM    812  CG  MET    80      48.160  30.530  43.470  1.00  0.00            
ATOM    813  SD  MET    80      46.840  29.280  43.690  1.00  0.00            
ATOM    814  CE  MET    80      45.610  30.200  44.570  1.00  0.00            
ATOM    815  C   MET    80      49.170  33.200  40.850  1.00  0.00            
ATOM    816  O   MET    80      50.030  32.850  40.040  1.00  0.00            
ATOM    817  N   ILE    81      48.430  34.290  40.650  1.00  0.00            
ATOM    818  H   ILE    81      47.700  34.550  41.300  1.00  0.00            
ATOM    819  CA  ILE    81      48.490  35.100  39.400  1.00  0.00            
ATOM    820  CB  ILE    81      47.430  36.220  39.380  1.00  0.00            
ATOM    821  CG1 ILE    81      46.020  35.630  39.500  1.00  0.00            
ATOM    822  CG2 ILE    81      47.490  37.010  38.070  1.00  0.00            
ATOM    823  CD  ILE    81      44.990  36.660  39.970  1.00  0.00            
ATOM    824  C   ILE    81      49.900  35.680  39.130  1.00  0.00            
ATOM    825  O   ILE    81      50.470  35.410  38.070  1.00  0.00            
ATOM    826  N   ILE    82      50.500  36.330  40.130  1.00  0.00            
ATOM    827  H   ILE    82      50.050  36.410  41.030  1.00  0.00            
ATOM    828  CA  ILE    82      51.850  36.940  40.020  1.00  0.00            
ATOM    829  CB  ILE    82      52.220  37.660  41.340  1.00  0.00            
ATOM    830  CG1 ILE    82      51.230  38.800  41.620  1.00  0.00            
ATOM    831  CG2 ILE    82      53.650  38.220  41.310  1.00  0.00            
ATOM    832  CD  ILE    82      51.240  39.210  43.090  1.00  0.00            
ATOM    833  C   ILE    82      52.920  35.900  39.620  1.00  0.00            
ATOM    834  O   ILE    82      53.630  36.090  38.630  1.00  0.00            
ATOM    835  N   THR    83      52.890  34.760  40.280  1.00  0.00            
ATOM    836  H   THR    83      52.200  34.550  40.990  1.00  0.00            
ATOM    837  CA  THR    83      53.830  33.640  40.020  1.00  0.00            
ATOM    838  CB  THR    83      53.870  32.690  41.200  1.00  0.00            
ATOM    839  OG1 THR    83      52.520  32.310  41.460  1.00  0.00            
ATOM    840  HG1 THR    83      52.440  31.520  42.100  1.00  0.00            
ATOM    841  CG2 THR    83      54.520  33.320  42.430  1.00  0.00            
ATOM    842  C   THR    83      53.540  32.830  38.740  1.00  0.00            
ATOM    843  O   THR    83      54.500  32.420  38.090  1.00  0.00            
ATOM    844  N   VAL    84      52.270  32.630  38.370  1.00  0.00            
ATOM    845  H   VAL    84      51.520  32.720  39.040  1.00  0.00            
ATOM    846  CA  VAL    84      51.890  32.090  37.040  1.00  0.00            
ATOM    847  CB  VAL    84      50.370  31.910  36.890  1.00  0.00            
ATOM    848  CG1 VAL    84      49.940  31.580  35.450  1.00  0.00            
ATOM    849  CG2 VAL    84      49.870  30.780  37.790  1.00  0.00            
ATOM    850  C   VAL    84      52.460  32.970  35.910  1.00  0.00            
ATOM    851  O   VAL    84      53.080  32.450  34.980  1.00  0.00            
ATOM    852  N   LEU    85      52.300  34.280  36.050  1.00  0.00            
ATOM    853  H   LEU    85      51.670  34.670  36.730  1.00  0.00            
ATOM    854  CA  LEU    85      52.920  35.250  35.130  1.00  0.00            
ATOM    855  CB  LEU    85      52.370  36.670  35.350  1.00  0.00            
ATOM    856  CG  LEU    85      51.130  36.960  34.490  1.00  0.00            
ATOM    857  CD1 LEU    85      49.860  36.250  34.970  1.00  0.00            
ATOM    858  CD2 LEU    85      50.920  38.460  34.380  1.00  0.00            
ATOM    859  C   LEU    85      54.460  35.250  35.120  1.00  0.00            
ATOM    860  O   LEU    85      55.060  35.320  34.050  1.00  0.00            
ATOM    861  N   MET    86      55.070  35.140  36.290  1.00  0.00            
ATOM    862  H   MET    86      54.550  35.310  37.140  1.00  0.00            
ATOM    863  CA  MET    86      56.540  35.010  36.460  1.00  0.00            
ATOM    864  CB  MET    86      56.920  35.330  37.900  1.00  0.00            
ATOM    865  CG  MET    86      56.750  36.830  38.180  1.00  0.00            
ATOM    866  SD  MET    86      58.050  37.860  37.420  1.00  0.00            
ATOM    867  CE  MET    86      57.390  39.450  37.850  1.00  0.00            
ATOM    868  C   MET    86      57.210  33.690  36.020  1.00  0.00            
ATOM    869  O   MET    86      58.430  33.650  35.850  1.00  0.00            
ATOM    870  N   ALA    87      56.440  32.610  35.960  1.00  0.00            
ATOM    871  H   ALA    87      55.480  32.650  36.240  1.00  0.00            
ATOM    872  CA  ALA    87      56.900  31.250  35.590  1.00  0.00            
ATOM    873  CB  ALA    87      55.690  30.320  35.500  1.00  0.00            
ATOM    874  C   ALA    87      57.700  31.150  34.280  1.00  0.00            
ATOM    875  O   ALA    87      57.640  32.030  33.420  1.00  0.00            
ATOM    876  N   GLY    88      58.580  30.150  34.230  1.00  0.00            
ATOM    877  H   GLY    88      58.590  29.410  34.920  1.00  0.00            
ATOM    878  CA  GLY    88      59.500  29.960  33.100  1.00  0.00            
ATOM    879  C   GLY    88      60.590  28.910  33.350  1.00  0.00            
ATOM    880  O   GLY    88      60.410  27.720  33.090  1.00  0.00            
ATOM    881  N   TYR    89      61.680  29.380  33.940  1.00  0.00            
ATOM    882  H   TYR    89      61.790  30.360  34.150  1.00  0.00            
ATOM    883  CA  TYR    89      62.900  28.560  34.130  1.00  0.00            
ATOM    884  CB  TYR    89      64.010  29.140  33.240  1.00  0.00            
ATOM    885  CG  TYR    89      63.580  29.260  31.780  1.00  0.00            
ATOM    886  CD1 TYR    89      63.690  28.170  30.920  1.00  0.00            
ATOM    887  HD1 TYR    89      63.680  27.160  31.340  1.00  0.00            
ATOM    888  CD2 TYR    89      63.200  30.490  31.260  1.00  0.00            
ATOM    889  HD2 TYR    89      63.060  31.350  31.920  1.00  0.00            
ATOM    890  CE1 TYR    89      63.560  28.330  29.550  1.00  0.00            
ATOM    891  HE1 TYR    89      63.900  27.550  28.880  1.00  0.00            
ATOM    892  CE2 TYR    89      63.000  30.640  29.900  1.00  0.00            
ATOM    893  HE2 TYR    89      62.520  31.560  29.550  1.00  0.00            
ATOM    894  CZ  TYR    89      63.230  29.580  29.040  1.00  0.00            
ATOM    895  OH  TYR    89      63.380  29.830  27.720  1.00  0.00            
ATOM    896  HH  TYR    89      63.420  30.840  27.630  1.00  0.00            
ATOM    897  C   TYR    89      63.340  28.420  35.600  1.00  0.00            
ATOM    898  O   TYR    89      64.530  28.350  35.940  1.00  0.00            
ATOM    899  N   ASP    90      62.340  28.290  36.460  1.00  0.00            
ATOM    900  H   ASP    90      61.390  28.210  36.130  1.00  0.00            
ATOM    901  CA  ASP    90      62.500  28.200  37.930  1.00  0.00            
ATOM    902  CB  ASP    90      61.940  29.490  38.560  1.00  0.00            
ATOM    903  CG  ASP    90      61.890  29.540  40.090  1.00  0.00            
ATOM    904  OD1 ASP    90      62.630  28.780  40.740  1.00  0.00            
ATOM    905  OD2 ASP    90      61.100  30.340  40.620  1.00  0.00            
ATOM    906  C   ASP    90      61.840  26.950  38.520  1.00  0.00            
ATOM    907  O   ASP    90      60.620  26.770  38.420  1.00  0.00            
ATOM    908  N   SER    91      62.660  26.120  39.170  1.00  0.00            
ATOM    909  H   SER    91      63.630  26.380  39.310  1.00  0.00            
ATOM    910  CA  SER    91      62.180  24.900  39.860  1.00  0.00            
ATOM    911  CB  SER    91      63.270  23.850  40.120  1.00  0.00            
ATOM    912  OG  SER    91      64.300  24.280  41.020  1.00  0.00            
ATOM    913  HG  SER    91      65.140  23.790  40.720  1.00  0.00            
ATOM    914  C   SER    91      61.400  25.170  41.160  1.00  0.00            
ATOM    915  O   SER    91      60.420  24.470  41.440  1.00  0.00            
ATOM    916  N   ASN    92      61.710  26.290  41.820  1.00  0.00            
ATOM    917  H   ASN    92      62.320  26.990  41.410  1.00  0.00            
ATOM    918  CA  ASN    92      61.010  26.760  43.030  1.00  0.00            
ATOM    919  CB  ASN    92      61.830  27.880  43.690  1.00  0.00            
ATOM    920  CG  ASN    92      61.340  28.340  45.070  1.00  0.00            
ATOM    921  OD1 ASN    92      61.290  29.530  45.370  1.00  0.00            
ATOM    922  ND2 ASN    92      60.960  27.410  45.930  1.00  0.00            
ATOM    923 1HD2 ASN    92      60.990  26.440  45.690  1.00  0.00            
ATOM    924 2HD2 ASN    92      60.690  27.690  46.860  1.00  0.00            
ATOM    925  C   ASN    92      59.580  27.240  42.700  1.00  0.00            
ATOM    926  O   ASN    92      58.640  26.800  43.370  1.00  0.00            
ATOM    927  N   ALA    93      59.410  27.960  41.590  1.00  0.00            
ATOM    928  H   ALA    93      60.200  28.480  41.210  1.00  0.00            
ATOM    929  CA  ALA    93      58.100  28.360  41.030  1.00  0.00            
ATOM    930  CB  ALA    93      58.270  28.920  39.620  1.00  0.00            
ATOM    931  C   ALA    93      57.010  27.270  40.990  1.00  0.00            
ATOM    932  O   ALA    93      55.910  27.490  41.500  1.00  0.00            
ATOM    933  N   GLN    94      57.350  26.080  40.500  1.00  0.00            
ATOM    934  H   GLN    94      58.220  25.960  40.020  1.00  0.00            
ATOM    935  CA  GLN    94      56.440  24.900  40.500  1.00  0.00            
ATOM    936  CB  GLN    94      57.150  23.720  39.850  1.00  0.00            
ATOM    937  CG  GLN    94      57.110  23.840  38.330  1.00  0.00            
ATOM    938  CD  GLN    94      57.980  22.800  37.620  1.00  0.00            
ATOM    939  OE1 GLN    94      58.520  21.860  38.190  1.00  0.00            
ATOM    940  NE2 GLN    94      58.320  23.110  36.400  1.00  0.00            
ATOM    941 1HE2 GLN    94      58.060  24.010  35.990  1.00  0.00            
ATOM    942 2HE2 GLN    94      58.860  22.480  35.860  1.00  0.00            
ATOM    943  C   GLN    94      55.950  24.480  41.890  1.00  0.00            
ATOM    944  O   GLN    94      54.750  24.430  42.160  1.00  0.00            
ATOM    945  N   LYS    95      56.900  24.330  42.810  1.00  0.00            
ATOM    946  H   LYS    95      57.870  24.420  42.560  1.00  0.00            
ATOM    947  CA  LYS    95      56.620  24.020  44.220  1.00  0.00            
ATOM    948  CB  LYS    95      57.900  23.590  44.930  1.00  0.00            
ATOM    949  CG  LYS    95      58.000  22.070  45.010  1.00  0.00            
ATOM    950  CD  LYS    95      56.890  21.490  45.890  1.00  0.00            
ATOM    951  CE  LYS    95      57.130  20.020  46.240  1.00  0.00            
ATOM    952  NZ  LYS    95      58.250  19.880  47.190  1.00  0.00            
ATOM    953  HZ1 LYS    95      58.410  18.910  47.390  1.00  0.00            
ATOM    954  HZ2 LYS    95      59.100  20.250  46.800  1.00  0.00            
ATOM    955  HZ3 LYS    95      58.060  20.330  48.060  1.00  0.00            
ATOM    956  C   LYS    95      55.900  25.120  45.010  1.00  0.00            
ATOM    957  O   LYS    95      55.070  24.820  45.870  1.00  0.00            
ATOM    958  N   ILE    96      56.210  26.380  44.700  1.00  0.00            
ATOM    959  H   ILE    96      57.060  26.610  44.210  1.00  0.00            
ATOM    960  CA  ILE    96      55.410  27.540  45.180  1.00  0.00            
ATOM    961  CB  ILE    96      56.060  28.880  44.800  1.00  0.00            
ATOM    962  CG1 ILE    96      57.410  29.030  45.500  1.00  0.00            
ATOM    963  CG2 ILE    96      55.160  30.080  45.140  1.00  0.00            
ATOM    964  CD  ILE    96      58.210  30.220  44.960  1.00  0.00            
ATOM    965  C   ILE    96      53.950  27.430  44.720  1.00  0.00            
ATOM    966  O   ILE    96      53.070  27.460  45.580  1.00  0.00            
ATOM    967  N   TYR    97      53.720  27.070  43.450  1.00  0.00            
ATOM    968  H   TYR    97      54.460  26.970  42.780  1.00  0.00            
ATOM    969  CA  TYR    97      52.350  26.850  42.920  1.00  0.00            
ATOM    970  CB  TYR    97      52.330  26.610  41.400  1.00  0.00            
ATOM    971  CG  TYR    97      50.890  26.630  40.850  1.00  0.00            
ATOM    972  CD1 TYR    97      50.220  27.840  40.730  1.00  0.00            
ATOM    973  HD1 TYR    97      50.780  28.760  40.560  1.00  0.00            
ATOM    974  CD2 TYR    97      50.160  25.440  40.800  1.00  0.00            
ATOM    975  HD2 TYR    97      50.690  24.490  40.770  1.00  0.00            
ATOM    976  CE1 TYR    97      48.830  27.870  40.670  1.00  0.00            
ATOM    977  HE1 TYR    97      48.320  28.830  40.560  1.00  0.00            
ATOM    978  CE2 TYR    97      48.780  25.460  40.740  1.00  0.00            
ATOM    979  HE2 TYR    97      48.240  24.520  40.720  1.00  0.00            
ATOM    980  CZ  TYR    97      48.110  26.680  40.700  1.00  0.00            
ATOM    981  OH  TYR    97      46.760  26.720  40.790  1.00  0.00            
ATOM    982  HH  TYR    97      46.440  25.770  40.900  1.00  0.00            
ATOM    983  C   TYR    97      51.610  25.740  43.660  1.00  0.00            
ATOM    984  O   TYR    97      50.610  26.050  44.300  1.00  0.00            
ATOM    985  N   ASP    98      52.240  24.560  43.770  1.00  0.00            
ATOM    986  H   ASP    98      53.110  24.390  43.300  1.00  0.00            
ATOM    987  CA  ASP    98      51.660  23.410  44.510  1.00  0.00            
ATOM    988  CB  ASP    98      52.600  22.200  44.460  1.00  0.00            
ATOM    989  CG  ASP    98      51.890  20.890  44.840  1.00  0.00            
ATOM    990  OD1 ASP    98      50.700  20.740  44.490  1.00  0.00            
ATOM    991  OD2 ASP    98      52.530  20.000  45.440  1.00  0.00            
ATOM    992  C   ASP    98      51.330  23.780  45.960  1.00  0.00            
ATOM    993  O   ASP    98      50.150  23.910  46.280  1.00  0.00            
ATOM    994  N   GLY    99      52.310  24.380  46.650  1.00  0.00            
ATOM    995  H   GLY    99      53.230  24.450  46.260  1.00  0.00            
ATOM    996  CA  GLY    99      52.160  24.890  48.030  1.00  0.00            
ATOM    997  C   GLY    99      51.010  25.910  48.210  1.00  0.00            
ATOM    998  O   GLY    99      50.090  25.650  48.990  1.00  0.00            
ATOM    999  N   LEU   100      51.030  26.970  47.410  1.00  0.00            
ATOM   1000  H   LEU   100      51.770  27.090  46.730  1.00  0.00            
ATOM   1001  CA  LEU   100      50.010  28.050  47.390  1.00  0.00            
ATOM   1002  CB  LEU   100      50.410  29.150  46.410  1.00  0.00            
ATOM   1003  CG  LEU   100      51.140  30.340  47.040  1.00  0.00            
ATOM   1004  CD1 LEU   100      52.440  29.960  47.730  1.00  0.00            
ATOM   1005  CD2 LEU   100      51.420  31.390  45.960  1.00  0.00            
ATOM   1006  C   LEU   100      48.590  27.560  47.050  1.00  0.00            
ATOM   1007  O   LEU   100      47.640  27.860  47.770  1.00  0.00            
ATOM   1008  N   PHE   101      48.500  26.750  46.000  1.00  0.00            
ATOM   1009  H   PHE   101      49.300  26.560  45.410  1.00  0.00            
ATOM   1010  CA  PHE   101      47.260  26.080  45.570  1.00  0.00            
ATOM   1011  CB  PHE   101      47.520  25.370  44.240  1.00  0.00            
ATOM   1012  CG  PHE   101      46.400  24.430  43.770  1.00  0.00            
ATOM   1013  CD1 PHE   101      46.470  23.090  44.140  1.00  0.00            
ATOM   1014  HD1 PHE   101      47.400  22.690  44.540  1.00  0.00            
ATOM   1015  CD2 PHE   101      45.250  24.940  43.180  1.00  0.00            
ATOM   1016  HD2 PHE   101      45.180  26.000  42.930  1.00  0.00            
ATOM   1017  CE1 PHE   101      45.370  22.260  43.960  1.00  0.00            
ATOM   1018  HE1 PHE   101      45.380  21.250  44.350  1.00  0.00            
ATOM   1019  CE2 PHE   101      44.160  24.100  42.980  1.00  0.00            
ATOM   1020  HE2 PHE   101      43.230  24.490  42.560  1.00  0.00            
ATOM   1021  CZ  PHE   101      44.220  22.770  43.380  1.00  0.00            
ATOM   1022  HZ  PHE   101      43.320  22.160  43.360  1.00  0.00            
ATOM   1023  C   PHE   101      46.720  25.120  46.650  1.00  0.00            
ATOM   1024  O   PHE   101      45.610  25.330  47.130  1.00  0.00            
ATOM   1025  N   LYS   102      47.580  24.250  47.170  1.00  0.00            
ATOM   1026  H   LYS   102      48.520  24.160  46.820  1.00  0.00            
ATOM   1027  CA  LYS   102      47.210  23.280  48.230  1.00  0.00            
ATOM   1028  CB  LYS   102      48.310  22.240  48.440  1.00  0.00            
ATOM   1029  CG  LYS   102      48.550  21.380  47.200  1.00  0.00            
ATOM   1030  CD  LYS   102      47.390  20.460  46.840  1.00  0.00            
ATOM   1031  CE  LYS   102      47.790  19.590  45.650  1.00  0.00            
ATOM   1032  NZ  LYS   102      48.940  18.740  45.990  1.00  0.00            
ATOM   1033  HZ1 LYS   102      49.100  18.080  45.250  1.00  0.00            
ATOM   1034  HZ2 LYS   102      49.760  19.310  46.080  1.00  0.00            
ATOM   1035  HZ3 LYS   102      48.790  18.230  46.840  1.00  0.00            
ATOM   1036  C   LYS   102      46.840  23.890  49.580  1.00  0.00            
ATOM   1037  O   LYS   102      46.040  23.300  50.300  1.00  0.00            
ATOM   1038  N   THR   103      47.490  24.990  49.990  1.00  0.00            
ATOM   1039  H   THR   103      48.360  25.280  49.560  1.00  0.00            
ATOM   1040  CA  THR   103      47.050  25.750  51.180  1.00  0.00            
ATOM   1041  CB  THR   103      48.100  26.700  51.780  1.00  0.00            
ATOM   1042  OG1 THR   103      48.690  27.560  50.790  1.00  0.00            
ATOM   1043  HG1 THR   103      49.670  27.330  50.700  1.00  0.00            
ATOM   1044  CG2 THR   103      49.170  25.910  52.540  1.00  0.00            
ATOM   1045  C   THR   103      45.720  26.510  50.980  1.00  0.00            
ATOM   1046  O   THR   103      44.910  26.550  51.910  1.00  0.00            
ATOM   1047  N   ALA   104      45.500  27.020  49.770  1.00  0.00            
ATOM   1048  H   ALA   104      46.210  26.990  49.070  1.00  0.00            
ATOM   1049  CA  ALA   104      44.220  27.660  49.360  1.00  0.00            
ATOM   1050  CB  ALA   104      44.440  28.500  48.100  1.00  0.00            
ATOM   1051  C   ALA   104      43.060  26.670  49.140  1.00  0.00            
ATOM   1052  O   ALA   104      42.060  26.740  49.860  1.00  0.00            
ATOM   1053  N   ARG   105      43.200  25.720  48.220  1.00  0.00            
ATOM   1054  H   ARG   105      44.080  25.590  47.740  1.00  0.00            
ATOM   1055  CA  ARG   105      42.180  24.690  47.920  1.00  0.00            
ATOM   1056  CB  ARG   105      42.350  24.180  46.480  1.00  0.00            
ATOM   1057  CG  ARG   105      41.790  25.150  45.440  1.00  0.00            
ATOM   1058  CD  ARG   105      40.250  25.190  45.450  1.00  0.00            
ATOM   1059  NE  ARG   105      39.690  23.920  44.960  1.00  0.00            
ATOM   1060  HE  ARG   105      40.350  23.190  44.750  1.00  0.00            
ATOM   1061  CZ  ARG   105      38.380  23.620  44.850  1.00  0.00            
ATOM   1062  NH1 ARG   105      37.440  24.470  45.280  1.00  0.00            
ATOM   1063 1HH1 ARG   105      37.730  25.310  45.740  1.00  0.00            
ATOM   1064 2HH1 ARG   105      36.460  24.280  45.200  1.00  0.00            
ATOM   1065  NH2 ARG   105      38.030  22.420  44.370  1.00  0.00            
ATOM   1066 1HH2 ARG   105      38.740  21.760  44.120  1.00  0.00            
ATOM   1067 2HH2 ARG   105      37.070  22.150  44.300  1.00  0.00            
ATOM   1068  C   ARG   105      42.150  23.540  48.930  1.00  0.00            
ATOM   1069  O   ARG   105      42.570  22.410  48.670  1.00  0.00            
ATOM   1070  N   THR   106      41.810  23.960  50.150  1.00  0.00            
ATOM   1071  H   THR   106      41.790  24.950  50.320  1.00  0.00            
ATOM   1072  CA  THR   106      41.580  23.120  51.340  1.00  0.00            
ATOM   1073  CB  THR   106      42.530  23.460  52.500  1.00  0.00            
ATOM   1074  OG1 THR   106      42.600  24.890  52.670  1.00  0.00            
ATOM   1075  HG1 THR   106      43.560  25.190  52.680  1.00  0.00            
ATOM   1076  CG2 THR   106      43.880  22.780  52.350  1.00  0.00            
ATOM   1077  C   THR   106      40.130  23.260  51.820  1.00  0.00            
ATOM   1078  O   THR   106      39.330  22.340  51.650  1.00  0.00            
ATOM   1079  N   PHE   107      39.840  24.400  52.450  1.00  0.00            
ATOM   1080  H   PHE   107      40.590  25.010  52.710  1.00  0.00            
ATOM   1081  CA  PHE   107      38.510  24.780  52.990  1.00  0.00            
ATOM   1082  CB  PHE   107      38.560  26.120  53.720  1.00  0.00            
ATOM   1083  CG  PHE   107      39.510  26.090  54.920  1.00  0.00            
ATOM   1084  CD1 PHE   107      39.070  25.500  56.100  1.00  0.00            
ATOM   1085  HD1 PHE   107      38.020  25.230  56.210  1.00  0.00            
ATOM   1086  CD2 PHE   107      40.850  26.420  54.770  1.00  0.00            
ATOM   1087  HD2 PHE   107      41.200  26.900  53.850  1.00  0.00            
ATOM   1088  CE1 PHE   107      39.970  25.210  57.110  1.00  0.00            
ATOM   1089  HE1 PHE   107      39.620  24.740  58.030  1.00  0.00            
ATOM   1090  CE2 PHE   107      41.750  26.120  55.770  1.00  0.00            
ATOM   1091  HE2 PHE   107      42.820  26.290  55.610  1.00  0.00            
ATOM   1092  CZ  PHE   107      41.320  25.510  56.940  1.00  0.00            
ATOM   1093  HZ  PHE   107      42.040  25.170  57.680  1.00  0.00            
ATOM   1094  C   PHE   107      37.370  24.790  51.960  1.00  0.00            
ATOM   1095  O   PHE   107      37.590  25.010  50.770  1.00  0.00            
ATOM   1096  N   LYS   108      36.230  24.310  52.440  1.00  0.00            
ATOM   1097  H   LYS   108      36.160  24.010  53.400  1.00  0.00            
ATOM   1098  CA  LYS   108      35.010  24.140  51.630  1.00  0.00            
ATOM   1099  CB  LYS   108      34.740  22.650  51.410  1.00  0.00            
ATOM   1100  CG  LYS   108      35.870  22.000  50.610  1.00  0.00            
ATOM   1101  CD  LYS   108      35.750  20.480  50.480  1.00  0.00            
ATOM   1102  CE  LYS   108      34.520  20.080  49.670  1.00  0.00            
ATOM   1103  NZ  LYS   108      34.770  18.820  48.960  1.00  0.00            
ATOM   1104  HZ1 LYS   108      33.980  18.590  48.380  1.00  0.00            
ATOM   1105  HZ2 LYS   108      35.580  18.940  48.380  1.00  0.00            
ATOM   1106  HZ3 LYS   108      34.920  18.090  49.630  1.00  0.00            
ATOM   1107  C   LYS   108      33.800  24.810  52.290  1.00  0.00            
ATOM   1108  O   LYS   108      33.400  24.430  53.390  1.00  0.00            
ATOM   1109  N   SER   109      33.150  25.670  51.500  1.00  0.00            
ATOM   1110  H   SER   109      33.480  25.860  50.570  1.00  0.00            
ATOM   1111  CA  SER   109      31.990  26.490  51.950  1.00  0.00            
ATOM   1112  CB  SER   109      31.420  27.360  50.830  1.00  0.00            
ATOM   1113  OG  SER   109      30.560  28.350  51.390  1.00  0.00            
ATOM   1114  HG  SER   109      29.710  28.460  50.810  1.00  0.00            
ATOM   1115  C   SER   109      30.840  25.650  52.540  1.00  0.00            
ATOM   1116  O   SER   109      30.520  24.570  52.040  1.00  0.00            
ATOM   1117  N   SER   110      30.250  26.190  53.600  1.00  0.00            
ATOM   1118  H   SER   110      30.500  27.120  53.910  1.00  0.00            
ATOM   1119  CA  SER   110      29.210  25.520  54.420  1.00  0.00            
ATOM   1120  CB  SER   110      28.740  26.350  55.620  1.00  0.00            
ATOM   1121  OG  SER   110      29.810  26.600  56.540  1.00  0.00            
ATOM   1122  HG  SER   110      29.710  25.990  57.350  1.00  0.00            
ATOM   1123  C   SER   110      27.970  25.080  53.640  1.00  0.00            
ATOM   1124  O   SER   110      27.550  23.930  53.820  1.00  0.00            
ATOM   1125  N   GLN   111      27.560  25.890  52.660  1.00  0.00            
ATOM   1126  H   GLN   111      27.950  26.810  52.560  1.00  0.00            
ATOM   1127  CA  GLN   111      26.400  25.590  51.790  1.00  0.00            
ATOM   1128  CB  GLN   111      25.570  26.880  51.660  1.00  0.00            
ATOM   1129  CG  GLN   111      24.190  26.650  51.040  1.00  0.00            
ATOM   1130  CD  GLN   111      23.120  27.540  51.700  1.00  0.00            
ATOM   1131  OE1 GLN   111      22.330  27.110  52.530  1.00  0.00            
ATOM   1132  NE2 GLN   111      23.030  28.780  51.300  1.00  0.00            
ATOM   1133 1HE2 GLN   111      23.640  29.180  50.600  1.00  0.00            
ATOM   1134 2HE2 GLN   111      22.360  29.380  51.750  1.00  0.00            
ATOM   1135  C   GLN   111      26.780  24.960  50.440  1.00  0.00            
ATOM   1136  O   GLN   111      26.310  23.870  50.110  1.00  0.00            
ATOM   1137  N   ASN   112      27.670  25.590  49.670  1.00  0.00            
ATOM   1138  H   ASN   112      27.930  26.560  49.840  1.00  0.00            
ATOM   1139  CA  ASN   112      28.180  25.010  48.400  1.00  0.00            
ATOM   1140  CB  ASN   112      28.080  26.020  47.250  1.00  0.00            
ATOM   1141  CG  ASN   112      28.370  25.410  45.870  1.00  0.00            
ATOM   1142  OD1 ASN   112      29.170  24.500  45.680  1.00  0.00            
ATOM   1143  ND2 ASN   112      27.700  25.900  44.860  1.00  0.00            
ATOM   1144 1HD2 ASN   112      27.020  26.640  44.980  1.00  0.00            
ATOM   1145 2HD2 ASN   112      27.840  25.490  43.950  1.00  0.00            
ATOM   1146  C   ASN   112      29.610  24.450  48.550  1.00  0.00            
ATOM   1147  O   ASN   112      30.590  25.190  48.420  1.00  0.00            
ATOM   1148  N   PRO   113      29.720  23.110  48.540  1.00  0.00            
ATOM   1149  CA  PRO   113      31.000  22.380  48.690  1.00  0.00            
ATOM   1150  CB  PRO   113      30.610  20.910  48.710  1.00  0.00            
ATOM   1151  CG  PRO   113      29.340  20.860  47.850  1.00  0.00            
ATOM   1152  CD  PRO   113      28.630  22.160  48.240  1.00  0.00            
ATOM   1153  C   PRO   113      32.070  22.640  47.610  1.00  0.00            
ATOM   1154  O   PRO   113      33.190  22.160  47.740  1.00  0.00            
ATOM   1155  N   ASN   114      31.680  23.220  46.480  1.00  0.00            
ATOM   1156  H   ASN   114      30.730  23.530  46.330  1.00  0.00            
ATOM   1157  CA  ASN   114      32.590  23.500  45.350  1.00  0.00            
ATOM   1158  CB  ASN   114      31.800  23.460  44.040  1.00  0.00            
ATOM   1159  CG  ASN   114      31.100  22.100  43.860  1.00  0.00            
ATOM   1160  OD1 ASN   114      31.670  21.110  43.430  1.00  0.00            
ATOM   1161  ND2 ASN   114      29.830  22.010  44.210  1.00  0.00            
ATOM   1162 1HD2 ASN   114      29.280  22.800  44.510  1.00  0.00            
ATOM   1163 2HD2 ASN   114      29.460  21.080  44.290  1.00  0.00            
ATOM   1164  C   ASN   114      33.410  24.790  45.520  1.00  0.00            
ATOM   1165  O   ASN   114      34.530  24.890  45.020  1.00  0.00            
ATOM   1166  N   LEU   115      32.900  25.700  46.360  1.00  0.00            
ATOM   1167  H   LEU   115      32.070  25.500  46.890  1.00  0.00            
ATOM   1168  CA  LEU   115      33.520  26.990  46.710  1.00  0.00            
ATOM   1169  CB  LEU   115      32.420  28.040  46.920  1.00  0.00            
ATOM   1170  CG  LEU   115      31.690  28.360  45.620  1.00  0.00            
ATOM   1171  CD1 LEU   115      30.400  29.120  45.920  1.00  0.00            
ATOM   1172  CD2 LEU   115      32.590  29.180  44.680  1.00  0.00            
ATOM   1173  C   LEU   115      34.390  26.900  47.970  1.00  0.00            
ATOM   1174  O   LEU   115      34.120  26.100  48.870  1.00  0.00            
ATOM   1175  N   MET   116      35.280  27.880  48.100  1.00  0.00            
ATOM   1176  H   MET   116      35.120  28.780  47.650  1.00  0.00            
ATOM   1177  CA  MET   116      36.350  27.870  49.110  1.00  0.00            
ATOM   1178  CB  MET   116      37.690  28.090  48.390  1.00  0.00            
ATOM   1179  CG  MET   116      38.920  27.890  49.280  1.00  0.00            
ATOM   1180  SD  MET   116      39.390  29.340  50.300  1.00  0.00            
ATOM   1181  CE  MET   116      40.200  28.410  51.590  1.00  0.00            
ATOM   1182  C   MET   116      36.140  28.880  50.250  1.00  0.00            
ATOM   1183  O   MET   116      36.210  28.500  51.420  1.00  0.00            
ATOM   1184  N   GLY   117      35.870  30.140  49.900  1.00  0.00            
ATOM   1185  H   GLY   117      35.600  30.390  48.960  1.00  0.00            
ATOM   1186  CA  GLY   117      35.660  31.200  50.900  1.00  0.00            
ATOM   1187  C   GLY   117      36.760  32.260  51.000  1.00  0.00            
ATOM   1188  O   GLY   117      37.260  32.790  50.000  1.00  0.00            
ATOM   1189  N   TRP   118      36.990  32.660  52.240  1.00  0.00            
ATOM   1190  H   TRP   118      36.360  32.380  52.980  1.00  0.00            
ATOM   1191  CA  TRP   118      37.910  33.760  52.580  1.00  0.00            
ATOM   1192  CB  TRP   118      37.130  35.020  52.980  1.00  0.00            
ATOM   1193  CG  TRP   118      36.080  34.760  54.050  1.00  0.00            
ATOM   1194  CD1 TRP   118      34.850  34.290  53.860  1.00  0.00            
ATOM   1195  HD1 TRP   118      34.400  34.030  52.910  1.00  0.00            
ATOM   1196  CD2 TRP   118      36.220  35.000  55.410  1.00  0.00            
ATOM   1197  NE1 TRP   118      34.210  34.210  55.030  1.00  0.00            
ATOM   1198  HE1 TRP   118      33.210  34.020  55.110  1.00  0.00            
ATOM   1199  CE2 TRP   118      35.020  34.630  56.000  1.00  0.00            
ATOM   1200  CE3 TRP   118      37.210  35.620  56.160  1.00  0.00            
ATOM   1201  HE3 TRP   118      38.180  35.860  55.720  1.00  0.00            
ATOM   1202  CZ2 TRP   118      34.810  34.850  57.350  1.00  0.00            
ATOM   1203  HZ2 TRP   118      33.920  34.430  57.820  1.00  0.00            
ATOM   1204  CZ3 TRP   118      36.980  35.870  57.500  1.00  0.00            
ATOM   1205  HZ3 TRP   118      37.740  36.380  58.090  1.00  0.00            
ATOM   1206  CH2 TRP   118      35.790  35.490  58.100  1.00  0.00            
ATOM   1207  HH2 TRP   118      35.600  35.780  59.140  1.00  0.00            
ATOM   1208  C   TRP   118      39.120  33.530  53.510  1.00  0.00            
ATOM   1209  O   TRP   118      40.210  33.950  53.110  1.00  0.00            
ATOM   1210  N   VAL   119      39.040  32.610  54.460  1.00  0.00            
ATOM   1211  H   VAL   119      38.290  31.930  54.510  1.00  0.00            
ATOM   1212  CA  VAL   119      40.100  32.430  55.490  1.00  0.00            
ATOM   1213  CB  VAL   119      39.520  32.630  56.910  1.00  0.00            
ATOM   1214  CG1 VAL   119      38.370  31.670  57.240  1.00  0.00            
ATOM   1215  CG2 VAL   119      40.610  32.570  57.980  1.00  0.00            
ATOM   1216  C   VAL   119      40.950  31.140  55.350  1.00  0.00            
ATOM   1217  O   VAL   119      40.500  30.020  55.590  1.00  0.00            
ATOM   1218  N   VAL   120      42.200  31.330  54.930  1.00  0.00            
ATOM   1219  H   VAL   120      42.520  32.230  54.610  1.00  0.00            
ATOM   1220  CA  VAL   120      43.210  30.240  54.920  1.00  0.00            
ATOM   1221  CB  VAL   120      44.420  30.540  54.000  1.00  0.00            
ATOM   1222  CG1 VAL   120      45.360  29.340  53.930  1.00  0.00            
ATOM   1223  CG2 VAL   120      43.990  30.900  52.580  1.00  0.00            
ATOM   1224  C   VAL   120      43.690  30.030  56.370  1.00  0.00            
ATOM   1225  O   VAL   120      44.410  30.870  56.910  1.00  0.00            
ATOM   1226  N   ALA   121      43.060  29.050  57.010  1.00  0.00            
ATOM   1227  H   ALA   121      42.260  28.610  56.620  1.00  0.00            
ATOM   1228  CA  ALA   121      43.370  28.680  58.410  1.00  0.00            
ATOM   1229  CB  ALA   121      42.060  28.480  59.160  1.00  0.00            
ATOM   1230  C   ALA   121      44.250  27.430  58.540  1.00  0.00            
ATOM   1231  O   ALA   121      44.120  26.470  57.770  1.00  0.00            
ATOM   1232  N   ASP   122      45.100  27.430  59.550  1.00  0.00            
ATOM   1233  H   ASP   122      45.160  28.210  60.180  1.00  0.00            
ATOM   1234  CA  ASP   122      46.020  26.310  59.870  1.00  0.00            
ATOM   1235  CB  ASP   122      47.250  26.910  60.540  1.00  0.00            
ATOM   1236  CG  ASP   122      48.510  26.060  60.620  1.00  0.00            
ATOM   1237  OD1 ASP   122      48.580  24.990  60.000  1.00  0.00            
ATOM   1238  OD2 ASP   122      49.470  26.520  61.280  1.00  0.00            
ATOM   1239  C   ASP   122      45.290  25.220  60.690  1.00  0.00            
ATOM   1240  O   ASP   122      45.520  24.990  61.880  1.00  0.00            
ATOM   1241  N   SER   123      44.350  24.610  59.980  1.00  0.00            
ATOM   1242  H   SER   123      44.190  24.910  59.040  1.00  0.00            
ATOM   1243  CA  SER   123      43.430  23.560  60.480  1.00  0.00            
ATOM   1244  CB  SER   123      42.050  24.170  60.750  1.00  0.00            
ATOM   1245  OG  SER   123      41.110  23.180  61.190  1.00  0.00            
ATOM   1246  HG  SER   123      40.230  23.680  61.420  1.00  0.00            
ATOM   1247  C   SER   123      43.260  22.440  59.450  1.00  0.00            
ATOM   1248  O   SER   123      42.880  22.690  58.320  1.00  0.00            
ATOM   1249  N   LYS   124      43.530  21.210  59.880  1.00  0.00            
ATOM   1250  H   LYS   124      44.220  21.070  60.610  1.00  0.00            
ATOM   1251  CA  LYS   124      43.150  19.970  59.150  1.00  0.00            
ATOM   1252  CB  LYS   124      43.220  18.770  60.100  1.00  0.00            
ATOM   1253  CG  LYS   124      44.620  18.270  60.470  1.00  0.00            
ATOM   1254  CD  LYS   124      44.520  17.010  61.340  1.00  0.00            
ATOM   1255  CE  LYS   124      43.780  15.880  60.610  1.00  0.00            
ATOM   1256  NZ  LYS   124      43.880  14.590  61.300  1.00  0.00            
ATOM   1257  HZ1 LYS   124      43.520  13.880  60.690  1.00  0.00            
ATOM   1258  HZ2 LYS   124      44.850  14.380  61.450  1.00  0.00            
ATOM   1259  HZ3 LYS   124      43.370  14.590  62.160  1.00  0.00            
ATOM   1260  C   LYS   124      41.710  19.920  58.590  1.00  0.00            
ATOM   1261  O   LYS   124      41.410  19.260  57.590  1.00  0.00            
ATOM   1262  N   LYS   125      40.820  20.600  59.300  1.00  0.00            
ATOM   1263  H   LYS   125      41.090  21.400  59.860  1.00  0.00            
ATOM   1264  CA  LYS   125      39.370  20.400  59.210  1.00  0.00            
ATOM   1265  CB  LYS   125      38.840  20.560  60.630  1.00  0.00            
ATOM   1266  CG  LYS   125      39.380  19.570  61.670  1.00  0.00            
ATOM   1267  CD  LYS   125      38.910  19.980  63.070  1.00  0.00            
ATOM   1268  CE  LYS   125      39.410  19.070  64.190  1.00  0.00            
ATOM   1269  NZ  LYS   125      39.000  19.580  65.510  1.00  0.00            
ATOM   1270  HZ1 LYS   125      39.320  18.970  66.240  1.00  0.00            
ATOM   1271  HZ2 LYS   125      39.390  20.490  65.690  1.00  0.00            
ATOM   1272  HZ3 LYS   125      38.000  19.660  65.580  1.00  0.00            
ATOM   1273  C   LYS   125      38.720  21.380  58.210  1.00  0.00            
ATOM   1274  O   LYS   125      38.170  22.420  58.570  1.00  0.00            
ATOM   1275  N   ALA   126      38.700  20.950  56.950  1.00  0.00            
ATOM   1276  H   ALA   126      39.040  20.040  56.710  1.00  0.00            
ATOM   1277  CA  ALA   126      38.250  21.770  55.800  1.00  0.00            
ATOM   1278  CB  ALA   126      38.740  21.110  54.510  1.00  0.00            
ATOM   1279  C   ALA   126      36.750  22.090  55.690  1.00  0.00            
ATOM   1280  O   ALA   126      36.360  23.050  55.030  1.00  0.00            
ATOM   1281  N   GLN   127      35.930  21.180  56.190  1.00  0.00            
ATOM   1282  H   GLN   127      36.270  20.340  56.610  1.00  0.00            
ATOM   1283  CA  GLN   127      34.460  21.350  56.260  1.00  0.00            
ATOM   1284  CB  GLN   127      33.720  20.120  55.730  1.00  0.00            
ATOM   1285  CG  GLN   127      33.810  20.000  54.200  1.00  0.00            
ATOM   1286  CD  GLN   127      33.260  18.650  53.710  1.00  0.00            
ATOM   1287  OE1 GLN   127      33.950  17.640  53.700  1.00  0.00            
ATOM   1288  NE2 GLN   127      32.040  18.610  53.210  1.00  0.00            
ATOM   1289 1HE2 GLN   127      31.480  19.440  53.070  1.00  0.00            
ATOM   1290 2HE2 GLN   127      31.670  17.710  52.990  1.00  0.00            
ATOM   1291  C   GLN   127      34.010  21.650  57.690  1.00  0.00            
ATOM   1292  O   GLN   127      34.350  20.940  58.640  1.00  0.00            
ATOM   1293  N   GLY   128      33.200  22.700  57.780  1.00  0.00            
ATOM   1294  H   GLY   128      32.890  23.190  56.960  1.00  0.00            
ATOM   1295  CA  GLY   128      32.630  23.210  59.040  1.00  0.00            
ATOM   1296  C   GLY   128      31.850  24.510  58.810  1.00  0.00            
ATOM   1297  O   GLY   128      30.940  24.530  57.970  1.00  0.00            
ATOM   1298  N   HIS   129      32.510  25.590  59.220  1.00  0.00            
ATOM   1299  H   HIS   129      33.390  25.480  59.690  1.00  0.00            
ATOM   1300  CA  HIS   129      31.940  26.950  59.260  1.00  0.00            
ATOM   1301  CB  HIS   129      32.070  27.400  60.720  1.00  0.00            
ATOM   1302  CG  HIS   129      31.000  28.390  61.160  1.00  0.00            
ATOM   1303  ND1 HIS   129      29.900  28.070  61.840  1.00  0.00            
ATOM   1304  CD2 HIS   129      30.920  29.670  60.820  1.00  0.00            
ATOM   1305  HD2 HIS   129      31.660  30.240  60.250  1.00  0.00            
ATOM   1306  CE1 HIS   129      29.130  29.140  61.890  1.00  0.00            
ATOM   1307  HE1 HIS   129      28.120  29.190  62.300  1.00  0.00            
ATOM   1308  NE2 HIS   129      29.750  30.130  61.270  1.00  0.00            
ATOM   1309  HE2 HIS   129      29.390  31.070  61.150  1.00  0.00            
ATOM   1310  C   HIS   129      32.650  27.950  58.330  1.00  0.00            
ATOM   1311  O   HIS   129      33.510  28.730  58.750  1.00  0.00            
ATOM   1312  N   PHE   130      32.270  27.940  57.050  1.00  0.00            
ATOM   1313  H   PHE   130      31.430  27.460  56.750  1.00  0.00            
ATOM   1314  CA  PHE   130      32.920  28.790  56.020  1.00  0.00            
ATOM   1315  CB  PHE   130      34.030  28.020  55.290  1.00  0.00            
ATOM   1316  CG  PHE   130      35.090  27.400  56.220  1.00  0.00            
ATOM   1317  CD1 PHE   130      36.020  28.210  56.850  1.00  0.00            
ATOM   1318  HD1 PHE   130      36.090  29.270  56.590  1.00  0.00            
ATOM   1319  CD2 PHE   130      34.980  26.060  56.590  1.00  0.00            
ATOM   1320  HD2 PHE   130      34.280  25.410  56.060  1.00  0.00            
ATOM   1321  CE1 PHE   130      36.820  27.700  57.870  1.00  0.00            
ATOM   1322  HE1 PHE   130      37.550  28.350  58.370  1.00  0.00            
ATOM   1323  CE2 PHE   130      35.770  25.560  57.610  1.00  0.00            
ATOM   1324  HE2 PHE   130      35.660  24.520  57.930  1.00  0.00            
ATOM   1325  CZ  PHE   130      36.690  26.380  58.260  1.00  0.00            
ATOM   1326  HZ  PHE   130      37.330  25.960  59.030  1.00  0.00            
ATOM   1327  C   PHE   130      31.910  29.320  55.000  1.00  0.00            
ATOM   1328  O   PHE   130      31.060  28.570  54.530  1.00  0.00            
ATOM   1329  N   ASP   131      31.980  30.610  54.670  1.00  0.00            
ATOM   1330  H   ASP   131      32.450  31.280  55.230  1.00  0.00            
ATOM   1331  CA  ASP   131      31.110  31.190  53.620  1.00  0.00            
ATOM   1332  CB  ASP   131      30.330  32.390  54.180  1.00  0.00            
ATOM   1333  CG  ASP   131      31.190  33.590  54.590  1.00  0.00            
ATOM   1334  OD1 ASP   131      31.460  34.440  53.730  1.00  0.00            
ATOM   1335  OD2 ASP   131      31.540  33.680  55.790  1.00  0.00            
ATOM   1336  C   ASP   131      31.870  31.600  52.340  1.00  0.00            
ATOM   1337  O   ASP   131      33.060  31.930  52.400  1.00  0.00            
ATOM   1338  N   SER   132      31.200  31.470  51.190  1.00  0.00            
ATOM   1339  H   SER   132      30.390  30.880  51.130  1.00  0.00            
ATOM   1340  CA  SER   132      31.710  32.030  49.920  1.00  0.00            
ATOM   1341  CB  SER   132      30.870  31.630  48.700  1.00  0.00            
ATOM   1342  OG  SER   132      31.380  32.140  47.460  1.00  0.00            
ATOM   1343  HG  SER   132      32.310  31.740  47.340  1.00  0.00            
ATOM   1344  C   SER   132      31.770  33.560  49.980  1.00  0.00            
ATOM   1345  O   SER   132      30.760  34.240  50.100  1.00  0.00            
ATOM   1346  N   ALA   133      32.970  34.040  49.690  1.00  0.00            
ATOM   1347  H   ALA   133      33.670  33.430  49.300  1.00  0.00            
ATOM   1348  CA  ALA   133      33.300  35.480  49.700  1.00  0.00            
ATOM   1349  CB  ALA   133      34.800  35.640  49.980  1.00  0.00            
ATOM   1350  C   ALA   133      32.950  36.210  48.390  1.00  0.00            
ATOM   1351  O   ALA   133      33.040  37.440  48.330  1.00  0.00            
ATOM   1352  N   THR   134      32.670  35.430  47.340  1.00  0.00            
ATOM   1353  H   THR   134      32.470  34.460  47.500  1.00  0.00            
ATOM   1354  CA  THR   134      32.530  35.840  45.920  1.00  0.00            
ATOM   1355  CB  THR   134      31.270  36.680  45.610  1.00  0.00            
ATOM   1356  OG1 THR   134      30.100  35.950  46.020  1.00  0.00            
ATOM   1357  HG1 THR   134      29.290  36.570  45.890  1.00  0.00            
ATOM   1358  CG2 THR   134      31.090  36.930  44.120  1.00  0.00            
ATOM   1359  C   THR   134      33.830  36.400  45.320  1.00  0.00            
ATOM   1360  O   THR   134      34.490  35.660  44.600  1.00  0.00            
ATOM   1361  N   ASP   135      34.310  37.570  45.760  1.00  0.00            
ATOM   1362  H   ASP   135      33.730  38.220  46.260  1.00  0.00            
ATOM   1363  CA  ASP   135      35.620  38.130  45.310  1.00  0.00            
ATOM   1364  CB  ASP   135      35.880  39.530  45.890  1.00  0.00            
ATOM   1365  CG  ASP   135      36.620  39.670  47.230  1.00  0.00            
ATOM   1366  OD1 ASP   135      36.430  38.860  48.150  1.00  0.00            
ATOM   1367  OD2 ASP   135      37.540  40.520  47.300  1.00  0.00            
ATOM   1368  C   ASP   135      36.830  37.190  45.520  1.00  0.00            
ATOM   1369  O   ASP   135      37.660  37.020  44.620  1.00  0.00            
ATOM   1370  N   GLY   136      36.860  36.550  46.690  1.00  0.00            
ATOM   1371  H   GLY   136      36.330  36.980  47.430  1.00  0.00            
ATOM   1372  CA  GLY   136      37.850  35.540  47.100  1.00  0.00            
ATOM   1373  C   GLY   136      37.890  34.320  46.180  1.00  0.00            
ATOM   1374  O   GLY   136      38.860  34.100  45.450  1.00  0.00            
ATOM   1375  N   ASP   137      36.770  33.600  46.180  1.00  0.00            
ATOM   1376  H   ASP   137      36.100  33.670  46.930  1.00  0.00            
ATOM   1377  CA  ASP   137      36.480  32.460  45.280  1.00  0.00            
ATOM   1378  CB  ASP   137      35.010  32.070  45.470  1.00  0.00            
ATOM   1379  CG  ASP   137      34.720  31.680  46.910  1.00  0.00            
ATOM   1380  OD1 ASP   137      34.830  30.480  47.220  1.00  0.00            
ATOM   1381  OD2 ASP   137      34.460  32.590  47.720  1.00  0.00            
ATOM   1382  C   ASP   137      36.720  32.770  43.790  1.00  0.00            
ATOM   1383  O   ASP   137      37.300  31.950  43.080  1.00  0.00            
ATOM   1384  N   LEU   138      36.340  33.970  43.360  1.00  0.00            
ATOM   1385  H   LEU   138      35.700  34.550  43.890  1.00  0.00            
ATOM   1386  CA  LEU   138      36.640  34.450  42.000  1.00  0.00            
ATOM   1387  CB  LEU   138      35.970  35.780  41.660  1.00  0.00            
ATOM   1388  CG  LEU   138      34.910  35.540  40.580  1.00  0.00            
ATOM   1389  CD1 LEU   138      33.590  35.120  41.220  1.00  0.00            
ATOM   1390  CD2 LEU   138      34.780  36.750  39.660  1.00  0.00            
ATOM   1391  C   LEU   138      38.130  34.540  41.680  1.00  0.00            
ATOM   1392  O   LEU   138      38.540  33.900  40.710  1.00  0.00            
ATOM   1393  N   ASP   139      38.940  35.250  42.470  1.00  0.00            
ATOM   1394  H   ASP   139      38.610  35.790  43.250  1.00  0.00            
ATOM   1395  CA  ASP   139      40.390  35.310  42.170  1.00  0.00            
ATOM   1396  CB  ASP   139      41.140  36.420  42.910  1.00  0.00            
ATOM   1397  CG  ASP   139      41.110  37.700  42.050  1.00  0.00            
ATOM   1398  OD1 ASP   139      41.960  37.860  41.160  1.00  0.00            
ATOM   1399  OD2 ASP   139      40.120  38.450  42.130  1.00  0.00            
ATOM   1400  C   ASP   139      41.130  33.970  42.150  1.00  0.00            
ATOM   1401  O   ASP   139      41.760  33.700  41.130  1.00  0.00            
ATOM   1402  N   ILE   140      40.740  33.030  43.020  1.00  0.00            
ATOM   1403  H   ILE   140      40.140  33.250  43.790  1.00  0.00            
ATOM   1404  CA  ILE   140      41.230  31.620  42.960  1.00  0.00            
ATOM   1405  CB  ILE   140      40.710  30.740  44.110  1.00  0.00            
ATOM   1406  CG1 ILE   140      40.980  31.380  45.480  1.00  0.00            
ATOM   1407  CG2 ILE   140      41.370  29.350  44.060  1.00  0.00            
ATOM   1408  CD  ILE   140      40.260  30.610  46.590  1.00  0.00            
ATOM   1409  C   ILE   140      40.870  30.950  41.610  1.00  0.00            
ATOM   1410  O   ILE   140      41.760  30.430  40.930  1.00  0.00            
ATOM   1411  N   ALA   141      39.610  31.050  41.190  1.00  0.00            
ATOM   1412  H   ALA   141      38.900  31.430  41.780  1.00  0.00            
ATOM   1413  CA  ALA   141      39.140  30.500  39.890  1.00  0.00            
ATOM   1414  CB  ALA   141      37.630  30.650  39.780  1.00  0.00            
ATOM   1415  C   ALA   141      39.830  31.100  38.650  1.00  0.00            
ATOM   1416  O   ALA   141      40.190  30.370  37.730  1.00  0.00            
ATOM   1417  N   TYR   142      40.050  32.420  38.640  1.00  0.00            
ATOM   1418  H   TYR   142      39.640  33.020  39.340  1.00  0.00            
ATOM   1419  CA  TYR   142      40.830  33.100  37.580  1.00  0.00            
ATOM   1420  CB  TYR   142      40.750  34.620  37.710  1.00  0.00            
ATOM   1421  CG  TYR   142      41.260  35.420  36.500  1.00  0.00            
ATOM   1422  CD1 TYR   142      40.990  35.050  35.180  1.00  0.00            
ATOM   1423  HD1 TYR   142      40.310  34.220  34.960  1.00  0.00            
ATOM   1424  CD2 TYR   142      42.060  36.530  36.730  1.00  0.00            
ATOM   1425  HD2 TYR   142      42.370  36.740  37.750  1.00  0.00            
ATOM   1426  CE1 TYR   142      41.560  35.750  34.120  1.00  0.00            
ATOM   1427  HE1 TYR   142      41.370  35.410  33.110  1.00  0.00            
ATOM   1428  CE2 TYR   142      42.590  37.260  35.670  1.00  0.00            
ATOM   1429  HE2 TYR   142      43.180  38.150  35.860  1.00  0.00            
ATOM   1430  CZ  TYR   142      42.380  36.850  34.360  1.00  0.00            
ATOM   1431  OH  TYR   142      43.300  37.210  33.420  1.00  0.00            
ATOM   1432  HH  TYR   142      43.100  38.110  33.010  1.00  0.00            
ATOM   1433  C   TYR   142      42.300  32.640  37.550  1.00  0.00            
ATOM   1434  O   TYR   142      42.810  32.280  36.490  1.00  0.00            
ATOM   1435  N   SER   143      42.900  32.530  38.740  1.00  0.00            
ATOM   1436  H   SER   143      42.530  32.960  39.570  1.00  0.00            
ATOM   1437  CA  SER   143      44.250  31.940  38.920  1.00  0.00            
ATOM   1438  CB  SER   143      44.690  31.930  40.380  1.00  0.00            
ATOM   1439  OG  SER   143      44.600  33.250  40.900  1.00  0.00            
ATOM   1440  HG  SER   143      45.260  33.370  41.660  1.00  0.00            
ATOM   1441  C   SER   143      44.330  30.500  38.400  1.00  0.00            
ATOM   1442  O   SER   143      45.220  30.220  37.600  1.00  0.00            
ATOM   1443  N   LEU   144      43.330  29.680  38.690  1.00  0.00            
ATOM   1444  H   LEU   144      42.720  29.870  39.480  1.00  0.00            
ATOM   1445  CA  LEU   144      43.200  28.320  38.130  1.00  0.00            
ATOM   1446  CB  LEU   144      42.040  27.570  38.790  1.00  0.00            
ATOM   1447  CG  LEU   144      42.400  26.980  40.150  1.00  0.00            
ATOM   1448  CD1 LEU   144      41.160  26.470  40.880  1.00  0.00            
ATOM   1449  CD2 LEU   144      43.410  25.850  39.980  1.00  0.00            
ATOM   1450  C   LEU   144      43.110  28.230  36.590  1.00  0.00            
ATOM   1451  O   LEU   144      43.750  27.360  36.000  1.00  0.00            
ATOM   1452  N   LEU   145      42.400  29.150  35.950  1.00  0.00            
ATOM   1453  H   LEU   145      41.710  29.700  36.440  1.00  0.00            
ATOM   1454  CA  LEU   145      42.410  29.300  34.470  1.00  0.00            
ATOM   1455  CB  LEU   145      41.360  30.320  34.010  1.00  0.00            
ATOM   1456  CG  LEU   145      39.940  29.760  34.140  1.00  0.00            
ATOM   1457  CD1 LEU   145      38.920  30.890  33.990  1.00  0.00            
ATOM   1458  CD2 LEU   145      39.670  28.710  33.060  1.00  0.00            
ATOM   1459  C   LEU   145      43.790  29.620  33.880  1.00  0.00            
ATOM   1460  O   LEU   145      44.290  28.890  33.020  1.00  0.00            
ATOM   1461  N   LEU   146      44.470  30.590  34.500  1.00  0.00            
ATOM   1462  H   LEU   146      44.020  31.170  35.180  1.00  0.00            
ATOM   1463  CA  LEU   146      45.870  30.930  34.180  1.00  0.00            
ATOM   1464  CB  LEU   146      46.260  32.210  34.930  1.00  0.00            
ATOM   1465  CG  LEU   146      45.490  33.450  34.450  1.00  0.00            
ATOM   1466  CD1 LEU   146      45.620  34.570  35.480  1.00  0.00            
ATOM   1467  CD2 LEU   146      46.030  33.940  33.100  1.00  0.00            
ATOM   1468  C   LEU   146      46.870  29.790  34.490  1.00  0.00            
ATOM   1469  O   LEU   146      47.680  29.420  33.640  1.00  0.00            
ATOM   1470  N   ALA   147      46.710  29.160  35.650  1.00  0.00            
ATOM   1471  H   ALA   147      46.110  29.550  36.360  1.00  0.00            
ATOM   1472  CA  ALA   147      47.490  27.980  36.100  1.00  0.00            
ATOM   1473  CB  ALA   147      47.110  27.630  37.540  1.00  0.00            
ATOM   1474  C   ALA   147      47.320  26.730  35.230  1.00  0.00            
ATOM   1475  O   ALA   147      48.260  25.940  35.100  1.00  0.00            
ATOM   1476  N   HIS   148      46.110  26.520  34.700  1.00  0.00            
ATOM   1477  H   HIS   148      45.290  26.930  35.110  1.00  0.00            
ATOM   1478  CA  HIS   148      45.850  25.540  33.630  1.00  0.00            
ATOM   1479  CB  HIS   148      44.370  25.570  33.260  1.00  0.00            
ATOM   1480  CG  HIS   148      43.990  24.800  31.990  1.00  0.00            
ATOM   1481  ND1 HIS   148      44.490  23.650  31.550  1.00  0.00            
ATOM   1482  CD2 HIS   148      43.170  25.280  31.050  1.00  0.00            
ATOM   1483  HD2 HIS   148      42.620  26.220  31.100  1.00  0.00            
ATOM   1484  CE1 HIS   148      43.970  23.420  30.340  1.00  0.00            
ATOM   1485  HE1 HIS   148      44.180  22.580  29.690  1.00  0.00            
ATOM   1486  NE2 HIS   148      43.150  24.430  30.030  1.00  0.00            
ATOM   1487  HE2 HIS   148      42.690  24.580  29.130  1.00  0.00            
ATOM   1488  C   HIS   148      46.770  25.790  32.410  1.00  0.00            
ATOM   1489  O   HIS   148      47.740  25.060  32.230  1.00  0.00            
ATOM   1490  N   LYS   149      46.650  26.980  31.830  1.00  0.00            
ATOM   1491  H   LYS   149      45.960  27.640  32.130  1.00  0.00            
ATOM   1492  CA  LYS   149      47.460  27.380  30.660  1.00  0.00            
ATOM   1493  CB  LYS   149      46.900  28.620  29.960  1.00  0.00            
ATOM   1494  CG  LYS   149      45.460  28.420  29.460  1.00  0.00            
ATOM   1495  CD  LYS   149      45.230  27.150  28.630  1.00  0.00            
ATOM   1496  CE  LYS   149      45.870  27.140  27.240  1.00  0.00            
ATOM   1497  NZ  LYS   149      45.430  25.940  26.510  1.00  0.00            
ATOM   1498  HZ1 LYS   149      45.850  25.910  25.610  1.00  0.00            
ATOM   1499  HZ2 LYS   149      45.690  25.110  27.010  1.00  0.00            
ATOM   1500  HZ3 LYS   149      44.430  25.950  26.370  1.00  0.00            
ATOM   1501  C   LYS   149      48.980  27.510  30.880  1.00  0.00            
ATOM   1502  O   LYS   149      49.720  27.700  29.920  1.00  0.00            
ATOM   1503  N   GLN   150      49.390  27.680  32.140  1.00  0.00            
ATOM   1504  H   GLN   150      48.800  28.150  32.800  1.00  0.00            
ATOM   1505  CA  GLN   150      50.810  27.550  32.520  1.00  0.00            
ATOM   1506  CB  GLN   150      51.130  28.510  33.670  1.00  0.00            
ATOM   1507  CG  GLN   150      52.640  28.750  33.880  1.00  0.00            
ATOM   1508  CD  GLN   150      53.300  29.470  32.700  1.00  0.00            
ATOM   1509  OE1 GLN   150      53.770  28.880  31.750  1.00  0.00            
ATOM   1510  NE2 GLN   150      53.460  30.770  32.790  1.00  0.00            
ATOM   1511 1HE2 GLN   150      53.210  31.310  33.600  1.00  0.00            
ATOM   1512 2HE2 GLN   150      53.920  31.220  32.010  1.00  0.00            
ATOM   1513  C   GLN   150      51.270  26.100  32.800  1.00  0.00            
ATOM   1514  O   GLN   150      51.950  25.520  31.960  1.00  0.00            
ATOM   1515  N   TRP   151      50.730  25.490  33.860  1.00  0.00            
ATOM   1516  H   TRP   151      49.960  25.900  34.350  1.00  0.00            
ATOM   1517  CA  TRP   151      51.180  24.170  34.390  1.00  0.00            
ATOM   1518  CB  TRP   151      51.500  24.310  35.880  1.00  0.00            
ATOM   1519  CG  TRP   151      52.810  25.050  36.140  1.00  0.00            
ATOM   1520  CD1 TRP   151      54.030  24.640  35.780  1.00  0.00            
ATOM   1521  HD1 TRP   151      54.250  23.760  35.190  1.00  0.00            
ATOM   1522  CD2 TRP   151      52.980  26.230  36.850  1.00  0.00            
ATOM   1523  NE1 TRP   151      54.940  25.500  36.220  1.00  0.00            
ATOM   1524  HE1 TRP   151      55.930  25.490  35.990  1.00  0.00            
ATOM   1525  CE2 TRP   151      54.340  26.480  36.890  1.00  0.00            
ATOM   1526  CE3 TRP   151      52.090  27.130  37.430  1.00  0.00            
ATOM   1527  HE3 TRP   151      51.020  26.950  37.400  1.00  0.00            
ATOM   1528  CZ2 TRP   151      54.840  27.610  37.520  1.00  0.00            
ATOM   1529  HZ2 TRP   151      55.910  27.800  37.520  1.00  0.00            
ATOM   1530  CZ3 TRP   151      52.590  28.270  38.050  1.00  0.00            
ATOM   1531  HZ3 TRP   151      51.900  28.980  38.510  1.00  0.00            
ATOM   1532  CH2 TRP   151      53.960  28.510  38.100  1.00  0.00            
ATOM   1533  HH2 TRP   151      54.330  29.440  38.530  1.00  0.00            
ATOM   1534  C   TRP   151      50.240  22.960  34.210  1.00  0.00            
ATOM   1535  O   TRP   151      50.700  21.820  34.200  1.00  0.00            
ATOM   1536  N   GLY   152      48.930  23.230  34.220  1.00  0.00            
ATOM   1537  H   GLY   152      48.620  24.180  34.240  1.00  0.00            
ATOM   1538  CA  GLY   152      47.840  22.260  33.980  1.00  0.00            
ATOM   1539  C   GLY   152      47.650  21.110  34.980  1.00  0.00            
ATOM   1540  O   GLY   152      46.830  21.190  35.890  1.00  0.00            
ATOM   1541  N   SER   153      48.290  20.000  34.650  1.00  0.00            
ATOM   1542  H   SER   153      48.920  19.990  33.880  1.00  0.00            
ATOM   1543  CA  SER   153      48.230  18.780  35.480  1.00  0.00            
ATOM   1544  CB  SER   153      48.100  17.480  34.700  1.00  0.00            
ATOM   1545  OG  SER   153      46.740  17.230  34.310  1.00  0.00            
ATOM   1546  HG  SER   153      46.740  16.380  33.770  1.00  0.00            
ATOM   1547  C   SER   153      49.430  18.670  36.420  1.00  0.00            
ATOM   1548  O   SER   153      50.560  18.310  36.050  1.00  0.00            
ATOM   1549  N   ASN   154      49.120  18.930  37.680  1.00  0.00            
ATOM   1550  H   ASN   154      48.160  18.970  37.980  1.00  0.00            
ATOM   1551  CA  ASN   154      50.120  18.940  38.760  1.00  0.00            
ATOM   1552  CB  ASN   154      49.740  20.110  39.670  1.00  0.00            
ATOM   1553  CG  ASN   154      50.660  20.310  40.870  1.00  0.00            
ATOM   1554  OD1 ASN   154      51.560  19.530  41.150  1.00  0.00            
ATOM   1555  ND2 ASN   154      50.220  21.170  41.760  1.00  0.00            
ATOM   1556 1HD2 ASN   154      49.340  21.630  41.650  1.00  0.00            
ATOM   1557 2HD2 ASN   154      50.640  21.140  42.690  1.00  0.00            
ATOM   1558  C   ASN   154      50.110  17.550  39.430  1.00  0.00            
ATOM   1559  O   ASN   154      49.340  17.240  40.330  1.00  0.00            
ATOM   1560  N   GLY   155      50.740  16.660  38.670  1.00  0.00            
ATOM   1561  H   GLY   155      51.010  16.900  37.740  1.00  0.00            
ATOM   1562  CA  GLY   155      50.870  15.230  39.000  1.00  0.00            
ATOM   1563  C   GLY   155      49.550  14.490  38.800  1.00  0.00            
ATOM   1564  O   GLY   155      49.070  14.380  37.670  1.00  0.00            
ATOM   1565  N   ALA   156      48.950  14.070  39.900  1.00  0.00            
ATOM   1566  H   ALA   156      49.390  14.180  40.800  1.00  0.00            
ATOM   1567  CA  ALA   156      47.610  13.450  39.890  1.00  0.00            
ATOM   1568  CB  ALA   156      47.400  12.660  41.180  1.00  0.00            
ATOM   1569  C   ALA   156      46.460  14.460  39.700  1.00  0.00            
ATOM   1570  O   ALA   156      45.560  14.240  38.900  1.00  0.00            
ATOM   1571  N   VAL   157      46.680  15.650  40.260  1.00  0.00            
ATOM   1572  H   VAL   157      47.610  15.950  40.510  1.00  0.00            
ATOM   1573  CA  VAL   157      45.660  16.710  40.410  1.00  0.00            
ATOM   1574  CB  VAL   157      45.920  17.500  41.710  1.00  0.00            
ATOM   1575  CG1 VAL   157      44.810  18.520  41.990  1.00  0.00            
ATOM   1576  CG2 VAL   157      46.070  16.580  42.920  1.00  0.00            
ATOM   1577  C   VAL   157      45.670  17.670  39.200  1.00  0.00            
ATOM   1578  O   VAL   157      46.670  18.330  38.920  1.00  0.00            
ATOM   1579  N   ASN   158      44.550  17.710  38.500  1.00  0.00            
ATOM   1580  H   ASN   158      43.840  17.010  38.600  1.00  0.00            
ATOM   1581  CA  ASN   158      44.370  18.670  37.390  1.00  0.00            
ATOM   1582  CB  ASN   158      43.590  17.990  36.260  1.00  0.00            
ATOM   1583  CG  ASN   158      43.530  18.880  35.020  1.00  0.00            
ATOM   1584  OD1 ASN   158      42.720  19.790  34.920  1.00  0.00            
ATOM   1585  ND2 ASN   158      44.530  18.790  34.180  1.00  0.00            
ATOM   1586 1HD2 ASN   158      45.320  18.160  34.340  1.00  0.00            
ATOM   1587 2HD2 ASN   158      44.610  19.400  33.390  1.00  0.00            
ATOM   1588  C   ASN   158      43.720  19.990  37.830  1.00  0.00            
ATOM   1589  O   ASN   158      42.640  20.010  38.410  1.00  0.00            
ATOM   1590  N   CYS   159      44.370  21.090  37.430  1.00  0.00            
ATOM   1591  H   CYS   159      45.260  21.030  36.960  1.00  0.00            
ATOM   1592  CA  CYS   159      43.910  22.470  37.730  1.00  0.00            
ATOM   1593  CB  CYS   159      45.000  23.510  37.420  1.00  0.00            
ATOM   1594  SG  CYS   159      46.440  23.380  38.550  1.00  0.00            
ATOM   1595  HG  CYS   159      47.160  24.330  37.960  1.00  0.00            
ATOM   1596  C   CYS   159      42.600  22.900  37.050  1.00  0.00            
ATOM   1597  O   CYS   159      41.730  23.470  37.720  1.00  0.00            
ATOM   1598  N   LEU   160      42.390  22.500  35.800  1.00  0.00            
ATOM   1599  H   LEU   160      43.020  21.870  35.340  1.00  0.00            
ATOM   1600  CA  LEU   160      41.130  22.740  35.060  1.00  0.00            
ATOM   1601  CB  LEU   160      41.280  22.360  33.580  1.00  0.00            
ATOM   1602  CG  LEU   160      40.070  22.770  32.720  1.00  0.00            
ATOM   1603  CD1 LEU   160      40.130  24.240  32.310  1.00  0.00            
ATOM   1604  CD2 LEU   160      39.960  21.870  31.490  1.00  0.00            
ATOM   1605  C   LEU   160      39.950  21.980  35.700  1.00  0.00            
ATOM   1606  O   LEU   160      38.880  22.550  35.890  1.00  0.00            
ATOM   1607  N   LYS   161      40.210  20.760  36.180  1.00  0.00            
ATOM   1608  H   LYS   161      41.040  20.270  35.910  1.00  0.00            
ATOM   1609  CA  LYS   161      39.210  19.970  36.950  1.00  0.00            
ATOM   1610  CB  LYS   161      39.780  18.580  37.280  1.00  0.00            
ATOM   1611  CG  LYS   161      38.660  17.660  37.760  1.00  0.00            
ATOM   1612  CD  LYS   161      39.030  16.180  37.720  1.00  0.00            
ATOM   1613  CE  LYS   161      37.770  15.390  38.080  1.00  0.00            
ATOM   1614  NZ  LYS   161      37.880  13.940  37.870  1.00  0.00            
ATOM   1615  HZ1 LYS   161      36.970  13.540  38.020  1.00  0.00            
ATOM   1616  HZ2 LYS   161      38.170  13.750  36.930  1.00  0.00            
ATOM   1617  HZ3 LYS   161      38.530  13.550  38.530  1.00  0.00            
ATOM   1618  C   LYS   161      38.690  20.690  38.210  1.00  0.00            
ATOM   1619  O   LYS   161      37.490  20.960  38.300  1.00  0.00            
ATOM   1620  N   GLU   162      39.610  21.140  39.060  1.00  0.00            
ATOM   1621  H   GLU   162      40.580  20.880  38.960  1.00  0.00            
ATOM   1622  CA  GLU   162      39.310  21.960  40.260  1.00  0.00            
ATOM   1623  CB  GLU   162      40.610  22.360  40.960  1.00  0.00            
ATOM   1624  CG  GLU   162      41.380  21.190  41.580  1.00  0.00            
ATOM   1625  CD  GLU   162      40.820  20.770  42.940  1.00  0.00            
ATOM   1626  OE1 GLU   162      40.080  19.770  42.960  1.00  0.00            
ATOM   1627  OE2 GLU   162      41.180  21.410  43.950  1.00  0.00            
ATOM   1628  C   GLU   162      38.530  23.240  39.920  1.00  0.00            
ATOM   1629  O   GLU   162      37.500  23.560  40.520  1.00  0.00            
ATOM   1630  N   ALA   163      39.010  23.930  38.890  1.00  0.00            
ATOM   1631  H   ALA   163      39.890  23.690  38.460  1.00  0.00            
ATOM   1632  CA  ALA   163      38.380  25.160  38.370  1.00  0.00            
ATOM   1633  CB  ALA   163      39.330  25.860  37.410  1.00  0.00            
ATOM   1634  C   ALA   163      37.000  25.000  37.730  1.00  0.00            
ATOM   1635  O   ALA   163      36.120  25.770  38.080  1.00  0.00            
ATOM   1636  N   GLN   164      36.770  23.960  36.930  1.00  0.00            
ATOM   1637  H   GLN   164      37.530  23.430  36.520  1.00  0.00            
ATOM   1638  CA  GLN   164      35.430  23.680  36.350  1.00  0.00            
ATOM   1639  CB  GLN   164      35.460  22.440  35.460  1.00  0.00            
ATOM   1640  CG  GLN   164      34.360  22.440  34.380  1.00  0.00            
ATOM   1641  CD  GLN   164      32.920  22.280  34.870  1.00  0.00            
ATOM   1642  OE1 GLN   164      32.000  22.920  34.370  1.00  0.00            
ATOM   1643  NE2 GLN   164      32.600  21.320  35.710  1.00  0.00            
ATOM   1644 1HE2 GLN   164      33.220  20.570  35.980  1.00  0.00            
ATOM   1645 2HE2 GLN   164      31.720  21.390  36.170  1.00  0.00            
ATOM   1646  C   GLN   164      34.360  23.500  37.450  1.00  0.00            
ATOM   1647  O   GLN   164      33.300  24.130  37.390  1.00  0.00            
ATOM   1648  N   ASP   165      34.710  22.750  38.490  1.00  0.00            
ATOM   1649  H   ASP   165      35.440  22.060  38.420  1.00  0.00            
ATOM   1650  CA  ASP   165      33.900  22.640  39.720  1.00  0.00            
ATOM   1651  CB  ASP   165      34.530  21.650  40.720  1.00  0.00            
ATOM   1652  CG  ASP   165      34.270  20.180  40.380  1.00  0.00            
ATOM   1653  OD1 ASP   165      34.300  19.810  39.190  1.00  0.00            
ATOM   1654  OD2 ASP   165      33.900  19.430  41.310  1.00  0.00            
ATOM   1655  C   ASP   165      33.610  23.990  40.390  1.00  0.00            
ATOM   1656  O   ASP   165      32.450  24.400  40.490  1.00  0.00            
ATOM   1657  N   MET   166      34.650  24.800  40.580  1.00  0.00            
ATOM   1658  H   MET   166      35.590  24.480  40.460  1.00  0.00            
ATOM   1659  CA  MET   166      34.480  26.200  41.060  1.00  0.00            
ATOM   1660  CB  MET   166      35.840  26.820  41.350  1.00  0.00            
ATOM   1661  CG  MET   166      36.490  26.200  42.590  1.00  0.00            
ATOM   1662  SD  MET   166      37.920  27.150  43.230  1.00  0.00            
ATOM   1663  CE  MET   166      37.060  28.230  44.370  1.00  0.00            
ATOM   1664  C   MET   166      33.640  27.120  40.140  1.00  0.00            
ATOM   1665  O   MET   166      32.690  27.760  40.580  1.00  0.00            
ATOM   1666  N   ILE   167      33.890  27.040  38.830  1.00  0.00            
ATOM   1667  H   ILE   167      34.680  26.500  38.500  1.00  0.00            
ATOM   1668  CA  ILE   167      33.180  27.820  37.790  1.00  0.00            
ATOM   1669  CB  ILE   167      33.920  27.790  36.430  1.00  0.00            
ATOM   1670  CG1 ILE   167      35.280  28.470  36.580  1.00  0.00            
ATOM   1671  CG2 ILE   167      33.120  28.470  35.300  1.00  0.00            
ATOM   1672  CD  ILE   167      36.170  28.330  35.350  1.00  0.00            
ATOM   1673  C   ILE   167      31.680  27.510  37.680  1.00  0.00            
ATOM   1674  O   ILE   167      30.860  28.380  37.990  1.00  0.00            
ATOM   1675  N   THR   168      31.330  26.330  37.170  1.00  0.00            
ATOM   1676  H   THR   168      32.010  25.590  37.040  1.00  0.00            
ATOM   1677  CA  THR   168      29.910  25.960  36.960  1.00  0.00            
ATOM   1678  CB  THR   168      29.670  24.880  35.900  1.00  0.00            
ATOM   1679  OG1 THR   168      30.400  23.700  36.230  1.00  0.00            
ATOM   1680  HG1 THR   168      31.040  23.490  35.450  1.00  0.00            
ATOM   1681  CG2 THR   168      29.990  25.410  34.490  1.00  0.00            
ATOM   1682  C   THR   168      29.200  25.580  38.250  1.00  0.00            
ATOM   1683  O   THR   168      28.300  26.300  38.690  1.00  0.00            
ATOM   1684  N   LYS   169      29.700  24.540  38.910  1.00  0.00            
ATOM   1685  H   LYS   169      30.480  24.040  38.520  1.00  0.00            
ATOM   1686  CA  LYS   169      29.130  23.970  40.150  1.00  0.00            
ATOM   1687  CB  LYS   169      29.900  22.720  40.570  1.00  0.00            
ATOM   1688  CG  LYS   169      30.030  21.630  39.500  1.00  0.00            
ATOM   1689  CD  LYS   169      30.670  20.380  40.110  1.00  0.00            
ATOM   1690  CE  LYS   169      30.900  19.280  39.090  1.00  0.00            
ATOM   1691  NZ  LYS   169      31.670  18.170  39.680  1.00  0.00            
ATOM   1692  HZ1 LYS   169      31.770  17.430  39.010  1.00  0.00            
ATOM   1693  HZ2 LYS   169      32.580  18.520  39.930  1.00  0.00            
ATOM   1694  HZ3 LYS   169      31.220  17.830  40.500  1.00  0.00            
ATOM   1695  C   LYS   169      29.080  24.960  41.330  1.00  0.00            
ATOM   1696  O   LYS   169      28.140  24.930  42.130  1.00  0.00            
ATOM   1697  N   GLY   170      30.140  25.740  41.480  1.00  0.00            
ATOM   1698  H   GLY   170      31.030  25.470  41.080  1.00  0.00            
ATOM   1699  CA  GLY   170      30.200  26.850  42.440  1.00  0.00            
ATOM   1700  C   GLY   170      29.430  28.110  42.000  1.00  0.00            
ATOM   1701  O   GLY   170      28.200  28.120  41.960  1.00  0.00            
ATOM   1702  N   ILE   171      30.180  29.040  41.410  1.00  0.00            
ATOM   1703  H   ILE   171      31.140  28.840  41.180  1.00  0.00            
ATOM   1704  CA  ILE   171      29.700  30.410  41.130  1.00  0.00            
ATOM   1705  CB  ILE   171      30.830  31.300  40.600  1.00  0.00            
ATOM   1706  CG1 ILE   171      32.070  31.230  41.500  1.00  0.00            
ATOM   1707  CG2 ILE   171      30.390  32.770  40.480  1.00  0.00            
ATOM   1708  CD  ILE   171      33.300  31.740  40.750  1.00  0.00            
ATOM   1709  C   ILE   171      28.450  30.520  40.230  1.00  0.00            
ATOM   1710  O   ILE   171      27.460  31.120  40.640  1.00  0.00            
ATOM   1711  N   LYS   172      28.460  29.870  39.060  1.00  0.00            
ATOM   1712  H   LYS   172      29.260  29.350  38.760  1.00  0.00            
ATOM   1713  CA  LYS   172      27.310  29.910  38.130  1.00  0.00            
ATOM   1714  CB  LYS   172      27.690  29.280  36.790  1.00  0.00            
ATOM   1715  CG  LYS   172      26.710  29.620  35.660  1.00  0.00            
ATOM   1716  CD  LYS   172      26.860  28.630  34.510  1.00  0.00            
ATOM   1717  CE  LYS   172      25.920  28.930  33.330  1.00  0.00            
ATOM   1718  NZ  LYS   172      24.480  28.800  33.590  1.00  0.00            
ATOM   1719  HZ1 LYS   172      24.000  29.020  32.730  1.00  0.00            
ATOM   1720  HZ2 LYS   172      24.250  27.860  33.850  1.00  0.00            
ATOM   1721  HZ3 LYS   172      24.170  29.440  34.300  1.00  0.00            
ATOM   1722  C   LYS   172      26.020  29.260  38.690  1.00  0.00            
ATOM   1723  O   LYS   172      24.910  29.570  38.260  1.00  0.00            
ATOM   1724  N   ALA   173      26.220  28.270  39.560  1.00  0.00            
ATOM   1725  H   ALA   173      27.140  27.930  39.770  1.00  0.00            
ATOM   1726  CA  ALA   173      25.120  27.590  40.270  1.00  0.00            
ATOM   1727  CB  ALA   173      25.550  26.170  40.620  1.00  0.00            
ATOM   1728  C   ALA   173      24.650  28.330  41.540  1.00  0.00            
ATOM   1729  O   ALA   173      23.450  28.350  41.780  1.00  0.00            
ATOM   1730  N   SER   174      25.560  28.940  42.290  1.00  0.00            
ATOM   1731  H   SER   174      26.540  28.750  42.170  1.00  0.00            
ATOM   1732  CA  SER   174      25.200  29.690  43.520  1.00  0.00            
ATOM   1733  CB  SER   174      26.030  29.240  44.730  1.00  0.00            
ATOM   1734  OG  SER   174      25.720  27.890  45.090  1.00  0.00            
ATOM   1735  HG  SER   174      25.200  27.900  45.980  1.00  0.00            
ATOM   1736  C   SER   174      25.220  31.220  43.380  1.00  0.00            
ATOM   1737  O   SER   174      24.180  31.810  43.110  1.00  0.00            
ATOM   1738  N   ASN   175      26.410  31.830  43.420  1.00  0.00            
ATOM   1739  H   ASN   175      27.260  31.320  43.570  1.00  0.00            
ATOM   1740  CA  ASN   175      26.640  33.300  43.450  1.00  0.00            
ATOM   1741  CB  ASN   175      28.150  33.610  43.540  1.00  0.00            
ATOM   1742  CG  ASN   175      28.930  32.720  44.530  1.00  0.00            
ATOM   1743  OD1 ASN   175      28.950  31.500  44.400  1.00  0.00            
ATOM   1744  ND2 ASN   175      29.650  33.290  45.460  1.00  0.00            
ATOM   1745 1HD2 ASN   175      29.730  34.300  45.580  1.00  0.00            
ATOM   1746 2HD2 ASN   175      30.180  32.710  46.080  1.00  0.00            
ATOM   1747  C   ASN   175      26.020  34.120  42.290  1.00  0.00            
ATOM   1748  O   ASN   175      25.880  35.340  42.420  1.00  0.00            
ATOM   1749  N   VAL   176      25.840  33.510  41.120  1.00  0.00            
ATOM   1750  H   VAL   176      26.210  32.590  40.960  1.00  0.00            
ATOM   1751  CA  VAL   176      25.110  34.130  39.990  1.00  0.00            
ATOM   1752  CB  VAL   176      25.570  33.580  38.630  1.00  0.00            
ATOM   1753  CG1 VAL   176      24.770  34.130  37.450  1.00  0.00            
ATOM   1754  CG2 VAL   176      27.040  33.950  38.420  1.00  0.00            
ATOM   1755  C   VAL   176      23.580  34.090  40.170  1.00  0.00            
ATOM   1756  O   VAL   176      22.910  33.080  39.950  1.00  0.00            
ATOM   1757  N   THR   177      23.060  35.270  40.490  1.00  0.00            
ATOM   1758  H   THR   177      23.630  36.100  40.500  1.00  0.00            
ATOM   1759  CA  THR   177      21.620  35.510  40.720  1.00  0.00            
ATOM   1760  CB  THR   177      21.350  36.910  41.270  1.00  0.00            
ATOM   1761  OG1 THR   177      21.820  37.880  40.330  1.00  0.00            
ATOM   1762  HG1 THR   177      21.310  38.760  40.490  1.00  0.00            
ATOM   1763  CG2 THR   177      21.930  37.130  42.670  1.00  0.00            
ATOM   1764  C   THR   177      20.760  35.370  39.460  1.00  0.00            
ATOM   1765  O   THR   177      21.210  35.580  38.330  1.00  0.00            
ATOM   1766  N   ASN   178      19.460  35.160  39.680  1.00  0.00            
ATOM   1767  H   ASN   178      19.120  34.890  40.590  1.00  0.00            
ATOM   1768  CA  ASN   178      18.450  35.180  38.600  1.00  0.00            
ATOM   1769  CB  ASN   178      17.100  34.740  39.170  1.00  0.00            
ATOM   1770  CG  ASN   178      17.000  33.210  39.250  1.00  0.00            
ATOM   1771  OD1 ASN   178      17.690  32.500  39.980  1.00  0.00            
ATOM   1772  ND2 ASN   178      16.140  32.660  38.420  1.00  0.00            
ATOM   1773 1HD2 ASN   178      15.610  33.220  37.790  1.00  0.00            
ATOM   1774 2HD2 ASN   178      15.950  31.680  38.470  1.00  0.00            
ATOM   1775  C   ASN   178      18.350  36.530  37.850  1.00  0.00            
ATOM   1776  O   ASN   178      18.380  36.530  36.620  1.00  0.00            
ATOM   1777  N   ASN   179      18.580  37.630  38.570  1.00  0.00            
ATOM   1778  H   ASN   179      18.710  37.570  39.560  1.00  0.00            
ATOM   1779  CA  ASN   179      18.640  39.000  38.010  1.00  0.00            
ATOM   1780  CB  ASN   179      18.220  40.000  39.100  1.00  0.00            
ATOM   1781  CG  ASN   179      19.110  40.000  40.340  1.00  0.00            
ATOM   1782  OD1 ASN   179      20.320  39.930  40.300  1.00  0.00            
ATOM   1783  ND2 ASN   179      18.510  40.100  41.500  1.00  0.00            
ATOM   1784 1HD2 ASN   179      17.510  40.210  41.580  1.00  0.00            
ATOM   1785 2HD2 ASN   179      19.080  40.030  42.330  1.00  0.00            
ATOM   1786  C   ASN   179      19.980  39.430  37.380  1.00  0.00            
ATOM   1787  O   ASN   179      20.280  40.620  37.240  1.00  0.00            
ATOM   1788  N   SER   180      20.790  38.440  37.010  1.00  0.00            
ATOM   1789  H   SER   180      20.510  37.490  37.140  1.00  0.00            
ATOM   1790  CA  SER   180      22.090  38.600  36.310  1.00  0.00            
ATOM   1791  CB  SER   180      21.890  39.150  34.890  1.00  0.00            
ATOM   1792  OG  SER   180      21.170  38.230  34.060  1.00  0.00            
ATOM   1793  HG  SER   180      20.340  38.680  33.730  1.00  0.00            
ATOM   1794  C   SER   180      23.170  39.440  37.020  1.00  0.00            
ATOM   1795  O   SER   180      23.810  40.300  36.420  1.00  0.00            
ATOM   1796  N   ARG   181      23.340  39.190  38.320  1.00  0.00            
ATOM   1797  H   ARG   181      22.770  38.530  38.820  1.00  0.00            
ATOM   1798  CA  ARG   181      24.350  39.870  39.160  1.00  0.00            
ATOM   1799  CB  ARG   181      23.650  40.830  40.140  1.00  0.00            
ATOM   1800  CG  ARG   181      22.850  41.920  39.420  1.00  0.00            
ATOM   1801  CD  ARG   181      21.930  42.670  40.380  1.00  0.00            
ATOM   1802  NE  ARG   181      21.050  43.550  39.590  1.00  0.00            
ATOM   1803  HE  ARG   181      20.620  43.110  38.800  1.00  0.00            
ATOM   1804  CZ  ARG   181      20.640  44.780  39.950  1.00  0.00            
ATOM   1805  NH1 ARG   181      20.880  45.270  41.170  1.00  0.00            
ATOM   1806 1HH1 ARG   181      21.360  44.720  41.860  1.00  0.00            
ATOM   1807 2HH1 ARG   181      20.570  46.190  41.410  1.00  0.00            
ATOM   1808  NH2 ARG   181      20.000  45.550  39.070  1.00  0.00            
ATOM   1809 1HH2 ARG   181      19.780  45.210  38.160  1.00  0.00            
ATOM   1810 2HH2 ARG   181      19.660  46.450  39.330  1.00  0.00            
ATOM   1811  C   ARG   181      25.200  38.860  39.950  1.00  0.00            
ATOM   1812  O   ARG   181      24.880  37.680  40.050  1.00  0.00            
ATOM   1813  N   LEU   182      26.360  39.340  40.400  1.00  0.00            
ATOM   1814  H   LEU   182      26.680  40.240  40.140  1.00  0.00            
ATOM   1815  CA  LEU   182      27.240  38.600  41.330  1.00  0.00            
ATOM   1816  CB  LEU   182      28.710  38.910  41.050  1.00  0.00            
ATOM   1817  CG  LEU   182      29.220  38.180  39.810  1.00  0.00            
ATOM   1818  CD1 LEU   182      30.510  38.830  39.330  1.00  0.00            
ATOM   1819  CD2 LEU   182      29.450  36.700  40.110  1.00  0.00            
ATOM   1820  C   LEU   182      26.880  38.900  42.790  1.00  0.00            
ATOM   1821  O   LEU   182      27.050  40.030  43.260  1.00  0.00            
ATOM   1822  N   ASN   183      26.180  37.950  43.400  1.00  0.00            
ATOM   1823  H   ASN   183      26.010  37.060  42.950  1.00  0.00            
ATOM   1824  CA  ASN   183      25.700  38.050  44.790  1.00  0.00            
ATOM   1825  CB  ASN   183      24.610  37.010  45.070  1.00  0.00            
ATOM   1826  CG  ASN   183      23.740  37.410  46.270  1.00  0.00            
ATOM   1827  OD1 ASN   183      23.690  38.570  46.670  1.00  0.00            
ATOM   1828  ND2 ASN   183      23.150  36.480  46.970  1.00  0.00            
ATOM   1829 1HD2 ASN   183      23.200  35.500  46.790  1.00  0.00            
ATOM   1830 2HD2 ASN   183      22.600  36.820  47.760  1.00  0.00            
ATOM   1831  C   ASN   183      26.830  37.940  45.830  1.00  0.00            
ATOM   1832  O   ASN   183      27.880  37.340  45.570  1.00  0.00            
ATOM   1833  N   LEU   184      26.500  38.370  47.050  1.00  0.00            
ATOM   1834  H   LEU   184      25.570  38.720  47.200  1.00  0.00            
ATOM   1835  CA  LEU   184      27.400  38.370  48.220  1.00  0.00            
ATOM   1836  CB  LEU   184      26.690  38.930  49.460  1.00  0.00            
ATOM   1837  CG  LEU   184      26.670  40.470  49.500  1.00  0.00            
ATOM   1838  CD1 LEU   184      25.570  41.060  48.610  1.00  0.00            
ATOM   1839  CD2 LEU   184      26.530  40.950  50.940  1.00  0.00            
ATOM   1840  C   LEU   184      28.070  37.030  48.580  1.00  0.00            
ATOM   1841  O   LEU   184      29.120  37.040  49.230  1.00  0.00            
ATOM   1842  N   GLY   185      27.380  35.930  48.290  1.00  0.00            
ATOM   1843  H   GLY   185      26.410  35.960  48.070  1.00  0.00            
ATOM   1844  CA  GLY   185      27.940  34.560  48.340  1.00  0.00            
ATOM   1845  C   GLY   185      26.890  33.460  48.150  1.00  0.00            
ATOM   1846  O   GLY   185      25.690  33.750  48.060  1.00  0.00            
ATOM   1847  N   ASP   186      27.340  32.220  48.320  1.00  0.00            
ATOM   1848  H   ASP   186      28.270  32.050  48.670  1.00  0.00            
ATOM   1849  CA  ASP   186      26.520  30.990  48.230  1.00  0.00            
ATOM   1850  CB  ASP   186      27.430  29.750  48.280  1.00  0.00            
ATOM   1851  CG  ASP   186      28.140  29.470  49.620  1.00  0.00            
ATOM   1852  OD1 ASP   186      28.300  28.280  49.940  1.00  0.00            
ATOM   1853  OD2 ASP   186      28.540  30.440  50.300  1.00  0.00            
ATOM   1854  C   ASP   186      25.440  30.870  49.320  1.00  0.00            
ATOM   1855  O   ASP   186      24.530  30.040  49.230  1.00  0.00            
ATOM   1856  N   TRP   187      25.800  31.440  50.460  1.00  0.00            
ATOM   1857  H   TRP   187      26.790  31.480  50.660  1.00  0.00            
ATOM   1858  CA  TRP   187      24.970  31.680  51.650  1.00  0.00            
ATOM   1859  CB  TRP   187      25.840  32.240  52.790  1.00  0.00            
ATOM   1860  CG  TRP   187      26.730  33.430  52.420  1.00  0.00            
ATOM   1861  CD1 TRP   187      27.940  33.350  51.860  1.00  0.00            
ATOM   1862  HD1 TRP   187      28.460  32.430  51.610  1.00  0.00            
ATOM   1863  CD2 TRP   187      26.490  34.770  52.680  1.00  0.00            
ATOM   1864  NE1 TRP   187      28.470  34.570  51.750  1.00  0.00            
ATOM   1865  HE1 TRP   187      29.380  34.760  51.350  1.00  0.00            
ATOM   1866  CE2 TRP   187      27.600  35.460  52.240  1.00  0.00            
ATOM   1867  CE3 TRP   187      25.420  35.440  53.250  1.00  0.00            
ATOM   1868  HE3 TRP   187      24.510  34.900  53.530  1.00  0.00            
ATOM   1869  CZ2 TRP   187      27.640  36.840  52.350  1.00  0.00            
ATOM   1870  HZ2 TRP   187      28.490  37.390  51.940  1.00  0.00            
ATOM   1871  CZ3 TRP   187      25.450  36.830  53.360  1.00  0.00            
ATOM   1872  HZ3 TRP   187      24.560  37.360  53.680  1.00  0.00            
ATOM   1873  CH2 TRP   187      26.570  37.530  52.910  1.00  0.00            
ATOM   1874  HH2 TRP   187      26.550  38.610  52.870  1.00  0.00            
ATOM   1875  C   TRP   187      23.670  32.490  51.480  1.00  0.00            
ATOM   1876  O   TRP   187      22.660  32.060  52.040  1.00  0.00            
ATOM   1877  N   ASP   188      23.650  33.470  50.580  1.00  0.00            
ATOM   1878  H   ASP   188      24.410  33.610  49.940  1.00  0.00            
ATOM   1879  CA  ASP   188      22.480  34.350  50.380  1.00  0.00            
ATOM   1880  CB  ASP   188      22.890  35.830  50.520  1.00  0.00            
ATOM   1881  CG  ASP   188      21.730  36.830  50.330  1.00  0.00            
ATOM   1882  OD1 ASP   188      20.680  36.670  50.990  1.00  0.00            
ATOM   1883  OD2 ASP   188      21.750  37.490  49.280  1.00  0.00            
ATOM   1884  C   ASP   188      21.700  34.090  49.070  1.00  0.00            
ATOM   1885  O   ASP   188      22.260  33.700  48.040  1.00  0.00            
ATOM   1886  N   SER   189      20.480  34.610  49.090  1.00  0.00            
ATOM   1887  H   SER   189      20.370  35.390  49.730  1.00  0.00            
ATOM   1888  CA  SER   189      19.390  34.440  48.110  1.00  0.00            
ATOM   1889  CB  SER   189      18.210  35.330  48.530  1.00  0.00            
ATOM   1890  OG  SER   189      17.070  35.130  47.680  1.00  0.00            
ATOM   1891  HG  SER   189      16.280  34.920  48.280  1.00  0.00            
ATOM   1892  C   SER   189      19.720  34.790  46.660  1.00  0.00            
ATOM   1893  O   SER   189      20.020  35.930  46.330  1.00  0.00            
ATOM   1894  N   LYS   190      19.320  33.860  45.800  1.00  0.00            
ATOM   1895  H   LYS   190      19.210  32.910  46.110  1.00  0.00            
ATOM   1896  CA  LYS   190      19.250  34.080  44.330  1.00  0.00            
ATOM   1897  CB  LYS   190      18.870  32.780  43.630  1.00  0.00            
ATOM   1898  CG  LYS   190      20.120  32.160  43.000  1.00  0.00            
ATOM   1899  CD  LYS   190      19.780  30.820  42.350  1.00  0.00            
ATOM   1900  CE  LYS   190      20.980  30.330  41.550  1.00  0.00            
ATOM   1901  NZ  LYS   190      20.800  28.930  41.150  1.00  0.00            
ATOM   1902  HZ1 LYS   190      21.650  28.600  40.730  1.00  0.00            
ATOM   1903  HZ2 LYS   190      20.640  28.370  41.960  1.00  0.00            
ATOM   1904  HZ3 LYS   190      20.030  28.810  40.520  1.00  0.00            
ATOM   1905  C   LYS   190      18.350  35.230  43.840  1.00  0.00            
ATOM   1906  O   LYS   190      18.410  35.620  42.670  1.00  0.00            
ATOM   1907  N   SER   191      17.470  35.710  44.730  1.00  0.00            
ATOM   1908  H   SER   191      17.340  35.240  45.610  1.00  0.00            
ATOM   1909  CA  SER   191      16.630  36.910  44.520  1.00  0.00            
ATOM   1910  CB  SER   191      15.440  36.930  45.490  1.00  0.00            
ATOM   1911  OG  SER   191      14.540  37.990  45.180  1.00  0.00            
ATOM   1912  HG  SER   191      14.140  38.350  46.030  1.00  0.00            
ATOM   1913  C   SER   191      17.380  38.250  44.670  1.00  0.00            
ATOM   1914  O   SER   191      17.120  39.170  43.890  1.00  0.00            
ATOM   1915  N   SER   192      18.390  38.290  45.540  1.00  0.00            
ATOM   1916  H   SER   192      18.800  37.440  45.910  1.00  0.00            
ATOM   1917  CA  SER   192      19.090  39.520  46.000  1.00  0.00            
ATOM   1918  CB  SER   192      20.210  39.200  46.990  1.00  0.00            
ATOM   1919  OG  SER   192      19.640  38.830  48.250  1.00  0.00            
ATOM   1920  HG  SER   192      20.390  38.330  48.770  1.00  0.00            
ATOM   1921  C   SER   192      19.650  40.460  44.920  1.00  0.00            
ATOM   1922  O   SER   192      20.040  40.030  43.830  1.00  0.00            
ATOM   1923  N   LEU   193      19.600  41.750  45.230  1.00  0.00            
ATOM   1924  H   LEU   193      19.270  42.040  46.130  1.00  0.00            
ATOM   1925  CA  LEU   193      19.960  42.840  44.280  1.00  0.00            
ATOM   1926  CB  LEU   193      18.790  43.800  44.040  1.00  0.00            
ATOM   1927  CG  LEU   193      17.650  43.230  43.200  1.00  0.00            
ATOM   1928  CD1 LEU   193      16.690  42.400  44.050  1.00  0.00            
ATOM   1929  CD2 LEU   193      16.920  44.370  42.480  1.00  0.00            
ATOM   1930  C   LEU   193      21.180  43.710  44.660  1.00  0.00            
ATOM   1931  O   LEU   193      21.860  44.220  43.760  1.00  0.00            
ATOM   1932  N   ASP   194      21.200  44.110  45.930  1.00  0.00            
ATOM   1933  H   ASP   194      20.380  44.070  46.500  1.00  0.00            
ATOM   1934  CA  ASP   194      22.250  44.940  46.560  1.00  0.00            
ATOM   1935  CB  ASP   194      21.880  45.140  48.040  1.00  0.00            
ATOM   1936  CG  ASP   194      20.570  45.920  48.330  1.00  0.00            
ATOM   1937  OD1 ASP   194      20.450  46.480  49.450  1.00  0.00            
ATOM   1938  OD2 ASP   194      19.700  46.030  47.440  1.00  0.00            
ATOM   1939  C   ASP   194      23.660  44.330  46.390  1.00  0.00            
ATOM   1940  O   ASP   194      23.920  43.220  46.850  1.00  0.00            
ATOM   1941  N   THR   195      24.540  45.100  45.740  1.00  0.00            
ATOM   1942  H   THR   195      24.450  46.100  45.750  1.00  0.00            
ATOM   1943  CA  THR   195      25.780  44.580  45.120  1.00  0.00            
ATOM   1944  CB  THR   195      25.610  44.590  43.580  1.00  0.00            
ATOM   1945  OG1 THR   195      26.750  44.050  42.900  1.00  0.00            
ATOM   1946  HG1 THR   195      26.400  43.390  42.230  1.00  0.00            
ATOM   1947  CG2 THR   195      25.270  45.980  43.030  1.00  0.00            
ATOM   1948  C   THR   195      27.090  45.260  45.560  1.00  0.00            
ATOM   1949  O   THR   195      27.170  46.480  45.720  1.00  0.00            
ATOM   1950  N   ARG   196      28.130  44.440  45.670  1.00  0.00            
ATOM   1951  H   ARG   196      27.990  43.440  45.570  1.00  0.00            
ATOM   1952  CA  ARG   196      29.470  44.830  46.140  1.00  0.00            
ATOM   1953  CB  ARG   196      29.860  43.770  47.180  1.00  0.00            
ATOM   1954  CG  ARG   196      31.160  44.010  47.960  1.00  0.00            
ATOM   1955  CD  ARG   196      31.330  42.960  49.070  1.00  0.00            
ATOM   1956  NE  ARG   196      31.270  41.600  48.520  1.00  0.00            
ATOM   1957  HE  ARG   196      31.360  41.510  47.520  1.00  0.00            
ATOM   1958  CZ  ARG   196      31.010  40.470  49.190  1.00  0.00            
ATOM   1959  NH1 ARG   196      30.800  40.450  50.510  1.00  0.00            
ATOM   1960 1HH1 ARG   196      30.860  41.290  51.040  1.00  0.00            
ATOM   1961 2HH1 ARG   196      30.580  39.590  50.970  1.00  0.00            
ATOM   1962  NH2 ARG   196      30.840  39.350  48.490  1.00  0.00            
ATOM   1963 1HH2 ARG   196      30.950  39.400  47.490  1.00  0.00            
ATOM   1964 2HH2 ARG   196      30.600  38.470  48.910  1.00  0.00            
ATOM   1965  C   ARG   196      30.500  44.920  44.990  1.00  0.00            
ATOM   1966  O   ARG   196      30.840  43.910  44.370  1.00  0.00            
ATOM   1967  N   PRO   197      31.020  46.130  44.710  1.00  0.00            
ATOM   1968  CA  PRO   197      31.990  46.390  43.630  1.00  0.00            
ATOM   1969  CB  PRO   197      32.390  47.850  43.820  1.00  0.00            
ATOM   1970  CG  PRO   197      31.080  48.460  44.290  1.00  0.00            
ATOM   1971  CD  PRO   197      30.540  47.410  45.260  1.00  0.00            
ATOM   1972  C   PRO   197      33.220  45.480  43.520  1.00  0.00            
ATOM   1973  O   PRO   197      33.590  45.100  42.410  1.00  0.00            
ATOM   1974  N   SER   198      33.770  45.020  44.640  1.00  0.00            
ATOM   1975  H   SER   198      33.340  45.120  45.530  1.00  0.00            
ATOM   1976  CA  SER   198      34.930  44.100  44.670  1.00  0.00            
ATOM   1977  CB  SER   198      35.290  43.740  46.110  1.00  0.00            
ATOM   1978  OG  SER   198      34.090  43.520  46.840  1.00  0.00            
ATOM   1979  HG  SER   198      34.310  43.220  47.800  1.00  0.00            
ATOM   1980  C   SER   198      34.720  42.780  43.910  1.00  0.00            
ATOM   1981  O   SER   198      35.660  42.250  43.300  1.00  0.00            
ATOM   1982  N   ASP   199      33.490  42.290  43.980  1.00  0.00            
ATOM   1983  H   ASP   199      32.890  42.510  44.760  1.00  0.00            
ATOM   1984  CA  ASP   199      32.990  41.150  43.190  1.00  0.00            
ATOM   1985  CB  ASP   199      31.580  40.780  43.670  1.00  0.00            
ATOM   1986  CG  ASP   199      31.460  40.490  45.170  1.00  0.00            
ATOM   1987  OD1 ASP   199      32.410  39.970  45.780  1.00  0.00            
ATOM   1988  OD2 ASP   199      30.400  40.840  45.730  1.00  0.00            
ATOM   1989  C   ASP   199      32.980  41.380  41.670  1.00  0.00            
ATOM   1990  O   ASP   199      33.390  40.480  40.930  1.00  0.00            
ATOM   1991  N   TRP   200      32.670  42.590  41.210  1.00  0.00            
ATOM   1992  H   TRP   200      32.560  43.370  41.830  1.00  0.00            
ATOM   1993  CA  TRP   200      32.530  42.930  39.770  1.00  0.00            
ATOM   1994  CB  TRP   200      31.960  44.330  39.550  1.00  0.00            
ATOM   1995  CG  TRP   200      30.630  44.690  40.220  1.00  0.00            
ATOM   1996  CD1 TRP   200      29.910  44.010  41.120  1.00  0.00            
ATOM   1997  HD1 TRP   200      30.000  42.950  41.360  1.00  0.00            
ATOM   1998  CD2 TRP   200      30.120  45.970  40.170  1.00  0.00            
ATOM   1999  NE1 TRP   200      29.000  44.820  41.650  1.00  0.00            
ATOM   2000  HE1 TRP   200      28.270  44.530  42.300  1.00  0.00            
ATOM   2001  CE2 TRP   200      29.100  46.030  41.100  1.00  0.00            
ATOM   2002  CE3 TRP   200      30.470  47.090  39.430  1.00  0.00            
ATOM   2003  HE3 TRP   200      31.270  47.030  38.690  1.00  0.00            
ATOM   2004  CZ2 TRP   200      28.430  47.220  41.310  1.00  0.00            
ATOM   2005  HZ2 TRP   200      27.680  47.300  42.100  1.00  0.00            
ATOM   2006  CZ3 TRP   200      29.790  48.290  39.630  1.00  0.00            
ATOM   2007  HZ3 TRP   200      30.090  49.180  39.090  1.00  0.00            
ATOM   2008  CH2 TRP   200      28.770  48.350  40.570  1.00  0.00            
ATOM   2009  HH2 TRP   200      28.210  49.270  40.710  1.00  0.00            
ATOM   2010  C   TRP   200      33.870  42.870  39.020  1.00  0.00            
ATOM   2011  O   TRP   200      34.650  43.820  38.930  1.00  0.00            
ATOM   2012  N   MET   201      34.170  41.670  38.550  1.00  0.00            
ATOM   2013  H   MET   201      33.690  40.870  38.920  1.00  0.00            
ATOM   2014  CA  MET   201      35.460  41.430  37.880  1.00  0.00            
ATOM   2015  CB  MET   201      36.320  40.500  38.730  1.00  0.00            
ATOM   2016  CG  MET   201      36.660  41.190  40.060  1.00  0.00            
ATOM   2017  SD  MET   201      38.090  40.440  40.900  1.00  0.00            
ATOM   2018  CE  MET   201      37.160  39.250  41.850  1.00  0.00            
ATOM   2019  C   MET   201      35.330  40.990  36.420  1.00  0.00            
ATOM   2020  O   MET   201      35.490  39.820  36.070  1.00  0.00            
ATOM   2021  N   MET   202      35.280  42.010  35.560  1.00  0.00            
ATOM   2022  H   MET   202      35.140  42.950  35.910  1.00  0.00            
ATOM   2023  CA  MET   202      35.130  41.880  34.100  1.00  0.00            
ATOM   2024  CB  MET   202      35.190  43.260  33.430  1.00  0.00            
ATOM   2025  CG  MET   202      34.030  44.190  33.810  1.00  0.00            
ATOM   2026  SD  MET   202      33.990  44.630  35.590  1.00  0.00            
ATOM   2027  CE  MET   202      32.480  45.580  35.620  1.00  0.00            
ATOM   2028  C   MET   202      36.120  40.910  33.440  1.00  0.00            
ATOM   2029  O   MET   202      35.680  39.880  32.940  1.00  0.00            
ATOM   2030  N   SER   203      37.400  41.060  33.780  1.00  0.00            
ATOM   2031  H   SER   203      37.720  41.940  34.130  1.00  0.00            
ATOM   2032  CA  SER   203      38.470  40.110  33.370  1.00  0.00            
ATOM   2033  CB  SER   203      39.840  40.440  33.960  1.00  0.00            
ATOM   2034  OG  SER   203      39.910  40.440  35.400  1.00  0.00            
ATOM   2035  HG  SER   203      40.730  41.000  35.610  1.00  0.00            
ATOM   2036  C   SER   203      38.220  38.630  33.690  1.00  0.00            
ATOM   2037  O   SER   203      38.280  37.770  32.820  1.00  0.00            
ATOM   2038  N   HIS   204      37.640  38.420  34.870  1.00  0.00            
ATOM   2039  H   HIS   204      37.050  39.130  35.260  1.00  0.00            
ATOM   2040  CA  HIS   204      37.420  37.080  35.440  1.00  0.00            
ATOM   2041  CB  HIS   204      37.200  37.250  36.940  1.00  0.00            
ATOM   2042  CG  HIS   204      38.440  37.700  37.730  1.00  0.00            
ATOM   2043  ND1 HIS   204      39.410  38.500  37.330  1.00  0.00            
ATOM   2044  HD1 HIS   204      39.500  38.930  36.420  1.00  0.00            
ATOM   2045  CD2 HIS   204      38.660  37.410  39.010  1.00  0.00            
ATOM   2046  HD2 HIS   204      38.070  36.740  39.640  1.00  0.00            
ATOM   2047  CE1 HIS   204      40.220  38.720  38.350  1.00  0.00            
ATOM   2048  HE1 HIS   204      41.130  39.320  38.340  1.00  0.00            
ATOM   2049  NE2 HIS   204      39.770  38.030  39.400  1.00  0.00            
ATOM   2050  HE2 HIS   204      40.190  38.010  40.330  1.00  0.00            
ATOM   2051  C   HIS   204      36.210  36.390  34.790  1.00  0.00            
ATOM   2052  O   HIS   204      36.330  35.300  34.230  1.00  0.00            
ATOM   2053  N   LEU   205      35.130  37.160  34.660  1.00  0.00            
ATOM   2054  H   LEU   205      35.040  38.020  35.160  1.00  0.00            
ATOM   2055  CA  LEU   205      33.910  36.740  33.930  1.00  0.00            
ATOM   2056  CB  LEU   205      32.760  37.720  34.180  1.00  0.00            
ATOM   2057  CG  LEU   205      32.350  37.870  35.650  1.00  0.00            
ATOM   2058  CD1 LEU   205      31.160  38.830  35.720  1.00  0.00            
ATOM   2059  CD2 LEU   205      31.960  36.540  36.300  1.00  0.00            
ATOM   2060  C   LEU   205      34.110  36.560  32.410  1.00  0.00            
ATOM   2061  O   LEU   205      33.490  35.680  31.820  1.00  0.00            
ATOM   2062  N   ARG   206      34.980  37.370  31.800  1.00  0.00            
ATOM   2063  H   ARG   206      35.280  38.230  32.220  1.00  0.00            
ATOM   2064  CA  ARG   206      35.450  37.150  30.410  1.00  0.00            
ATOM   2065  CB  ARG   206      36.430  38.250  29.980  1.00  0.00            
ATOM   2066  CG  ARG   206      35.740  39.580  29.670  1.00  0.00            
ATOM   2067  CD  ARG   206      34.980  39.530  28.340  1.00  0.00            
ATOM   2068  NE  ARG   206      34.530  40.900  28.030  1.00  0.00            
ATOM   2069  HE  ARG   206      34.790  41.610  28.690  1.00  0.00            
ATOM   2070  CZ  ARG   206      33.990  41.330  26.880  1.00  0.00            
ATOM   2071  NH1 ARG   206      33.890  40.550  25.800  1.00  0.00            
ATOM   2072 1HH1 ARG   206      34.300  39.640  25.770  1.00  0.00            
ATOM   2073 2HH1 ARG   206      33.310  40.850  25.040  1.00  0.00            
ATOM   2074  NH2 ARG   206      33.620  42.600  26.810  1.00  0.00            
ATOM   2075 1HH2 ARG   206      33.780  43.210  27.600  1.00  0.00            
ATOM   2076 2HH2 ARG   206      33.260  42.990  25.950  1.00  0.00            
ATOM   2077  C   ARG   206      36.120  35.780  30.220  1.00  0.00            
ATOM   2078  O   ARG   206      35.690  35.000  29.370  1.00  0.00            
ATOM   2079  N   ALA   207      37.030  35.440  31.130  1.00  0.00            
ATOM   2080  H   ALA   207      37.460  36.130  31.720  1.00  0.00            
ATOM   2081  CA  ALA   207      37.630  34.090  31.230  1.00  0.00            
ATOM   2082  CB  ALA   207      38.690  34.070  32.340  1.00  0.00            
ATOM   2083  C   ALA   207      36.620  32.960  31.490  1.00  0.00            
ATOM   2084  O   ALA   207      36.800  31.820  31.060  1.00  0.00            
ATOM   2085  N   PHE   208      35.590  33.240  32.280  1.00  0.00            
ATOM   2086  H   PHE   208      35.640  33.980  32.960  1.00  0.00            
ATOM   2087  CA  PHE   208      34.480  32.290  32.440  1.00  0.00            
ATOM   2088  CB  PHE   208      33.630  32.640  33.660  1.00  0.00            
ATOM   2089  CG  PHE   208      34.400  32.710  34.980  1.00  0.00            
ATOM   2090  CD1 PHE   208      35.570  31.990  35.250  1.00  0.00            
ATOM   2091  HD1 PHE   208      36.070  31.400  34.480  1.00  0.00            
ATOM   2092  CD2 PHE   208      33.800  33.410  36.010  1.00  0.00            
ATOM   2093  HD2 PHE   208      32.810  33.840  35.850  1.00  0.00            
ATOM   2094  CE1 PHE   208      36.100  31.950  36.540  1.00  0.00            
ATOM   2095  HE1 PHE   208      37.020  31.410  36.720  1.00  0.00            
ATOM   2096  CE2 PHE   208      34.320  33.370  37.300  1.00  0.00            
ATOM   2097  HE2 PHE   208      33.760  33.830  38.120  1.00  0.00            
ATOM   2098  CZ  PHE   208      35.450  32.620  37.570  1.00  0.00            
ATOM   2099  HZ  PHE   208      35.720  32.420  38.610  1.00  0.00            
ATOM   2100  C   PHE   208      33.650  32.100  31.150  1.00  0.00            
ATOM   2101  O   PHE   208      33.670  31.000  30.620  1.00  0.00            
ATOM   2102  N   TYR   209      33.280  33.210  30.500  1.00  0.00            
ATOM   2103  H   TYR   209      33.380  34.110  30.930  1.00  0.00            
ATOM   2104  CA  TYR   209      32.560  33.200  29.210  1.00  0.00            
ATOM   2105  CB  TYR   209      32.110  34.620  28.860  1.00  0.00            
ATOM   2106  CG  TYR   209      31.120  34.680  27.690  1.00  0.00            
ATOM   2107  CD1 TYR   209      29.880  34.060  27.780  1.00  0.00            
ATOM   2108  HD1 TYR   209      29.610  33.490  28.670  1.00  0.00            
ATOM   2109  CD2 TYR   209      31.470  35.360  26.530  1.00  0.00            
ATOM   2110  HD2 TYR   209      32.470  35.780  26.420  1.00  0.00            
ATOM   2111  CE1 TYR   209      28.990  34.100  26.720  1.00  0.00            
ATOM   2112  HE1 TYR   209      28.040  33.580  26.790  1.00  0.00            
ATOM   2113  CE2 TYR   209      30.580  35.430  25.470  1.00  0.00            
ATOM   2114  HE2 TYR   209      30.830  36.050  24.610  1.00  0.00            
ATOM   2115  CZ  TYR   209      29.350  34.780  25.550  1.00  0.00            
ATOM   2116  OH  TYR   209      28.520  34.770  24.480  1.00  0.00            
ATOM   2117  HH  TYR   209      29.020  35.150  23.700  1.00  0.00            
ATOM   2118  C   TYR   209      33.330  32.550  28.040  1.00  0.00            
ATOM   2119  O   TYR   209      32.770  31.730  27.320  1.00  0.00            
ATOM   2120  N   GLU   210      34.620  32.850  27.910  1.00  0.00            
ATOM   2121  H   GLU   210      35.030  33.630  28.410  1.00  0.00            
ATOM   2122  CA  GLU   210      35.510  32.240  26.890  1.00  0.00            
ATOM   2123  CB  GLU   210      36.830  33.030  26.900  1.00  0.00            
ATOM   2124  CG  GLU   210      37.730  32.900  25.660  1.00  0.00            
ATOM   2125  CD  GLU   210      37.380  33.920  24.560  1.00  0.00            
ATOM   2126  OE1 GLU   210      37.670  35.130  24.740  1.00  0.00            
ATOM   2127  OE2 GLU   210      36.840  33.520  23.520  1.00  0.00            
ATOM   2128  C   GLU   210      35.730  30.720  27.100  1.00  0.00            
ATOM   2129  O   GLU   210      36.120  30.020  26.160  1.00  0.00            
ATOM   2130  N   PHE   211      35.570  30.220  28.330  1.00  0.00            
ATOM   2131  H   PHE   211      35.390  30.820  29.110  1.00  0.00            
ATOM   2132  CA  PHE   211      35.580  28.770  28.640  1.00  0.00            
ATOM   2133  CB  PHE   211      36.220  28.490  30.010  1.00  0.00            
ATOM   2134  CG  PHE   211      36.290  27.000  30.400  1.00  0.00            
ATOM   2135  CD1 PHE   211      37.180  26.140  29.770  1.00  0.00            
ATOM   2136  HD1 PHE   211      37.800  26.510  28.950  1.00  0.00            
ATOM   2137  CD2 PHE   211      35.440  26.500  31.390  1.00  0.00            
ATOM   2138  HD2 PHE   211      34.730  27.160  31.870  1.00  0.00            
ATOM   2139  CE1 PHE   211      37.250  24.800  30.130  1.00  0.00            
ATOM   2140  HE1 PHE   211      38.010  24.150  29.690  1.00  0.00            
ATOM   2141  CE2 PHE   211      35.490  25.150  31.730  1.00  0.00            
ATOM   2142  HE2 PHE   211      34.810  24.760  32.480  1.00  0.00            
ATOM   2143  CZ  PHE   211      36.390  24.300  31.110  1.00  0.00            
ATOM   2144  HZ  PHE   211      36.420  23.240  31.370  1.00  0.00            
ATOM   2145  C   PHE   211      34.180  28.120  28.580  1.00  0.00            
ATOM   2146  O   PHE   211      34.050  27.010  28.060  1.00  0.00            
ATOM   2147  N   THR   212      33.200  28.740  29.220  1.00  0.00            
ATOM   2148  H   THR   212      33.370  29.570  29.780  1.00  0.00            
ATOM   2149  CA  THR   212      31.780  28.320  29.210  1.00  0.00            
ATOM   2150  CB  THR   212      31.250  27.860  30.580  1.00  0.00            
ATOM   2151  OG1 THR   212      31.510  28.770  31.660  1.00  0.00            
ATOM   2152  HG1 THR   212      31.670  28.210  32.470  1.00  0.00            
ATOM   2153  CG2 THR   212      31.770  26.470  30.930  1.00  0.00            
ATOM   2154  C   THR   212      30.860  29.400  28.630  1.00  0.00            
ATOM   2155  O   THR   212      30.310  30.240  29.340  1.00  0.00            
ATOM   2156  N   GLY   213      30.680  29.350  27.310  1.00  0.00            
ATOM   2157  H   GLY   213      31.130  28.670  26.720  1.00  0.00            
ATOM   2158  CA  GLY   213      29.840  30.310  26.550  1.00  0.00            
ATOM   2159  C   GLY   213      28.340  30.090  26.760  1.00  0.00            
ATOM   2160  O   GLY   213      27.630  29.590  25.890  1.00  0.00            
ATOM   2161  N   ASP   214      27.910  30.450  27.960  1.00  0.00            
ATOM   2162  H   ASP   214      28.580  30.650  28.680  1.00  0.00            
ATOM   2163  CA  ASP   214      26.490  30.410  28.390  1.00  0.00            
ATOM   2164  CB  ASP   214      26.390  29.640  29.710  1.00  0.00            
ATOM   2165  CG  ASP   214      24.950  29.270  30.110  1.00  0.00            
ATOM   2166  OD1 ASP   214      24.270  30.140  30.690  1.00  0.00            
ATOM   2167  OD2 ASP   214      24.610  28.070  30.030  1.00  0.00            
ATOM   2168  C   ASP   214      25.990  31.860  28.540  1.00  0.00            
ATOM   2169  O   ASP   214      26.710  32.750  29.010  1.00  0.00            
ATOM   2170  N   LYS   215      24.700  32.000  28.290  1.00  0.00            
ATOM   2171  H   LYS   215      24.140  31.190  28.140  1.00  0.00            
ATOM   2172  CA  LYS   215      23.970  33.290  28.260  1.00  0.00            
ATOM   2173  CB  LYS   215      22.490  32.990  28.040  1.00  0.00            
ATOM   2174  CG  LYS   215      21.780  34.000  27.130  1.00  0.00            
ATOM   2175  CD  LYS   215      22.150  33.810  25.660  1.00  0.00            
ATOM   2176  CE  LYS   215      21.280  34.700  24.760  1.00  0.00            
ATOM   2177  NZ  LYS   215      21.680  34.630  23.350  1.00  0.00            
ATOM   2178  HZ1 LYS   215      21.210  35.330  22.820  1.00  0.00            
ATOM   2179  HZ2 LYS   215      22.670  34.750  23.240  1.00  0.00            
ATOM   2180  HZ3 LYS   215      21.440  33.730  22.960  1.00  0.00            
ATOM   2181  C   LYS   215      24.150  34.110  29.550  1.00  0.00            
ATOM   2182  O   LYS   215      24.380  35.320  29.470  1.00  0.00            
ATOM   2183  N   THR   216      24.250  33.400  30.670  1.00  0.00            
ATOM   2184  H   THR   216      24.310  32.390  30.660  1.00  0.00            
ATOM   2185  CA  THR   216      24.340  34.020  32.010  1.00  0.00            
ATOM   2186  CB  THR   216      24.120  33.060  33.180  1.00  0.00            
ATOM   2187  OG1 THR   216      25.200  32.120  33.300  1.00  0.00            
ATOM   2188  HG1 THR   216      25.350  31.950  34.270  1.00  0.00            
ATOM   2189  CG2 THR   216      22.780  32.340  33.010  1.00  0.00            
ATOM   2190  C   THR   216      25.590  34.860  32.270  1.00  0.00            
ATOM   2191  O   THR   216      25.460  36.020  32.670  1.00  0.00            
ATOM   2192  N   TRP   217      26.780  34.370  31.920  1.00  0.00            
ATOM   2193  H   TRP   217      26.910  33.390  31.740  1.00  0.00            
ATOM   2194  CA  TRP   217      28.020  35.170  32.040  1.00  0.00            
ATOM   2195  CB  TRP   217      29.270  34.380  31.660  1.00  0.00            
ATOM   2196  CG  TRP   217      29.530  33.180  32.560  1.00  0.00            
ATOM   2197  CD1 TRP   217      29.760  31.950  32.100  1.00  0.00            
ATOM   2198  HD1 TRP   217      29.710  31.660  31.060  1.00  0.00            
ATOM   2199  CD2 TRP   217      29.700  33.140  33.940  1.00  0.00            
ATOM   2200  NE1 TRP   217      30.090  31.140  33.100  1.00  0.00            
ATOM   2201  HE1 TRP   217      30.490  30.240  32.950  1.00  0.00            
ATOM   2202  CE2 TRP   217      30.030  31.830  34.230  1.00  0.00            
ATOM   2203  CE3 TRP   217      29.570  34.090  34.930  1.00  0.00            
ATOM   2204  HE3 TRP   217      29.380  35.140  34.690  1.00  0.00            
ATOM   2205  CZ2 TRP   217      30.200  31.470  35.570  1.00  0.00            
ATOM   2206  HZ2 TRP   217      30.540  30.460  35.820  1.00  0.00            
ATOM   2207  CZ3 TRP   217      29.730  33.720  36.260  1.00  0.00            
ATOM   2208  HZ3 TRP   217      29.640  34.470  37.050  1.00  0.00            
ATOM   2209  CH2 TRP   217      30.030  32.410  36.560  1.00  0.00            
ATOM   2210  HH2 TRP   217      30.150  32.120  37.610  1.00  0.00            
ATOM   2211  C   TRP   217      28.000  36.480  31.230  1.00  0.00            
ATOM   2212  O   TRP   217      28.200  37.550  31.790  1.00  0.00            
ATOM   2213  N   LEU   218      27.480  36.370  30.010  1.00  0.00            
ATOM   2214  H   LEU   218      27.210  35.480  29.640  1.00  0.00            
ATOM   2215  CA  LEU   218      27.290  37.520  29.100  1.00  0.00            
ATOM   2216  CB  LEU   218      26.830  36.980  27.740  1.00  0.00            
ATOM   2217  CG  LEU   218      26.980  37.970  26.590  1.00  0.00            
ATOM   2218  CD1 LEU   218      28.440  38.400  26.400  1.00  0.00            
ATOM   2219  CD2 LEU   218      26.460  37.330  25.310  1.00  0.00            
ATOM   2220  C   LEU   218      26.310  38.560  29.680  1.00  0.00            
ATOM   2221  O   LEU   218      26.680  39.730  29.820  1.00  0.00            
ATOM   2222  N   THR   219      25.160  38.110  30.170  1.00  0.00            
ATOM   2223  H   THR   219      24.900  37.130  30.150  1.00  0.00            
ATOM   2224  CA  THR   219      24.190  38.990  30.870  1.00  0.00            
ATOM   2225  CB  THR   219      22.810  38.350  31.080  1.00  0.00            
ATOM   2226  OG1 THR   219      22.970  37.010  31.550  1.00  0.00            
ATOM   2227  HG1 THR   219      22.440  36.820  32.390  1.00  0.00            
ATOM   2228  CG2 THR   219      21.970  38.370  29.800  1.00  0.00            
ATOM   2229  C   THR   219      24.690  39.560  32.200  1.00  0.00            
ATOM   2230  O   THR   219      24.420  40.730  32.480  1.00  0.00            
ATOM   2231  N   VAL   220      25.470  38.800  32.970  1.00  0.00            
ATOM   2232  H   VAL   220      25.510  37.790  32.840  1.00  0.00            
ATOM   2233  CA  VAL   220      26.130  39.310  34.200  1.00  0.00            
ATOM   2234  CB  VAL   220      26.780  38.180  35.040  1.00  0.00            
ATOM   2235  CG1 VAL   220      27.460  38.720  36.300  1.00  0.00            
ATOM   2236  CG2 VAL   220      25.730  37.170  35.500  1.00  0.00            
ATOM   2237  C   VAL   220      27.120  40.460  33.920  1.00  0.00            
ATOM   2238  O   VAL   220      26.910  41.560  34.420  1.00  0.00            
ATOM   2239  N   ILE   221      28.040  40.250  32.970  1.00  0.00            
ATOM   2240  H   ILE   221      28.120  39.350  32.520  1.00  0.00            
ATOM   2241  CA  ILE   221      29.040  41.280  32.570  1.00  0.00            
ATOM   2242  CB  ILE   221      29.970  40.770  31.440  1.00  0.00            
ATOM   2243  CG1 ILE   221      30.660  39.470  31.850  1.00  0.00            
ATOM   2244  CG2 ILE   221      31.050  41.800  31.110  1.00  0.00            
ATOM   2245  CD  ILE   221      31.320  38.740  30.680  1.00  0.00            
ATOM   2246  C   ILE   221      28.360  42.600  32.150  1.00  0.00            
ATOM   2247  O   ILE   221      28.580  43.640  32.770  1.00  0.00            
ATOM   2248  N   ASN   222      27.410  42.480  31.220  1.00  0.00            
ATOM   2249  H   ASN   222      27.240  41.620  30.740  1.00  0.00            
ATOM   2250  CA  ASN   222      26.610  43.630  30.740  1.00  0.00            
ATOM   2251  CB  ASN   222      25.750  43.230  29.540  1.00  0.00            
ATOM   2252  CG  ASN   222      26.580  43.010  28.270  1.00  0.00            
ATOM   2253  OD1 ASN   222      27.550  43.700  27.970  1.00  0.00            
ATOM   2254  ND2 ASN   222      26.160  42.070  27.460  1.00  0.00            
ATOM   2255 1HD2 ASN   222      25.350  41.510  27.660  1.00  0.00            
ATOM   2256 2HD2 ASN   222      26.590  42.000  26.540  1.00  0.00            
ATOM   2257  C   ASN   222      25.770  44.330  31.830  1.00  0.00            
ATOM   2258  O   ASN   222      25.750  45.560  31.870  1.00  0.00            
ATOM   2259  N   ASN   223      25.160  43.580  32.750  1.00  0.00            
ATOM   2260  H   ASN   223      25.100  42.580  32.670  1.00  0.00            
ATOM   2261  CA  ASN   223      24.430  44.180  33.890  1.00  0.00            
ATOM   2262  CB  ASN   223      23.490  43.210  34.600  1.00  0.00            
ATOM   2263  CG  ASN   223      22.190  43.060  33.810  1.00  0.00            
ATOM   2264  OD1 ASN   223      21.480  44.010  33.520  1.00  0.00            
ATOM   2265  ND2 ASN   223      22.020  41.930  33.170  1.00  0.00            
ATOM   2266 1HD2 ASN   223      22.780  41.280  33.130  1.00  0.00            
ATOM   2267 2HD2 ASN   223      21.100  41.710  32.840  1.00  0.00            
ATOM   2268  C   ASN   223      25.300  44.930  34.910  1.00  0.00            
ATOM   2269  O   ASN   223      25.000  46.090  35.210  1.00  0.00            
ATOM   2270  N   LEU   224      26.450  44.360  35.250  1.00  0.00            
ATOM   2271  H   LEU   224      26.650  43.400  35.030  1.00  0.00            
ATOM   2272  CA  LEU   224      27.450  45.060  36.100  1.00  0.00            
ATOM   2273  CB  LEU   224      28.560  44.090  36.530  1.00  0.00            
ATOM   2274  CG  LEU   224      28.020  42.920  37.360  1.00  0.00            
ATOM   2275  CD1 LEU   224      29.130  41.920  37.640  1.00  0.00            
ATOM   2276  CD2 LEU   224      27.390  43.380  38.680  1.00  0.00            
ATOM   2277  C   LEU   224      28.010  46.330  35.450  1.00  0.00            
ATOM   2278  O   LEU   224      28.060  47.390  36.080  1.00  0.00            
ATOM   2279  N   TYR   225      28.260  46.270  34.140  1.00  0.00            
ATOM   2280  H   TYR   225      28.310  45.390  33.660  1.00  0.00            
ATOM   2281  CA  TYR   225      28.580  47.460  33.320  1.00  0.00            
ATOM   2282  CB  TYR   225      29.050  47.060  31.920  1.00  0.00            
ATOM   2283  CG  TYR   225      30.550  46.730  31.820  1.00  0.00            
ATOM   2284  CD1 TYR   225      31.490  47.760  31.850  1.00  0.00            
ATOM   2285  HD1 TYR   225      31.200  48.740  32.210  1.00  0.00            
ATOM   2286  CD2 TYR   225      30.940  45.490  31.340  1.00  0.00            
ATOM   2287  HD2 TYR   225      30.210  44.690  31.250  1.00  0.00            
ATOM   2288  CE1 TYR   225      32.780  47.550  31.380  1.00  0.00            
ATOM   2289  HE1 TYR   225      33.500  48.370  31.440  1.00  0.00            
ATOM   2290  CE2 TYR   225      32.240  45.270  30.870  1.00  0.00            
ATOM   2291  HE2 TYR   225      32.510  44.290  30.480  1.00  0.00            
ATOM   2292  CZ  TYR   225      33.150  46.310  30.870  1.00  0.00            
ATOM   2293  OH  TYR   225      34.330  46.180  30.210  1.00  0.00            
ATOM   2294  HH  TYR   225      34.490  45.170  30.030  1.00  0.00            
ATOM   2295  C   TYR   225      27.450  48.520  33.220  1.00  0.00            
ATOM   2296  O   TYR   225      27.730  49.720  33.290  1.00  0.00            
ATOM   2297  N   ASP   226      26.190  48.090  33.070  1.00  0.00            
ATOM   2298  H   ASP   226      26.000  47.140  32.780  1.00  0.00            
ATOM   2299  CA  ASP   226      25.010  48.990  33.110  1.00  0.00            
ATOM   2300  CB  ASP   226      23.740  48.260  32.650  1.00  0.00            
ATOM   2301  CG  ASP   226      22.460  49.110  32.610  1.00  0.00            
ATOM   2302  OD1 ASP   226      21.360  48.520  32.630  1.00  0.00            
ATOM   2303  OD2 ASP   226      22.550  50.350  32.610  1.00  0.00            
ATOM   2304  C   ASP   226      24.790  49.670  34.470  1.00  0.00            
ATOM   2305  O   ASP   226      24.780  50.900  34.530  1.00  0.00            
ATOM   2306  N   VAL   227      24.880  48.900  35.560  1.00  0.00            
ATOM   2307  H   VAL   227      24.860  47.890  35.470  1.00  0.00            
ATOM   2308  CA  VAL   227      24.830  49.420  36.950  1.00  0.00            
ATOM   2309  CB  VAL   227      24.920  48.270  37.970  1.00  0.00            
ATOM   2310  CG1 VAL   227      25.070  48.750  39.410  1.00  0.00            
ATOM   2311  CG2 VAL   227      23.660  47.400  37.870  1.00  0.00            
ATOM   2312  C   VAL   227      25.900  50.510  37.180  1.00  0.00            
ATOM   2313  O   VAL   227      25.550  51.610  37.620  1.00  0.00            
ATOM   2314  N   TYR   228      27.110  50.270  36.670  1.00  0.00            
ATOM   2315  H   TYR   228      27.370  49.340  36.400  1.00  0.00            
ATOM   2316  CA  TYR   228      28.190  51.270  36.650  1.00  0.00            
ATOM   2317  CB  TYR   228      29.450  50.680  36.000  1.00  0.00            
ATOM   2318  CG  TYR   228      30.750  51.380  36.430  1.00  0.00            
ATOM   2319  CD1 TYR   228      30.970  52.730  36.190  1.00  0.00            
ATOM   2320  HD1 TYR   228      30.320  53.280  35.520  1.00  0.00            
ATOM   2321  CD2 TYR   228      31.660  50.670  37.210  1.00  0.00            
ATOM   2322  HD2 TYR   228      31.530  49.600  37.340  1.00  0.00            
ATOM   2323  CE1 TYR   228      32.050  53.380  36.780  1.00  0.00            
ATOM   2324  HE1 TYR   228      32.220  54.440  36.570  1.00  0.00            
ATOM   2325  CE2 TYR   228      32.740  51.310  37.790  1.00  0.00            
ATOM   2326  HE2 TYR   228      33.410  50.740  38.430  1.00  0.00            
ATOM   2327  CZ  TYR   228      32.930  52.670  37.590  1.00  0.00            
ATOM   2328  OH  TYR   228      33.800  53.340  38.390  1.00  0.00            
ATOM   2329  HH  TYR   228      34.470  52.690  38.740  1.00  0.00            
ATOM   2330  C   TYR   228      27.770  52.560  35.910  1.00  0.00            
ATOM   2331  O   TYR   228      27.800  53.640  36.510  1.00  0.00            
ATOM   2332  N   THR   229      27.310  52.460  34.660  1.00  0.00            
ATOM   2333  H   THR   229      27.180  51.570  34.200  1.00  0.00            
ATOM   2334  CA  THR   229      26.880  53.650  33.880  1.00  0.00            
ATOM   2335  CB  THR   229      26.860  53.500  32.350  1.00  0.00            
ATOM   2336  OG1 THR   229      25.990  52.460  31.890  1.00  0.00            
ATOM   2337  HG1 THR   229      25.030  52.760  31.970  1.00  0.00            
ATOM   2338  CG2 THR   229      28.290  53.290  31.850  1.00  0.00            
ATOM   2339  C   THR   229      25.610  54.370  34.380  1.00  0.00            
ATOM   2340  O   THR   229      25.590  55.600  34.430  1.00  0.00            
ATOM   2341  N   GLN   230      24.640  53.620  34.920  1.00  0.00            
ATOM   2342  H   GLN   230      24.630  52.610  34.810  1.00  0.00            
ATOM   2343  CA  GLN   230      23.480  54.220  35.610  1.00  0.00            
ATOM   2344  CB  GLN   230      22.370  53.200  35.860  1.00  0.00            
ATOM   2345  CG  GLN   230      21.550  53.040  34.580  1.00  0.00            
ATOM   2346  CD  GLN   230      20.290  52.220  34.810  1.00  0.00            
ATOM   2347  OE1 GLN   230      19.270  52.700  35.280  1.00  0.00            
ATOM   2348  NE2 GLN   230      20.320  50.990  34.350  1.00  0.00            
ATOM   2349 1HE2 GLN   230      21.140  50.620  33.870  1.00  0.00            
ATOM   2350 2HE2 GLN   230      19.500  50.430  34.400  1.00  0.00            
ATOM   2351  C   GLN   230      23.810  54.980  36.900  1.00  0.00            
ATOM   2352  O   GLN   230      23.440  56.150  37.030  1.00  0.00            
ATOM   2353  N   PHE   231      24.660  54.390  37.740  1.00  0.00            
ATOM   2354  H   PHE   231      24.910  53.420  37.640  1.00  0.00            
ATOM   2355  CA  PHE   231      25.220  55.070  38.940  1.00  0.00            
ATOM   2356  CB  PHE   231      26.150  54.090  39.660  1.00  0.00            
ATOM   2357  CG  PHE   231      26.670  54.610  41.000  1.00  0.00            
ATOM   2358  CD1 PHE   231      27.740  55.490  41.050  1.00  0.00            
ATOM   2359  HD1 PHE   231      28.290  55.750  40.140  1.00  0.00            
ATOM   2360  CD2 PHE   231      26.080  54.180  42.180  1.00  0.00            
ATOM   2361  HD2 PHE   231      25.300  53.420  42.150  1.00  0.00            
ATOM   2362  CE1 PHE   231      28.200  55.970  42.270  1.00  0.00            
ATOM   2363  HE1 PHE   231      29.040  56.660  42.290  1.00  0.00            
ATOM   2364  CE2 PHE   231      26.550  54.630  43.400  1.00  0.00            
ATOM   2365  HE2 PHE   231      26.160  54.210  44.330  1.00  0.00            
ATOM   2366  CZ  PHE   231      27.600  55.540  43.450  1.00  0.00            
ATOM   2367  HZ  PHE   231      27.940  55.930  44.410  1.00  0.00            
ATOM   2368  C   PHE   231      25.990  56.350  38.560  1.00  0.00            
ATOM   2369  O   PHE   231      25.750  57.420  39.120  1.00  0.00            
ATOM   2370  N   SER   232      26.850  56.210  37.550  1.00  0.00            
ATOM   2371  H   SER   232      27.060  55.280  37.220  1.00  0.00            
ATOM   2372  CA  SER   232      27.650  57.290  36.930  1.00  0.00            
ATOM   2373  CB  SER   232      28.350  56.690  35.710  1.00  0.00            
ATOM   2374  OG  SER   232      29.170  57.560  34.930  1.00  0.00            
ATOM   2375  HG  SER   232      29.890  56.960  34.500  1.00  0.00            
ATOM   2376  C   SER   232      26.810  58.530  36.550  1.00  0.00            
ATOM   2377  O   SER   232      26.950  59.570  37.190  1.00  0.00            
ATOM   2378  N   ASN   233      25.770  58.310  35.740  1.00  0.00            
ATOM   2379  H   ASN   233      25.660  57.450  35.250  1.00  0.00            
ATOM   2380  CA  ASN   233      24.810  59.380  35.370  1.00  0.00            
ATOM   2381  CB  ASN   233      23.920  58.930  34.210  1.00  0.00            
ATOM   2382  CG  ASN   233      24.730  58.810  32.920  1.00  0.00            
ATOM   2383  OD1 ASN   233      25.540  59.660  32.570  1.00  0.00            
ATOM   2384  ND2 ASN   233      24.380  57.880  32.080  1.00  0.00            
ATOM   2385 1HD2 ASN   233      23.530  57.360  32.180  1.00  0.00            
ATOM   2386 2HD2 ASN   233      25.080  57.610  31.430  1.00  0.00            
ATOM   2387  C   ASN   233      23.940  59.990  36.480  1.00  0.00            
ATOM   2388  O   ASN   233      23.400  61.070  36.280  1.00  0.00            
ATOM   2389  N   LYS   234      23.680  59.200  37.530  1.00  0.00            
ATOM   2390  H   LYS   234      23.900  58.230  37.510  1.00  0.00            
ATOM   2391  CA  LYS   234      22.870  59.650  38.680  1.00  0.00            
ATOM   2392  CB  LYS   234      22.000  58.510  39.220  1.00  0.00            
ATOM   2393  CG  LYS   234      20.930  58.050  38.230  1.00  0.00            
ATOM   2394  CD  LYS   234      20.010  57.030  38.900  1.00  0.00            
ATOM   2395  CE  LYS   234      19.060  56.380  37.890  1.00  0.00            
ATOM   2396  NZ  LYS   234      18.130  57.320  37.240  1.00  0.00            
ATOM   2397  HZ1 LYS   234      17.620  56.840  36.530  1.00  0.00            
ATOM   2398  HZ2 LYS   234      17.480  57.700  37.910  1.00  0.00            
ATOM   2399  HZ3 LYS   234      18.630  58.070  36.800  1.00  0.00            
ATOM   2400  C   LYS   234      23.600  60.290  39.880  1.00  0.00            
ATOM   2401  O   LYS   234      23.000  61.120  40.560  1.00  0.00            
ATOM   2402  N   TYR   235      24.800  59.810  40.220  1.00  0.00            
ATOM   2403  H   TYR   235      25.160  58.970  39.820  1.00  0.00            
ATOM   2404  CA  TYR   235      25.530  60.330  41.410  1.00  0.00            
ATOM   2405  CB  TYR   235      25.590  59.280  42.540  1.00  0.00            
ATOM   2406  CG  TYR   235      24.230  58.650  42.840  1.00  0.00            
ATOM   2407  CD1 TYR   235      23.210  59.360  43.450  1.00  0.00            
ATOM   2408  HD1 TYR   235      23.380  60.390  43.790  1.00  0.00            
ATOM   2409  CD2 TYR   235      23.990  57.380  42.340  1.00  0.00            
ATOM   2410  HD2 TYR   235      24.800  56.800  41.910  1.00  0.00            
ATOM   2411  CE1 TYR   235      21.930  58.820  43.540  1.00  0.00            
ATOM   2412  HE1 TYR   235      21.150  59.400  44.030  1.00  0.00            
ATOM   2413  CE2 TYR   235      22.710  56.840  42.410  1.00  0.00            
ATOM   2414  HE2 TYR   235      22.520  55.920  41.860  1.00  0.00            
ATOM   2415  CZ  TYR   235      21.680  57.550  43.020  1.00  0.00            
ATOM   2416  OH  TYR   235      20.440  57.000  43.080  1.00  0.00            
ATOM   2417  HH  TYR   235      20.590  55.990  43.020  1.00  0.00            
ATOM   2418  C   TYR   235      26.960  60.840  41.200  1.00  0.00            
ATOM   2419  O   TYR   235      27.590  61.330  42.140  1.00  0.00            
ATOM   2420  N   SER   236      27.510  60.610  40.010  1.00  0.00            
ATOM   2421  H   SER   236      26.950  60.430  39.200  1.00  0.00            
ATOM   2422  CA  SER   236      28.970  60.750  39.770  1.00  0.00            
ATOM   2423  CB  SER   236      29.480  59.320  39.540  1.00  0.00            
ATOM   2424  OG  SER   236      30.860  59.100  39.830  1.00  0.00            
ATOM   2425  HG  SER   236      30.900  58.180  40.260  1.00  0.00            
ATOM   2426  C   SER   236      29.290  61.670  38.570  1.00  0.00            
ATOM   2427  O   SER   236      29.560  61.170  37.470  1.00  0.00            
ATOM   2428  N   PRO   237      29.180  63.000  38.740  1.00  0.00            
ATOM   2429  CA  PRO   237      29.420  63.980  37.660  1.00  0.00            
ATOM   2430  CB  PRO   237      28.880  65.320  38.160  1.00  0.00            
ATOM   2431  CG  PRO   237      27.910  64.910  39.260  1.00  0.00            
ATOM   2432  CD  PRO   237      28.580  63.690  39.890  1.00  0.00            
ATOM   2433  C   PRO   237      30.910  64.130  37.350  1.00  0.00            
ATOM   2434  O   PRO   237      31.720  64.370  38.250  1.00  0.00            
ATOM   2435  N   ASN   238      31.190  64.080  36.060  1.00  0.00            
ATOM   2436  H   ASN   238      30.440  64.190  35.400  1.00  0.00            
ATOM   2437  CA  ASN   238      32.540  64.160  35.430  1.00  0.00            
ATOM   2438  CB  ASN   238      33.140  65.570  35.510  1.00  0.00            
ATOM   2439  CG  ASN   238      32.090  66.640  35.190  1.00  0.00            
ATOM   2440  OD1 ASN   238      31.420  67.140  36.080  1.00  0.00            
ATOM   2441  ND2 ASN   238      31.800  66.890  33.940  1.00  0.00            
ATOM   2442 1HD2 ASN   238      32.240  66.440  33.160  1.00  0.00            
ATOM   2443 2HD2 ASN   238      31.020  67.500  33.810  1.00  0.00            
ATOM   2444  C   ASN   238      33.560  63.070  35.810  1.00  0.00            
ATOM   2445  O   ASN   238      34.030  62.340  34.940  1.00  0.00            
ATOM   2446  N   THR   239      33.560  62.740  37.090  1.00  0.00            
ATOM   2447  H   THR   239      32.940  63.240  37.710  1.00  0.00            
ATOM   2448  CA  THR   239      34.340  61.680  37.770  1.00  0.00            
ATOM   2449  CB  THR   239      33.870  61.530  39.220  1.00  0.00            
ATOM   2450  OG1 THR   239      32.440  61.500  39.260  1.00  0.00            
ATOM   2451  HG1 THR   239      32.130  61.630  40.230  1.00  0.00            
ATOM   2452  CG2 THR   239      34.400  62.620  40.140  1.00  0.00            
ATOM   2453  C   THR   239      34.240  60.290  37.130  1.00  0.00            
ATOM   2454  O   THR   239      35.250  59.610  36.950  1.00  0.00            
ATOM   2455  N   GLY   240      33.000  59.810  37.040  1.00  0.00            
ATOM   2456  H   GLY   240      32.270  60.300  37.520  1.00  0.00            
ATOM   2457  CA  GLY   240      32.680  58.460  36.520  1.00  0.00            
ATOM   2458  C   GLY   240      33.170  57.340  37.440  1.00  0.00            
ATOM   2459  O   GLY   240      33.640  56.300  36.970  1.00  0.00            
ATOM   2460  N   LEU   241      32.950  57.540  38.740  1.00  0.00            
ATOM   2461  H   LEU   241      32.430  58.350  39.040  1.00  0.00            
ATOM   2462  CA  LEU   241      33.350  56.630  39.830  1.00  0.00            
ATOM   2463  CB  LEU   241      34.070  57.390  40.950  1.00  0.00            
ATOM   2464  CG  LEU   241      35.370  58.100  40.560  1.00  0.00            
ATOM   2465  CD1 LEU   241      35.870  58.890  41.770  1.00  0.00            
ATOM   2466  CD2 LEU   241      36.440  57.140  40.060  1.00  0.00            
ATOM   2467  C   LEU   241      32.120  55.950  40.470  1.00  0.00            
ATOM   2468  O   LEU   241      31.050  56.550  40.590  1.00  0.00            
ATOM   2469  N   ILE   242      32.380  54.770  41.030  1.00  0.00            
ATOM   2470  H   ILE   242      33.270  54.340  40.880  1.00  0.00            
ATOM   2471  CA  ILE   242      31.400  53.940  41.770  1.00  0.00            
ATOM   2472  CB  ILE   242      31.480  52.510  41.170  1.00  0.00            
ATOM   2473  CG1 ILE   242      30.320  51.620  41.610  1.00  0.00            
ATOM   2474  CG2 ILE   242      32.820  51.810  41.430  1.00  0.00            
ATOM   2475  CD  ILE   242      29.040  52.020  40.890  1.00  0.00            
ATOM   2476  C   ILE   242      31.680  53.960  43.290  1.00  0.00            
ATOM   2477  O   ILE   242      32.810  54.170  43.700  1.00  0.00            
ATOM   2478  N   SER   243      30.630  53.860  44.110  1.00  0.00            
ATOM   2479  H   SER   243      29.690  53.810  43.780  1.00  0.00            
ATOM   2480  CA  SER   243      30.780  53.720  45.580  1.00  0.00            
ATOM   2481  CB  SER   243      29.530  54.160  46.340  1.00  0.00            
ATOM   2482  OG  SER   243      28.340  53.510  45.870  1.00  0.00            
ATOM   2483  HG  SER   243      28.130  52.710  46.460  1.00  0.00            
ATOM   2484  C   SER   243      31.140  52.300  46.010  1.00  0.00            
ATOM   2485  O   SER   243      30.640  51.340  45.410  1.00  0.00            
ATOM   2486  N   ASP   244      31.930  52.170  47.080  1.00  0.00            
ATOM   2487  H   ASP   244      32.440  52.960  47.440  1.00  0.00            
ATOM   2488  CA  ASP   244      32.330  50.870  47.670  1.00  0.00            
ATOM   2489  CB  ASP   244      33.190  51.100  48.920  1.00  0.00            
ATOM   2490  CG  ASP   244      34.700  51.090  48.630  1.00  0.00            
ATOM   2491  OD1 ASP   244      35.140  51.490  47.540  1.00  0.00            
ATOM   2492  OD2 ASP   244      35.440  50.580  49.500  1.00  0.00            
ATOM   2493  C   ASP   244      31.220  49.850  48.000  1.00  0.00            
ATOM   2494  O   ASP   244      31.520  48.670  48.200  1.00  0.00            
ATOM   2495  N   PHE   245      30.020  50.350  48.280  1.00  0.00            
ATOM   2496  H   PHE   245      29.910  51.290  48.620  1.00  0.00            
ATOM   2497  CA  PHE   245      28.800  49.520  48.210  1.00  0.00            
ATOM   2498  CB  PHE   245      28.320  49.120  49.610  1.00  0.00            
ATOM   2499  CG  PHE   245      27.680  47.740  49.560  1.00  0.00            
ATOM   2500  CD1 PHE   245      26.310  47.570  49.390  1.00  0.00            
ATOM   2501  HD1 PHE   245      25.660  48.440  49.290  1.00  0.00            
ATOM   2502  CD2 PHE   245      28.500  46.620  49.660  1.00  0.00            
ATOM   2503  HD2 PHE   245      29.570  46.750  49.840  1.00  0.00            
ATOM   2504  CE1 PHE   245      25.760  46.300  49.330  1.00  0.00            
ATOM   2505  HE1 PHE   245      24.690  46.170  49.180  1.00  0.00            
ATOM   2506  CE2 PHE   245      27.940  45.350  49.620  1.00  0.00            
ATOM   2507  HE2 PHE   245      28.580  44.480  49.750  1.00  0.00            
ATOM   2508  CZ  PHE   245      26.580  45.180  49.450  1.00  0.00            
ATOM   2509  HZ  PHE   245      26.150  44.180  49.420  1.00  0.00            
ATOM   2510  C   PHE   245      27.660  50.190  47.430  1.00  0.00            
ATOM   2511  O   PHE   245      27.380  51.390  47.580  1.00  0.00            
ATOM   2512  N   VAL   246      27.000  49.380  46.610  1.00  0.00            
ATOM   2513  H   VAL   246      27.240  48.410  46.520  1.00  0.00            
ATOM   2514  CA  VAL   246      25.890  49.820  45.730  1.00  0.00            
ATOM   2515  CB  VAL   246      26.290  49.700  44.250  1.00  0.00            
ATOM   2516  CG1 VAL   246      25.200  50.220  43.320  1.00  0.00            
ATOM   2517  CG2 VAL   246      27.590  50.440  43.950  1.00  0.00            
ATOM   2518  C   VAL   246      24.610  49.030  46.040  1.00  0.00            
ATOM   2519  O   VAL   246      24.440  47.880  45.630  1.00  0.00            
ATOM   2520  N   VAL   247      23.710  49.670  46.770  1.00  0.00            
ATOM   2521  H   VAL   247      23.780  50.660  46.930  1.00  0.00            
ATOM   2522  CA  VAL   247      22.400  49.070  47.130  1.00  0.00            
ATOM   2523  CB  VAL   247      21.960  49.400  48.570  1.00  0.00            
ATOM   2524  CG1 VAL   247      22.870  48.680  49.560  1.00  0.00            
ATOM   2525  CG2 VAL   247      21.890  50.890  48.880  1.00  0.00            
ATOM   2526  C   VAL   247      21.280  49.420  46.150  1.00  0.00            
ATOM   2527  O   VAL   247      21.390  50.420  45.430  1.00  0.00            
ATOM   2528  N   LYS   248      20.250  48.570  46.100  1.00  0.00            
ATOM   2529  H   LYS   248      20.250  47.710  46.640  1.00  0.00            
ATOM   2530  CA  LYS   248      18.980  48.820  45.380  1.00  0.00            
ATOM   2531  CB  LYS   248      18.210  49.960  46.070  1.00  0.00            
ATOM   2532  CG  LYS   248      17.860  49.600  47.520  1.00  0.00            
ATOM   2533  CD  LYS   248      17.500  50.860  48.310  1.00  0.00            
ATOM   2534  CE  LYS   248      17.510  50.580  49.810  1.00  0.00            
ATOM   2535  NZ  LYS   248      16.370  49.780  50.290  1.00  0.00            
ATOM   2536  HZ1 LYS   248      16.520  49.580  51.260  1.00  0.00            
ATOM   2537  HZ2 LYS   248      15.530  50.320  50.220  1.00  0.00            
ATOM   2538  HZ3 LYS   248      16.290  48.920  49.780  1.00  0.00            
ATOM   2539  C   LYS   248      19.050  49.060  43.860  1.00  0.00            
ATOM   2540  O   LYS   248      20.100  49.050  43.210  1.00  0.00            
ATOM   2541  N   ASN   249      17.850  49.100  43.300  1.00  0.00            
ATOM   2542  H   ASN   249      17.020  49.040  43.870  1.00  0.00            
ATOM   2543  CA  ASN   249      17.550  49.350  41.880  1.00  0.00            
ATOM   2544  CB  ASN   249      16.940  48.040  41.370  1.00  0.00            
ATOM   2545  CG  ASN   249      16.680  47.940  39.870  1.00  0.00            
ATOM   2546  OD1 ASN   249      17.520  48.240  39.030  1.00  0.00            
ATOM   2547  ND2 ASN   249      15.580  47.320  39.520  1.00  0.00            
ATOM   2548 1HD2 ASN   249      14.940  46.960  40.220  1.00  0.00            
ATOM   2549 2HD2 ASN   249      15.380  47.150  38.560  1.00  0.00            
ATOM   2550  C   ASN   249      16.550  50.540  41.820  1.00  0.00            
ATOM   2551  O   ASN   249      15.760  50.650  42.760  1.00  0.00            
ATOM   2552  N   PRO   250      16.830  51.630  41.090  1.00  0.00            
ATOM   2553  CA  PRO   250      18.130  52.090  40.540  1.00  0.00            
ATOM   2554  CB  PRO   250      17.820  53.480  39.960  1.00  0.00            
ATOM   2555  CG  PRO   250      16.360  53.380  39.530  1.00  0.00            
ATOM   2556  CD  PRO   250      15.740  52.510  40.630  1.00  0.00            
ATOM   2557  C   PRO   250      19.200  52.250  41.630  1.00  0.00            
ATOM   2558  O   PRO   250      18.840  52.450  42.790  1.00  0.00            
ATOM   2559  N   PRO   251      20.500  52.170  41.280  1.00  0.00            
ATOM   2560  CA  PRO   251      21.620  52.190  42.240  1.00  0.00            
ATOM   2561  CB  PRO   251      22.860  52.360  41.380  1.00  0.00            
ATOM   2562  CG  PRO   251      22.490  51.630  40.090  1.00  0.00            
ATOM   2563  CD  PRO   251      21.020  52.010  39.910  1.00  0.00            
ATOM   2564  C   PRO   251      21.540  53.330  43.260  1.00  0.00            
ATOM   2565  O   PRO   251      21.080  54.430  42.960  1.00  0.00            
ATOM   2566  N   GLN   252      21.770  52.960  44.510  1.00  0.00            
ATOM   2567  H   GLN   252      21.690  51.980  44.770  1.00  0.00            
ATOM   2568  CA  GLN   252      21.910  53.880  45.650  1.00  0.00            
ATOM   2569  CB  GLN   252      20.760  53.630  46.640  1.00  0.00            
ATOM   2570  CG  GLN   252      19.390  54.080  46.120  1.00  0.00            
ATOM   2571  CD  GLN   252      19.040  55.520  46.530  1.00  0.00            
ATOM   2572  OE1 GLN   252      19.360  56.000  47.600  1.00  0.00            
ATOM   2573  NE2 GLN   252      18.340  56.200  45.650  1.00  0.00            
ATOM   2574 1HE2 GLN   252      18.160  55.820  44.750  1.00  0.00            
ATOM   2575 2HE2 GLN   252      17.750  56.970  45.960  1.00  0.00            
ATOM   2576  C   GLN   252      23.260  53.670  46.370  1.00  0.00            
ATOM   2577  O   GLN   252      23.610  52.520  46.670  1.00  0.00            
ATOM   2578  N   PRO   253      24.010  54.740  46.640  1.00  0.00            
ATOM   2579  CA  PRO   253      25.300  54.660  47.360  1.00  0.00            
ATOM   2580  CB  PRO   253      25.930  56.050  47.220  1.00  0.00            
ATOM   2581  CG  PRO   253      25.210  56.680  46.020  1.00  0.00            
ATOM   2582  CD  PRO   253      23.800  56.090  46.090  1.00  0.00            
ATOM   2583  C   PRO   253      25.050  54.330  48.840  1.00  0.00            
ATOM   2584  O   PRO   253      24.520  55.170  49.580  1.00  0.00            
ATOM   2585  N   ALA   254      25.370  53.100  49.240  1.00  0.00            
ATOM   2586  H   ALA   254      25.900  52.480  48.650  1.00  0.00            
ATOM   2587  CA  ALA   254      25.100  52.570  50.600  1.00  0.00            
ATOM   2588  CB  ALA   254      25.420  51.080  50.660  1.00  0.00            
ATOM   2589  C   ALA   254      25.840  53.300  51.730  1.00  0.00            
ATOM   2590  O   ALA   254      27.070  53.260  51.770  1.00  0.00            
ATOM   2591  N   PRO   255      25.110  53.970  52.630  1.00  0.00            
ATOM   2592  CA  PRO   255      25.700  54.860  53.650  1.00  0.00            
ATOM   2593  CB  PRO   255      24.510  55.650  54.190  1.00  0.00            
ATOM   2594  CG  PRO   255      23.340  54.680  54.050  1.00  0.00            
ATOM   2595  CD  PRO   255      23.640  53.950  52.740  1.00  0.00            
ATOM   2596  C   PRO   255      26.540  54.200  54.760  1.00  0.00            
ATOM   2597  O   PRO   255      26.460  53.000  55.010  1.00  0.00            
ATOM   2598  N   LYS   256      27.550  54.960  55.160  1.00  0.00            
ATOM   2599  H   LYS   256      27.960  55.590  54.480  1.00  0.00            
ATOM   2600  CA  LYS   256      28.450  54.740  56.320  1.00  0.00            
ATOM   2601  CB  LYS   256      28.560  56.010  57.180  1.00  0.00            
ATOM   2602  CG  LYS   256      29.340  57.080  56.420  1.00  0.00            
ATOM   2603  CD  LYS   256      29.860  58.150  57.360  1.00  0.00            
ATOM   2604  CE  LYS   256      30.780  59.140  56.660  1.00  0.00            
ATOM   2605  NZ  LYS   256      31.370  60.080  57.620  1.00  0.00            
ATOM   2606  HZ1 LYS   256      32.060  60.630  57.170  1.00  0.00            
ATOM   2607  HZ2 LYS   256      30.650  60.670  58.000  1.00  0.00            
ATOM   2608  HZ3 LYS   256      31.790  59.570  58.370  1.00  0.00            
ATOM   2609  C   LYS   256      28.440  53.470  57.180  1.00  0.00            
ATOM   2610  O   LYS   256      27.800  53.410  58.230  1.00  0.00            
ATOM   2611  N   GLY   257      29.380  52.600  56.830  1.00  0.00            
ATOM   2612  H   GLY   257      30.040  52.810  56.100  1.00  0.00            
ATOM   2613  CA  GLY   257      29.590  51.280  57.470  1.00  0.00            
ATOM   2614  C   GLY   257      28.390  50.350  57.260  1.00  0.00            
ATOM   2615  O   GLY   257      27.360  50.460  57.930  1.00  0.00            
ATOM   2616  N   PHE   258      28.540  49.510  56.250  1.00  0.00            
ATOM   2617  H   PHE   258      29.450  49.280  55.890  1.00  0.00            
ATOM   2618  CA  PHE   258      27.460  48.640  55.730  1.00  0.00            
ATOM   2619  CB  PHE   258      27.080  49.240  54.370  1.00  0.00            
ATOM   2620  CG  PHE   258      25.680  48.870  53.900  1.00  0.00            
ATOM   2621  CD1 PHE   258      24.600  49.670  54.270  1.00  0.00            
ATOM   2622  HD1 PHE   258      24.750  50.530  54.920  1.00  0.00            
ATOM   2623  CD2 PHE   258      25.490  47.810  53.040  1.00  0.00            
ATOM   2624  HD2 PHE   258      26.330  47.170  52.760  1.00  0.00            
ATOM   2625  CE1 PHE   258      23.330  49.390  53.770  1.00  0.00            
ATOM   2626  HE1 PHE   258      22.490  50.050  53.990  1.00  0.00            
ATOM   2627  CE2 PHE   258      24.230  47.520  52.540  1.00  0.00            
ATOM   2628  HE2 PHE   258      24.080  46.690  51.850  1.00  0.00            
ATOM   2629  CZ  PHE   258      23.140  48.310  52.920  1.00  0.00            
ATOM   2630  HZ  PHE   258      22.140  48.000  52.630  1.00  0.00            
ATOM   2631  C   PHE   258      27.990  47.200  55.590  1.00  0.00            
ATOM   2632  O   PHE   258      29.200  47.040  55.470  1.00  0.00            
ATOM   2633  N   LEU   259      27.130  46.200  55.830  1.00  0.00            
ATOM   2634  H   LEU   259      26.220  46.420  56.210  1.00  0.00            
ATOM   2635  CA  LEU   259      27.380  44.740  55.660  1.00  0.00            
ATOM   2636  CB  LEU   259      26.820  44.280  54.310  1.00  0.00            
ATOM   2637  CG  LEU   259      25.300  44.220  54.200  1.00  0.00            
ATOM   2638  CD1 LEU   259      24.890  44.030  52.740  1.00  0.00            
ATOM   2639  CD2 LEU   259      24.760  43.040  55.000  1.00  0.00            
ATOM   2640  C   LEU   259      28.830  44.210  55.840  1.00  0.00            
ATOM   2641  O   LEU   259      29.330  43.430  55.030  1.00  0.00            
ATOM   2642  N   ASN   260      29.450  44.560  56.960  1.00  0.00            
ATOM   2643  H   ASN   260      28.910  44.900  57.740  1.00  0.00            
ATOM   2644  CA  ASN   260      30.900  44.340  57.260  1.00  0.00            
ATOM   2645  CB  ASN   260      31.170  42.920  57.780  1.00  0.00            
ATOM   2646  CG  ASN   260      30.730  42.690  59.230  1.00  0.00            
ATOM   2647  OD1 ASN   260      29.610  43.000  59.620  1.00  0.00            
ATOM   2648  ND2 ASN   260      31.570  42.070  60.040  1.00  0.00            
ATOM   2649 1HD2 ASN   260      32.470  41.720  59.800  1.00  0.00            
ATOM   2650 2HD2 ASN   260      31.280  41.980  61.010  1.00  0.00            
ATOM   2651  C   ASN   260      31.950  44.760  56.200  1.00  0.00            
ATOM   2652  O   ASN   260      33.000  44.120  56.060  1.00  0.00            
ATOM   2653  N   GLU   261      31.680  45.870  55.510  1.00  0.00            
ATOM   2654  H   GLU   261      30.770  46.290  55.540  1.00  0.00            
ATOM   2655  CA  GLU   261      32.630  46.520  54.580  1.00  0.00            
ATOM   2656  CB  GLU   261      32.090  46.540  53.140  1.00  0.00            
ATOM   2657  CG  GLU   261      31.960  45.160  52.490  1.00  0.00            
ATOM   2658  CD  GLU   261      33.260  44.460  52.050  1.00  0.00            
ATOM   2659  OE1 GLU   261      34.200  45.150  51.610  1.00  0.00            
ATOM   2660  OE2 GLU   261      33.280  43.210  52.030  1.00  0.00            
ATOM   2661  C   GLU   261      32.990  47.960  55.020  1.00  0.00            
ATOM   2662  O   GLU   261      32.190  48.650  55.650  1.00  0.00            
ATOM   2663  N   SER   262      34.160  48.400  54.540  1.00  0.00            
ATOM   2664  H   SER   262      34.620  47.870  53.820  1.00  0.00            
ATOM   2665  CA  SER   262      34.910  49.610  54.980  1.00  0.00            
ATOM   2666  CB  SER   262      36.020  49.960  53.990  1.00  0.00            
ATOM   2667  OG  SER   262      37.320  49.710  54.550  1.00  0.00            
ATOM   2668  HG  SER   262      37.790  49.020  54.000  1.00  0.00            
ATOM   2669  C   SER   262      34.150  50.910  55.230  1.00  0.00            
ATOM   2670  O   SER   262      33.300  51.310  54.440  1.00  0.00            
ATOM   2671  N   GLU   263      34.690  51.660  56.190  1.00  0.00            
ATOM   2672  H   GLU   263      35.490  51.300  56.710  1.00  0.00            
ATOM   2673  CA  GLU   263      34.220  52.980  56.660  1.00  0.00            
ATOM   2674  CB  GLU   263      35.370  53.830  57.230  1.00  0.00            
ATOM   2675  CG  GLU   263      36.140  53.190  58.390  1.00  0.00            
ATOM   2676  CD  GLU   263      37.250  52.240  57.900  1.00  0.00            
ATOM   2677  OE1 GLU   263      37.030  51.020  57.870  1.00  0.00            
ATOM   2678  OE2 GLU   263      38.330  52.750  57.560  1.00  0.00            
ATOM   2679  C   GLU   263      33.460  53.830  55.630  1.00  0.00            
ATOM   2680  O   GLU   263      32.280  54.140  55.850  1.00  0.00            
ATOM   2681  N   TYR   264      34.090  54.210  54.520  1.00  0.00            
ATOM   2682  H   TYR   264      35.030  53.900  54.290  1.00  0.00            
ATOM   2683  CA  TYR   264      33.370  55.020  53.520  1.00  0.00            
ATOM   2684  CB  TYR   264      34.080  56.350  53.220  1.00  0.00            
ATOM   2685  CG  TYR   264      33.160  57.590  53.140  1.00  0.00            
ATOM   2686  CD1 TYR   264      33.610  58.790  53.680  1.00  0.00            
ATOM   2687  HD1 TYR   264      34.560  58.820  54.210  1.00  0.00            
ATOM   2688  CD2 TYR   264      31.900  57.560  52.560  1.00  0.00            
ATOM   2689  HD2 TYR   264      31.590  56.700  51.960  1.00  0.00            
ATOM   2690  CE1 TYR   264      32.810  59.930  53.640  1.00  0.00            
ATOM   2691  HE1 TYR   264      33.240  60.890  53.940  1.00  0.00            
ATOM   2692  CE2 TYR   264      31.080  58.670  52.560  1.00  0.00            
ATOM   2693  HE2 TYR   264      30.100  58.610  52.080  1.00  0.00            
ATOM   2694  CZ  TYR   264      31.530  59.860  53.120  1.00  0.00            
ATOM   2695  OH  TYR   264      30.630  60.850  53.330  1.00  0.00            
ATOM   2696  HH  TYR   264      29.740  60.410  53.470  1.00  0.00            
ATOM   2697  C   TYR   264      32.850  54.270  52.270  1.00  0.00            
ATOM   2698  O   TYR   264      32.980  54.720  51.140  1.00  0.00            
ATOM   2699  N   THR   265      32.000  53.290  52.580  1.00  0.00            
ATOM   2700  H   THR   265      32.130  52.800  53.450  1.00  0.00            
ATOM   2701  CA  THR   265      31.030  52.620  51.680  1.00  0.00            
ATOM   2702  CB  THR   265      30.020  51.790  52.480  1.00  0.00            
ATOM   2703  OG1 THR   265      29.520  52.550  53.590  1.00  0.00            
ATOM   2704  HG1 THR   265      28.600  52.180  53.810  1.00  0.00            
ATOM   2705  CG2 THR   265      30.610  50.450  52.910  1.00  0.00            
ATOM   2706  C   THR   265      30.230  53.470  50.660  1.00  0.00            
ATOM   2707  O   THR   265      30.030  53.000  49.530  1.00  0.00            
ATOM   2708  N   ASN   266      29.780  54.680  51.000  1.00  0.00            
ATOM   2709  H   ASN   266      29.670  54.950  51.970  1.00  0.00            
ATOM   2710  CA  ASN   266      29.180  55.620  50.020  1.00  0.00            
ATOM   2711  CB  ASN   266      27.860  56.280  50.470  1.00  0.00            
ATOM   2712  CG  ASN   266      27.750  57.220  51.680  1.00  0.00            
ATOM   2713  OD1 ASN   266      28.230  57.010  52.780  1.00  0.00            
ATOM   2714  ND2 ASN   266      26.880  58.200  51.600  1.00  0.00            
ATOM   2715 1HD2 ASN   266      26.310  58.370  50.800  1.00  0.00            
ATOM   2716 2HD2 ASN   266      26.770  58.750  52.430  1.00  0.00            
ATOM   2717  C   ASN   266      30.160  56.610  49.350  1.00  0.00            
ATOM   2718  O   ASN   266      29.780  57.730  49.000  1.00  0.00            
ATOM   2719  N   ALA   267      31.410  56.180  49.200  1.00  0.00            
ATOM   2720  H   ALA   267      31.730  55.350  49.680  1.00  0.00            
ATOM   2721  CA  ALA   267      32.490  56.840  48.430  1.00  0.00            
ATOM   2722  CB  ALA   267      33.370  57.670  49.370  1.00  0.00            
ATOM   2723  C   ALA   267      33.380  55.800  47.710  1.00  0.00            
ATOM   2724  O   ALA   267      33.230  54.600  47.920  1.00  0.00            
ATOM   2725  N   TYR   268      34.220  56.280  46.800  1.00  0.00            
ATOM   2726  H   TYR   268      34.290  57.270  46.610  1.00  0.00            
ATOM   2727  CA  TYR   268      35.220  55.460  46.070  1.00  0.00            
ATOM   2728  CB  TYR   268      35.580  56.170  44.760  1.00  0.00            
ATOM   2729  CG  TYR   268      36.510  55.390  43.820  1.00  0.00            
ATOM   2730  CD1 TYR   268      35.970  54.690  42.750  1.00  0.00            
ATOM   2731  HD1 TYR   268      34.890  54.630  42.630  1.00  0.00            
ATOM   2732  CD2 TYR   268      37.890  55.470  43.960  1.00  0.00            
ATOM   2733  HD2 TYR   268      38.310  56.000  44.810  1.00  0.00            
ATOM   2734  CE1 TYR   268      36.800  54.080  41.820  1.00  0.00            
ATOM   2735  HE1 TYR   268      36.370  53.530  40.990  1.00  0.00            
ATOM   2736  CE2 TYR   268      38.730  54.860  43.040  1.00  0.00            
ATOM   2737  HE2 TYR   268      39.800  54.850  43.240  1.00  0.00            
ATOM   2738  CZ  TYR   268      38.180  54.180  41.960  1.00  0.00            
ATOM   2739  OH  TYR   268      39.000  53.660  41.010  1.00  0.00            
ATOM   2740  HH  TYR   268      39.920  54.030  41.140  1.00  0.00            
ATOM   2741  C   TYR   268      36.460  55.230  46.950  1.00  0.00            
ATOM   2742  O   TYR   268      37.280  56.150  47.120  1.00  0.00            
ATOM   2743  N   TYR   269      36.520  54.070  47.590  1.00  0.00            
ATOM   2744  H   TYR   269      35.790  53.370  47.520  1.00  0.00            
ATOM   2745  CA  TYR   269      37.640  53.700  48.480  1.00  0.00            
ATOM   2746  CB  TYR   269      37.170  53.730  49.950  1.00  0.00            
ATOM   2747  CG  TYR   269      37.680  54.960  50.710  1.00  0.00            
ATOM   2748  CD1 TYR   269      38.950  54.950  51.260  1.00  0.00            
ATOM   2749  HD1 TYR   269      39.680  54.220  50.910  1.00  0.00            
ATOM   2750  CD2 TYR   269      36.800  55.970  51.060  1.00  0.00            
ATOM   2751  HD2 TYR   269      35.790  55.980  50.650  1.00  0.00            
ATOM   2752  CE1 TYR   269      39.340  55.910  52.180  1.00  0.00            
ATOM   2753  HE1 TYR   269      40.320  55.830  52.660  1.00  0.00            
ATOM   2754  CE2 TYR   269      37.190  56.950  51.980  1.00  0.00            
ATOM   2755  HE2 TYR   269      36.480  57.730  52.240  1.00  0.00            
ATOM   2756  CZ  TYR   269      38.460  56.920  52.550  1.00  0.00            
ATOM   2757  OH  TYR   269      38.920  57.970  53.270  1.00  0.00            
ATOM   2758  HH  TYR   269      38.180  58.380  53.820  1.00  0.00            
ATOM   2759  C   TYR   269      38.400  52.400  48.140  1.00  0.00            
ATOM   2760  O   TYR   269      39.230  52.390  47.220  1.00  0.00            
ATOM   2761  N   TYR   270      38.000  51.280  48.730  1.00  0.00            
ATOM   2762  H   TYR   270      37.050  51.200  49.070  1.00  0.00            
ATOM   2763  CA  TYR   270      38.780  50.020  48.720  1.00  0.00            
ATOM   2764  CB  TYR   270      39.110  49.570  50.150  1.00  0.00            
ATOM   2765  CG  TYR   270      40.240  50.420  50.750  1.00  0.00            
ATOM   2766  CD1 TYR   270      39.960  51.360  51.730  1.00  0.00            
ATOM   2767  HD1 TYR   270      38.990  51.380  52.230  1.00  0.00            
ATOM   2768  CD2 TYR   270      41.490  50.410  50.150  1.00  0.00            
ATOM   2769  HD2 TYR   270      41.700  49.700  49.340  1.00  0.00            
ATOM   2770  CE1 TYR   270      40.930  52.290  52.090  1.00  0.00            
ATOM   2771  HE1 TYR   270      40.700  53.050  52.850  1.00  0.00            
ATOM   2772  CE2 TYR   270      42.450  51.340  50.500  1.00  0.00            
ATOM   2773  HE2 TYR   270      43.380  51.380  49.950  1.00  0.00            
ATOM   2774  CZ  TYR   270      42.160  52.290  51.470  1.00  0.00            
ATOM   2775  OH  TYR   270      43.070  53.260  51.760  1.00  0.00            
ATOM   2776  HH  TYR   270      43.880  53.160  51.200  1.00  0.00            
ATOM   2777  C   TYR   270      38.200  48.840  47.920  1.00  0.00            
ATOM   2778  O   TYR   270      38.950  47.940  47.520  1.00  0.00            
ATOM   2779  N   ASN   271      36.880  48.800  47.820  1.00  0.00            
ATOM   2780  H   ASN   271      36.270  49.370  48.410  1.00  0.00            
ATOM   2781  CA  ASN   271      36.190  47.910  46.870  1.00  0.00            
ATOM   2782  CB  ASN   271      34.760  47.580  47.310  1.00  0.00            
ATOM   2783  CG  ASN   271      34.750  46.690  48.560  1.00  0.00            
ATOM   2784  OD1 ASN   271      35.680  45.950  48.860  1.00  0.00            
ATOM   2785  ND2 ASN   271      33.670  46.750  49.300  1.00  0.00            
ATOM   2786 1HD2 ASN   271      32.900  47.340  49.060  1.00  0.00            
ATOM   2787 2HD2 ASN   271      33.680  46.180  50.130  1.00  0.00            
ATOM   2788  C   ASN   271      36.180  48.480  45.440  1.00  0.00            
ATOM   2789  O   ASN   271      36.810  47.880  44.560  1.00  0.00            
ATOM   2790  N   ALA   272      35.790  49.750  45.350  1.00  0.00            
ATOM   2791  H   ALA   272      35.490  50.270  46.160  1.00  0.00            
ATOM   2792  CA  ALA   272      35.680  50.490  44.080  1.00  0.00            
ATOM   2793  CB  ALA   272      35.110  51.870  44.380  1.00  0.00            
ATOM   2794  C   ALA   272      36.960  50.610  43.240  1.00  0.00            
ATOM   2795  O   ALA   272      36.930  50.290  42.050  1.00  0.00            
ATOM   2796  N   SER   273      38.110  50.760  43.910  1.00  0.00            
ATOM   2797  H   SER   273      38.110  50.830  44.910  1.00  0.00            
ATOM   2798  CA  SER   273      39.450  50.870  43.280  1.00  0.00            
ATOM   2799  CB  SER   273      40.560  51.030  44.330  1.00  0.00            
ATOM   2800  OG  SER   273      40.500  49.940  45.270  1.00  0.00            
ATOM   2801  HG  SER   273      40.880  50.290  46.130  1.00  0.00            
ATOM   2802  C   SER   273      39.860  49.740  42.330  1.00  0.00            
ATOM   2803  O   SER   273      40.550  49.980  41.340  1.00  0.00            
ATOM   2804  N   ARG   274      39.370  48.530  42.600  1.00  0.00            
ATOM   2805  H   ARG   274      38.840  48.390  43.440  1.00  0.00            
ATOM   2806  CA  ARG   274      39.550  47.350  41.730  1.00  0.00            
ATOM   2807  CB  ARG   274      39.100  46.100  42.480  1.00  0.00            
ATOM   2808  CG  ARG   274      39.460  44.780  41.780  1.00  0.00            
ATOM   2809  CD  ARG   274      38.770  43.550  42.380  1.00  0.00            
ATOM   2810  NE  ARG   274      39.130  43.440  43.800  1.00  0.00            
ATOM   2811  HE  ARG   274      39.210  44.310  44.280  1.00  0.00            
ATOM   2812  CZ  ARG   274      39.070  42.360  44.580  1.00  0.00            
ATOM   2813  NH1 ARG   274      38.610  41.170  44.180  1.00  0.00            
ATOM   2814 1HH1 ARG   274      38.300  41.030  43.240  1.00  0.00            
ATOM   2815 2HH1 ARG   274      38.520  40.420  44.840  1.00  0.00            
ATOM   2816  NH2 ARG   274      39.380  42.550  45.860  1.00  0.00            
ATOM   2817 1HH2 ARG   274      39.600  43.460  46.210  1.00  0.00            
ATOM   2818 2HH2 ARG   274      39.410  41.760  46.480  1.00  0.00            
ATOM   2819  C   ARG   274      38.780  47.420  40.400  1.00  0.00            
ATOM   2820  O   ARG   274      39.260  46.930  39.380  1.00  0.00            
ATOM   2821  N   VAL   275      37.580  48.010  40.420  1.00  0.00            
ATOM   2822  H   VAL   275      37.310  48.650  41.150  1.00  0.00            
ATOM   2823  CA  VAL   275      36.640  47.910  39.270  1.00  0.00            
ATOM   2824  CB  VAL   275      35.180  48.240  39.640  1.00  0.00            
ATOM   2825  CG1 VAL   275      34.220  47.780  38.550  1.00  0.00            
ATOM   2826  CG2 VAL   275      34.780  47.610  40.970  1.00  0.00            
ATOM   2827  C   VAL   275      37.130  48.610  37.990  1.00  0.00            
ATOM   2828  O   VAL   275      37.170  47.900  36.980  1.00  0.00            
ATOM   2829  N   PRO   276      37.690  49.840  38.000  1.00  0.00            
ATOM   2830  CA  PRO   276      38.310  50.430  36.790  1.00  0.00            
ATOM   2831  CB  PRO   276      38.710  51.850  37.190  1.00  0.00            
ATOM   2832  CG  PRO   276      37.640  52.220  38.210  1.00  0.00            
ATOM   2833  CD  PRO   276      37.470  50.920  38.990  1.00  0.00            
ATOM   2834  C   PRO   276      39.490  49.610  36.240  1.00  0.00            
ATOM   2835  O   PRO   276      39.530  49.350  35.040  1.00  0.00            
ATOM   2836  N   LEU   277      40.350  49.090  37.110  1.00  0.00            
ATOM   2837  H   LEU   277      40.620  49.640  37.920  1.00  0.00            
ATOM   2838  CA  LEU   277      41.350  48.050  36.740  1.00  0.00            
ATOM   2839  CB  LEU   277      42.160  47.660  37.980  1.00  0.00            
ATOM   2840  CG  LEU   277      43.260  46.610  37.730  1.00  0.00            
ATOM   2841  CD1 LEU   277      44.310  47.110  36.740  1.00  0.00            
ATOM   2842  CD2 LEU   277      43.900  46.200  39.060  1.00  0.00            
ATOM   2843  C   LEU   277      40.730  46.820  36.050  1.00  0.00            
ATOM   2844  O   LEU   277      41.120  46.480  34.940  1.00  0.00            
ATOM   2845  N   ARG   278      39.700  46.220  36.640  1.00  0.00            
ATOM   2846  H   ARG   278      39.360  46.530  37.540  1.00  0.00            
ATOM   2847  CA  ARG   278      39.000  45.060  36.040  1.00  0.00            
ATOM   2848  CB  ARG   278      38.020  44.420  37.030  1.00  0.00            
ATOM   2849  CG  ARG   278      38.720  43.860  38.270  1.00  0.00            
ATOM   2850  CD  ARG   278      39.690  42.710  37.990  1.00  0.00            
ATOM   2851  NE  ARG   278      40.070  42.050  39.250  1.00  0.00            
ATOM   2852  HE  ARG   278      39.300  41.750  39.830  1.00  0.00            
ATOM   2853  CZ  ARG   278      41.310  41.750  39.680  1.00  0.00            
ATOM   2854  NH1 ARG   278      42.390  42.010  38.940  1.00  0.00            
ATOM   2855 1HH1 ARG   278      42.320  42.480  38.060  1.00  0.00            
ATOM   2856 2HH1 ARG   278      43.280  41.630  39.210  1.00  0.00            
ATOM   2857  NH2 ARG   278      41.440  41.020  40.790  1.00  0.00            
ATOM   2858 1HH2 ARG   278      40.650  40.650  41.280  1.00  0.00            
ATOM   2859 2HH2 ARG   278      42.350  40.760  41.120  1.00  0.00            
ATOM   2860  C   ARG   278      38.290  45.360  34.700  1.00  0.00            
ATOM   2861  O   ARG   278      38.300  44.510  33.800  1.00  0.00            
ATOM   2862  N   ILE   279      37.730  46.560  34.590  1.00  0.00            
ATOM   2863  H   ILE   279      37.530  47.100  35.420  1.00  0.00            
ATOM   2864  CA  ILE   279      37.190  47.170  33.350  1.00  0.00            
ATOM   2865  CB  ILE   279      36.440  48.450  33.750  1.00  0.00            
ATOM   2866  CG1 ILE   279      35.090  48.090  34.360  1.00  0.00            
ATOM   2867  CG2 ILE   279      36.300  49.510  32.650  1.00  0.00            
ATOM   2868  CD  ILE   279      34.410  49.270  35.060  1.00  0.00            
ATOM   2869  C   ILE   279      38.270  47.360  32.260  1.00  0.00            
ATOM   2870  O   ILE   279      38.080  46.900  31.130  1.00  0.00            
ATOM   2871  N   VAL   280      39.430  47.930  32.590  1.00  0.00            
ATOM   2872  H   VAL   280      39.530  48.490  33.430  1.00  0.00            
ATOM   2873  CA  VAL   280      40.560  48.000  31.630  1.00  0.00            
ATOM   2874  CB  VAL   280      41.570  49.130  31.870  1.00  0.00            
ATOM   2875  CG1 VAL   280      40.860  50.480  31.810  1.00  0.00            
ATOM   2876  CG2 VAL   280      42.380  48.950  33.150  1.00  0.00            
ATOM   2877  C   VAL   280      41.240  46.650  31.310  1.00  0.00            
ATOM   2878  O   VAL   280      41.650  46.430  30.180  1.00  0.00            
ATOM   2879  N   MET   281      41.250  45.730  32.270  1.00  0.00            
ATOM   2880  H   MET   281      41.160  46.000  33.240  1.00  0.00            
ATOM   2881  CA  MET   281      41.610  44.310  32.030  1.00  0.00            
ATOM   2882  CB  MET   281      41.560  43.460  33.300  1.00  0.00            
ATOM   2883  CG  MET   281      42.610  43.740  34.370  1.00  0.00            
ATOM   2884  SD  MET   281      42.500  42.490  35.710  1.00  0.00            
ATOM   2885  CE  MET   281      43.750  41.400  35.030  1.00  0.00            
ATOM   2886  C   MET   281      40.730  43.610  30.980  1.00  0.00            
ATOM   2887  O   MET   281      41.130  42.610  30.400  1.00  0.00            
ATOM   2888  N   ASP   282      39.450  43.980  30.960  1.00  0.00            
ATOM   2889  H   ASP   282      39.030  44.470  31.720  1.00  0.00            
ATOM   2890  CA  ASP   282      38.520  43.620  29.870  1.00  0.00            
ATOM   2891  CB  ASP   282      37.090  43.990  30.280  1.00  0.00            
ATOM   2892  CG  ASP   282      35.990  43.590  29.290  1.00  0.00            
ATOM   2893  OD1 ASP   282      36.310  43.400  28.100  1.00  0.00            
ATOM   2894  OD2 ASP   282      34.820  43.530  29.730  1.00  0.00            
ATOM   2895  C   ASP   282      38.940  44.330  28.560  1.00  0.00            
ATOM   2896  O   ASP   282      39.520  43.680  27.690  1.00  0.00            
ATOM   2897  N   TYR   283      38.940  45.660  28.620  1.00  0.00            
ATOM   2898  H   TYR   283      38.610  46.130  29.440  1.00  0.00            
ATOM   2899  CA  TYR   283      39.230  46.570  27.480  1.00  0.00            
ATOM   2900  CB  TYR   283      39.250  48.010  28.010  1.00  0.00            
ATOM   2901  CG  TYR   283      39.240  49.060  26.910  1.00  0.00            
ATOM   2902  CD1 TYR   283      40.380  49.810  26.640  1.00  0.00            
ATOM   2903  HD1 TYR   283      41.290  49.660  27.220  1.00  0.00            
ATOM   2904  CD2 TYR   283      38.100  49.200  26.120  1.00  0.00            
ATOM   2905  HD2 TYR   283      37.210  48.620  26.330  1.00  0.00            
ATOM   2906  CE1 TYR   283      40.380  50.720  25.590  1.00  0.00            
ATOM   2907  HE1 TYR   283      41.270  51.330  25.410  1.00  0.00            
ATOM   2908  CE2 TYR   283      38.110  50.080  25.050  1.00  0.00            
ATOM   2909  HE2 TYR   283      37.260  50.090  24.370  1.00  0.00            
ATOM   2910  CZ  TYR   283      39.240  50.840  24.800  1.00  0.00            
ATOM   2911  OH  TYR   283      39.170  51.800  23.850  1.00  0.00            
ATOM   2912  HH  TYR   283      38.500  52.470  24.190  1.00  0.00            
ATOM   2913  C   TYR   283      40.510  46.270  26.680  1.00  0.00            
ATOM   2914  O   TYR   283      40.430  46.060  25.480  1.00  0.00            
ATOM   2915  N   ALA   284      41.610  46.060  27.400  1.00  0.00            
ATOM   2916  H   ALA   284      41.610  46.210  28.400  1.00  0.00            
ATOM   2917  CA  ALA   284      42.930  45.730  26.820  1.00  0.00            
ATOM   2918  CB  ALA   284      43.970  45.660  27.940  1.00  0.00            
ATOM   2919  C   ALA   284      43.010  44.440  25.990  1.00  0.00            
ATOM   2920  O   ALA   284      43.680  44.420  24.960  1.00  0.00            
ATOM   2921  N   MET   285      42.160  43.480  26.360  1.00  0.00            
ATOM   2922  H   MET   285      41.390  43.710  26.960  1.00  0.00            
ATOM   2923  CA  MET   285      42.170  42.100  25.840  1.00  0.00            
ATOM   2924  CB  MET   285      42.110  41.120  27.020  1.00  0.00            
ATOM   2925  CG  MET   285      43.170  41.330  28.100  1.00  0.00            
ATOM   2926  SD  MET   285      44.730  40.420  27.810  1.00  0.00            
ATOM   2927  CE  MET   285      45.640  41.090  29.170  1.00  0.00            
ATOM   2928  C   MET   285      40.960  41.820  24.920  1.00  0.00            
ATOM   2929  O   MET   285      41.130  41.630  23.710  1.00  0.00            
ATOM   2930  N   TYR   286      39.770  42.080  25.440  1.00  0.00            
ATOM   2931  H   TYR   286      39.680  42.550  26.330  1.00  0.00            
ATOM   2932  CA  TYR   286      38.480  41.850  24.740  1.00  0.00            
ATOM   2933  CB  TYR   286      37.500  41.020  25.590  1.00  0.00            
ATOM   2934  CG  TYR   286      38.130  39.870  26.380  1.00  0.00            
ATOM   2935  CD1 TYR   286      38.300  38.600  25.840  1.00  0.00            
ATOM   2936  HD1 TYR   286      37.850  38.340  24.880  1.00  0.00            
ATOM   2937  CD2 TYR   286      38.720  40.180  27.600  1.00  0.00            
ATOM   2938  HD2 TYR   286      38.500  41.130  28.080  1.00  0.00            
ATOM   2939  CE1 TYR   286      39.090  37.670  26.490  1.00  0.00            
ATOM   2940  HE1 TYR   286      39.110  36.630  26.130  1.00  0.00            
ATOM   2941  CE2 TYR   286      39.560  39.270  28.220  1.00  0.00            
ATOM   2942  HE2 TYR   286      40.230  39.660  28.980  1.00  0.00            
ATOM   2943  CZ  TYR   286      39.750  38.020  27.660  1.00  0.00            
ATOM   2944  OH  TYR   286      40.670  37.180  28.200  1.00  0.00            
ATOM   2945  HH  TYR   286      41.200  37.690  28.880  1.00  0.00            
ATOM   2946  C   TYR   286      37.890  43.240  24.410  1.00  0.00            
ATOM   2947  O   TYR   286      38.340  43.870  23.450  1.00  0.00            
ATOM   2948  N   GLY   287      37.100  43.800  25.320  1.00  0.00            
ATOM   2949  H   GLY   287      36.950  43.410  26.240  1.00  0.00            
ATOM   2950  CA  GLY   287      36.520  45.150  25.140  1.00  0.00            
ATOM   2951  C   GLY   287      34.990  45.210  25.090  1.00  0.00            
ATOM   2952  O   GLY   287      34.300  44.300  24.630  1.00  0.00            
ATOM   2953  N   GLU   288      34.520  46.250  25.770  1.00  0.00            
ATOM   2954  H   GLU   288      35.130  46.790  26.360  1.00  0.00            
ATOM   2955  CA  GLU   288      33.120  46.710  25.780  1.00  0.00            
ATOM   2956  CB  GLU   288      32.590  46.590  27.210  1.00  0.00            
ATOM   2957  CG  GLU   288      31.130  46.140  27.370  1.00  0.00            
ATOM   2958  CD  GLU   288      30.100  47.030  26.650  1.00  0.00            
ATOM   2959  OE1 GLU   288      29.610  47.990  27.270  1.00  0.00            
ATOM   2960  OE2 GLU   288      29.850  46.770  25.460  1.00  0.00            
ATOM   2961  C   GLU   288      33.120  48.200  25.380  1.00  0.00            
ATOM   2962  O   GLU   288      34.150  48.880  25.470  1.00  0.00            
ATOM   2963  N   LYS   289      31.970  48.700  24.950  1.00  0.00            
ATOM   2964  H   LYS   289      31.140  48.110  24.890  1.00  0.00            
ATOM   2965  CA  LYS   289      31.770  50.160  24.750  1.00  0.00            
ATOM   2966  CB  LYS   289      30.480  50.450  23.990  1.00  0.00            
ATOM   2967  CG  LYS   289      30.600  50.040  22.530  1.00  0.00            
ATOM   2968  CD  LYS   289      29.370  50.540  21.770  1.00  0.00            
ATOM   2969  CE  LYS   289      29.340  50.020  20.340  1.00  0.00            
ATOM   2970  NZ  LYS   289      28.050  50.310  19.700  1.00  0.00            
ATOM   2971  HZ1 LYS   289      27.950  49.740  18.880  1.00  0.00            
ATOM   2972  HZ2 LYS   289      27.300  50.120  20.340  1.00  0.00            
ATOM   2973  HZ3 LYS   289      28.010  51.280  19.430  1.00  0.00            
ATOM   2974  C   LYS   289      31.780  50.940  26.070  1.00  0.00            
ATOM   2975  O   LYS   289      32.490  51.940  26.220  1.00  0.00            
ATOM   2976  N   ARG   290      31.180  50.350  27.100  1.00  0.00            
ATOM   2977  H   ARG   290      30.600  49.520  26.990  1.00  0.00            
ATOM   2978  CA  ARG   290      31.220  50.900  28.470  1.00  0.00            
ATOM   2979  CB  ARG   290      30.240  50.170  29.390  1.00  0.00            
ATOM   2980  CG  ARG   290      28.820  50.670  29.110  1.00  0.00            
ATOM   2981  CD  ARG   290      27.750  49.780  29.750  1.00  0.00            
ATOM   2982  NE  ARG   290      26.500  50.550  29.840  1.00  0.00            
ATOM   2983  HE  ARG   290      26.470  51.220  30.600  1.00  0.00            
ATOM   2984  CZ  ARG   290      25.370  50.330  29.170  1.00  0.00            
ATOM   2985  NH1 ARG   290      25.200  49.250  28.400  1.00  0.00            
ATOM   2986 1HH1 ARG   290      25.930  48.570  28.290  1.00  0.00            
ATOM   2987 2HH1 ARG   290      24.330  49.100  27.920  1.00  0.00            
ATOM   2988  NH2 ARG   290      24.520  51.350  29.030  1.00  0.00            
ATOM   2989 1HH2 ARG   290      24.780  52.260  29.360  1.00  0.00            
ATOM   2990 2HH2 ARG   290      23.590  51.200  28.690  1.00  0.00            
ATOM   2991  C   ARG   290      32.620  51.030  29.080  1.00  0.00            
ATOM   2992  O   ARG   290      32.950  52.110  29.560  1.00  0.00            
ATOM   2993  N   SER   291      33.510  50.070  28.820  1.00  0.00            
ATOM   2994  H   SER   291      33.290  49.220  28.330  1.00  0.00            
ATOM   2995  CA  SER   291      34.930  50.190  29.240  1.00  0.00            
ATOM   2996  CB  SER   291      35.790  48.930  29.140  1.00  0.00            
ATOM   2997  OG  SER   291      35.290  47.960  28.220  1.00  0.00            
ATOM   2998  HG  SER   291      35.020  47.150  28.780  1.00  0.00            
ATOM   2999  C   SER   291      35.710  51.370  28.630  1.00  0.00            
ATOM   3000  O   SER   291      36.270  52.160  29.400  1.00  0.00            
ATOM   3001  N   LYS   292      35.450  51.630  27.350  1.00  0.00            
ATOM   3002  H   LYS   292      34.880  51.020  26.800  1.00  0.00            
ATOM   3003  CA  LYS   292      36.010  52.800  26.620  1.00  0.00            
ATOM   3004  CB  LYS   292      35.540  52.700  25.160  1.00  0.00            
ATOM   3005  CG  LYS   292      36.320  53.580  24.180  1.00  0.00            
ATOM   3006  CD  LYS   292      35.800  53.310  22.760  1.00  0.00            
ATOM   3007  CE  LYS   292      36.570  54.030  21.650  1.00  0.00            
ATOM   3008  NZ  LYS   292      37.900  53.450  21.390  1.00  0.00            
ATOM   3009  HZ1 LYS   292      38.280  53.840  20.560  1.00  0.00            
ATOM   3010  HZ2 LYS   292      38.530  53.680  22.150  1.00  0.00            
ATOM   3011  HZ3 LYS   292      37.830  52.450  21.290  1.00  0.00            
ATOM   3012  C   LYS   292      35.570  54.130  27.270  1.00  0.00            
ATOM   3013  O   LYS   292      36.420  54.860  27.780  1.00  0.00            
ATOM   3014  N   VAL   293      34.260  54.290  27.470  1.00  0.00            
ATOM   3015  H   VAL   293      33.590  53.640  27.100  1.00  0.00            
ATOM   3016  CA  VAL   293      33.720  55.500  28.130  1.00  0.00            
ATOM   3017  CB  VAL   293      32.230  55.760  27.830  1.00  0.00            
ATOM   3018  CG1 VAL   293      32.020  55.980  26.330  1.00  0.00            
ATOM   3019  CG2 VAL   293      31.310  54.660  28.360  1.00  0.00            
ATOM   3020  C   VAL   293      34.050  55.660  29.630  1.00  0.00            
ATOM   3021  O   VAL   293      34.430  56.760  30.030  1.00  0.00            
ATOM   3022  N   ILE   294      34.030  54.590  30.420  1.00  0.00            
ATOM   3023  H   ILE   294      33.710  53.690  30.100  1.00  0.00            
ATOM   3024  CA  ILE   294      34.450  54.650  31.850  1.00  0.00            
ATOM   3025  CB  ILE   294      34.120  53.350  32.620  1.00  0.00            
ATOM   3026  CG1 ILE   294      32.620  53.040  32.530  1.00  0.00            
ATOM   3027  CG2 ILE   294      34.500  53.470  34.100  1.00  0.00            
ATOM   3028  CD  ILE   294      32.300  51.590  32.920  1.00  0.00            
ATOM   3029  C   ILE   294      35.940  55.030  31.990  1.00  0.00            
ATOM   3030  O   ILE   294      36.300  55.870  32.810  1.00  0.00            
ATOM   3031  N   SER   295      36.780  54.480  31.100  1.00  0.00            
ATOM   3032  H   SER   295      36.490  53.740  30.480  1.00  0.00            
ATOM   3033  CA  SER   295      38.220  54.850  31.010  1.00  0.00            
ATOM   3034  CB  SER   295      38.980  53.960  30.020  1.00  0.00            
ATOM   3035  OG  SER   295      40.370  54.280  30.040  1.00  0.00            
ATOM   3036  HG  SER   295      40.780  54.020  30.940  1.00  0.00            
ATOM   3037  C   SER   295      38.440  56.330  30.640  1.00  0.00            
ATOM   3038  O   SER   295      39.000  57.060  31.450  1.00  0.00            
ATOM   3039  N   ASP   296      37.770  56.790  29.580  1.00  0.00            
ATOM   3040  H   ASP   296      37.310  56.170  28.940  1.00  0.00            
ATOM   3041  CA  ASP   296      37.780  58.210  29.140  1.00  0.00            
ATOM   3042  CB  ASP   296      36.990  58.300  27.830  1.00  0.00            
ATOM   3043  CG  ASP   296      37.190  59.610  27.050  1.00  0.00            
ATOM   3044  OD1 ASP   296      37.940  59.590  26.050  1.00  0.00            
ATOM   3045  OD2 ASP   296      36.490  60.580  27.410  1.00  0.00            
ATOM   3046  C   ASP   296      37.250  59.200  30.200  1.00  0.00            
ATOM   3047  O   ASP   296      37.840  60.260  30.430  1.00  0.00            
ATOM   3048  N   LYS   297      36.220  58.780  30.950  1.00  0.00            
ATOM   3049  H   LYS   297      35.660  58.010  30.650  1.00  0.00            
ATOM   3050  CA  LYS   297      35.710  59.530  32.130  1.00  0.00            
ATOM   3051  CB  LYS   297      34.420  58.920  32.680  1.00  0.00            
ATOM   3052  CG  LYS   297      33.250  59.130  31.710  1.00  0.00            
ATOM   3053  CD  LYS   297      31.910  58.760  32.350  1.00  0.00            
ATOM   3054  CE  LYS   297      30.700  59.110  31.470  1.00  0.00            
ATOM   3055  NZ  LYS   297      30.670  60.520  31.030  1.00  0.00            
ATOM   3056  HZ1 LYS   297      29.790  60.730  30.610  1.00  0.00            
ATOM   3057  HZ2 LYS   297      30.820  61.130  31.820  1.00  0.00            
ATOM   3058  HZ3 LYS   297      31.400  60.680  30.370  1.00  0.00            
ATOM   3059  C   LYS   297      36.750  59.740  33.240  1.00  0.00            
ATOM   3060  O   LYS   297      37.120  60.880  33.530  1.00  0.00            
ATOM   3061  N   VAL   298      37.340  58.650  33.720  1.00  0.00            
ATOM   3062  H   VAL   298      37.060  57.720  33.440  1.00  0.00            
ATOM   3063  CA  VAL   298      38.410  58.730  34.740  1.00  0.00            
ATOM   3064  CB  VAL   298      38.640  57.410  35.510  1.00  0.00            
ATOM   3065  CG1 VAL   298      37.390  57.040  36.310  1.00  0.00            
ATOM   3066  CG2 VAL   298      39.050  56.250  34.600  1.00  0.00            
ATOM   3067  C   VAL   298      39.740  59.360  34.270  1.00  0.00            
ATOM   3068  O   VAL   298      40.410  60.020  35.060  1.00  0.00            
ATOM   3069  N   SER   299      40.100  59.170  32.990  1.00  0.00            
ATOM   3070  H   SER   299      39.550  58.630  32.350  1.00  0.00            
ATOM   3071  CA  SER   299      41.360  59.710  32.430  1.00  0.00            
ATOM   3072  CB  SER   299      41.730  59.140  31.060  1.00  0.00            
ATOM   3073  OG  SER   299      40.880  59.640  30.030  1.00  0.00            
ATOM   3074  HG  SER   299      41.130  59.170  29.140  1.00  0.00            
ATOM   3075  C   SER   299      41.440  61.240  32.380  1.00  0.00            
ATOM   3076  O   SER   299      42.420  61.800  32.890  1.00  0.00            
ATOM   3077  N   SER   300      40.400  61.900  31.860  1.00  0.00            
ATOM   3078  H   SER   300      39.680  61.410  31.350  1.00  0.00            
ATOM   3079  CA  SER   300      40.320  63.380  31.860  1.00  0.00            
ATOM   3080  CB  SER   300      39.080  63.900  31.120  1.00  0.00            
ATOM   3081  OG  SER   300      37.890  63.440  31.760  1.00  0.00            
ATOM   3082  HG  SER   300      37.080  63.960  31.420  1.00  0.00            
ATOM   3083  C   SER   300      40.340  63.960  33.280  1.00  0.00            
ATOM   3084  O   SER   300      41.220  64.750  33.620  1.00  0.00            
ATOM   3085  N   TRP   301      39.490  63.400  34.140  1.00  0.00            
ATOM   3086  H   TRP   301      38.730  62.850  33.770  1.00  0.00            
ATOM   3087  CA  TRP   301      39.370  63.750  35.570  1.00  0.00            
ATOM   3088  CB  TRP   301      38.240  62.880  36.140  1.00  0.00            
ATOM   3089  CG  TRP   301      37.930  63.180  37.610  1.00  0.00            
ATOM   3090  CD1 TRP   301      37.240  64.220  38.070  1.00  0.00            
ATOM   3091  HD1 TRP   301      36.730  64.960  37.440  1.00  0.00            
ATOM   3092  CD2 TRP   301      38.270  62.390  38.690  1.00  0.00            
ATOM   3093  NE1 TRP   301      37.120  64.120  39.390  1.00  0.00            
ATOM   3094  HE1 TRP   301      36.390  64.580  39.900  1.00  0.00            
ATOM   3095  CE2 TRP   301      37.790  63.050  39.810  1.00  0.00            
ATOM   3096  CE3 TRP   301      38.830  61.120  38.800  1.00  0.00            
ATOM   3097  HE3 TRP   301      39.030  60.540  37.900  1.00  0.00            
ATOM   3098  CZ2 TRP   301      37.950  62.470  41.070  1.00  0.00            
ATOM   3099  HZ2 TRP   301      37.630  62.990  41.970  1.00  0.00            
ATOM   3100  CZ3 TRP   301      38.960  60.530  40.050  1.00  0.00            
ATOM   3101  HZ3 TRP   301      39.360  59.520  40.130  1.00  0.00            
ATOM   3102  CH2 TRP   301      38.530  61.210  41.180  1.00  0.00            
ATOM   3103  HH2 TRP   301      38.620  60.730  42.150  1.00  0.00            
ATOM   3104  C   TRP   301      40.670  63.670  36.390  1.00  0.00            
ATOM   3105  O   TRP   301      41.250  64.710  36.720  1.00  0.00            
ATOM   3106  N   ILE   302      41.200  62.460  36.610  1.00  0.00            
ATOM   3107  H   ILE   302      40.810  61.640  36.170  1.00  0.00            
ATOM   3108  CA  ILE   302      42.330  62.240  37.550  1.00  0.00            
ATOM   3109  CB  ILE   302      42.480  60.740  37.910  1.00  0.00            
ATOM   3110  CG1 ILE   302      43.310  60.540  39.180  1.00  0.00            
ATOM   3111  CG2 ILE   302      43.070  59.910  36.770  1.00  0.00            
ATOM   3112  CD  ILE   302      42.610  61.100  40.430  1.00  0.00            
ATOM   3113  C   ILE   302      43.670  62.910  37.150  1.00  0.00            
ATOM   3114  O   ILE   302      44.360  63.480  38.000  1.00  0.00            
ATOM   3115  N   GLN   303      43.950  62.940  35.850  1.00  0.00            
ATOM   3116  H   GLN   303      43.350  62.520  35.170  1.00  0.00            
ATOM   3117  CA  GLN   303      45.180  63.570  35.330  1.00  0.00            
ATOM   3118  CB  GLN   303      45.450  63.130  33.890  1.00  0.00            
ATOM   3119  CG  GLN   303      45.710  61.630  33.810  1.00  0.00            
ATOM   3120  CD  GLN   303      45.900  61.210  32.350  1.00  0.00            
ATOM   3121  OE1 GLN   303      46.990  60.940  31.870  1.00  0.00            
ATOM   3122  NE2 GLN   303      44.820  61.230  31.620  1.00  0.00            
ATOM   3123 1HE2 GLN   303      43.930  61.440  32.060  1.00  0.00            
ATOM   3124 2HE2 GLN   303      44.880  61.310  30.620  1.00  0.00            
ATOM   3125  C   GLN   303      45.160  65.110  35.440  1.00  0.00            
ATOM   3126  O   GLN   303      46.110  65.680  35.980  1.00  0.00            
ATOM   3127  N   ASN   304      44.010  65.710  35.140  1.00  0.00            
ATOM   3128  H   ASN   304      43.290  65.250  34.610  1.00  0.00            
ATOM   3129  CA  ASN   304      43.760  67.150  35.380  1.00  0.00            
ATOM   3130  CB  ASN   304      42.450  67.610  34.730  1.00  0.00            
ATOM   3131  CG  ASN   304      42.580  67.680  33.210  1.00  0.00            
ATOM   3132  OD1 ASN   304      43.640  67.540  32.620  1.00  0.00            
ATOM   3133  ND2 ASN   304      41.480  67.820  32.510  1.00  0.00            
ATOM   3134 1HD2 ASN   304      40.560  67.810  32.910  1.00  0.00            
ATOM   3135 2HD2 ASN   304      41.630  68.040  31.540  1.00  0.00            
ATOM   3136  C   ASN   304      43.810  67.550  36.860  1.00  0.00            
ATOM   3137  O   ASN   304      44.670  68.350  37.230  1.00  0.00            
ATOM   3138  N   LYS   305      43.140  66.760  37.700  1.00  0.00            
ATOM   3139  H   LYS   305      42.520  66.050  37.340  1.00  0.00            
ATOM   3140  CA  LYS   305      43.080  66.950  39.160  1.00  0.00            
ATOM   3141  CB  LYS   305      42.170  65.870  39.760  1.00  0.00            
ATOM   3142  CG  LYS   305      41.700  66.230  41.170  1.00  0.00            
ATOM   3143  CD  LYS   305      40.690  65.210  41.680  1.00  0.00            
ATOM   3144  CE  LYS   305      40.060  65.650  43.000  1.00  0.00            
ATOM   3145  NZ  LYS   305      39.370  66.950  42.920  1.00  0.00            
ATOM   3146  HZ1 LYS   305      38.810  67.090  43.730  1.00  0.00            
ATOM   3147  HZ2 LYS   305      40.030  67.700  42.860  1.00  0.00            
ATOM   3148  HZ3 LYS   305      38.780  66.970  42.100  1.00  0.00            
ATOM   3149  C   LYS   305      44.460  66.940  39.870  1.00  0.00            
ATOM   3150  O   LYS   305      44.650  67.650  40.860  1.00  0.00            
ATOM   3151  N   THR   306      45.400  66.170  39.320  1.00  0.00            
ATOM   3152  H   THR   306      45.170  65.530  38.580  1.00  0.00            
ATOM   3153  CA  THR   306      46.770  66.050  39.870  1.00  0.00            
ATOM   3154  CB  THR   306      47.180  64.580  40.020  1.00  0.00            
ATOM   3155  OG1 THR   306      47.280  63.970  38.730  1.00  0.00            
ATOM   3156  HG1 THR   306      46.450  63.410  38.550  1.00  0.00            
ATOM   3157  CG2 THR   306      46.220  63.800  40.930  1.00  0.00            
ATOM   3158  C   THR   306      47.880  66.750  39.050  1.00  0.00            
ATOM   3159  O   THR   306      49.060  66.580  39.370  1.00  0.00            
ATOM   3160  N   ASN   307      47.520  67.430  37.960  1.00  0.00            
ATOM   3161  H   ASN   307      46.550  67.620  37.780  1.00  0.00            
ATOM   3162  CA  ASN   307      48.450  68.030  36.960  1.00  0.00            
ATOM   3163  CB  ASN   307      49.130  69.310  37.480  1.00  0.00            
ATOM   3164  CG  ASN   307      48.130  70.330  38.020  1.00  0.00            
ATOM   3165  OD1 ASN   307      48.020  70.530  39.220  1.00  0.00            
ATOM   3166  ND2 ASN   307      47.510  71.110  37.160  1.00  0.00            
ATOM   3167 1HD2 ASN   307      47.720  71.090  36.180  1.00  0.00            
ATOM   3168 2HD2 ASN   307      46.710  71.610  37.490  1.00  0.00            
ATOM   3169  C   ASN   307      49.510  67.060  36.380  1.00  0.00            
ATOM   3170  O   ASN   307      50.520  67.480  35.800  1.00  0.00            
ATOM   3171  N   GLY   308      49.130  65.790  36.300  1.00  0.00            
ATOM   3172  H   GLY   308      48.150  65.550  36.380  1.00  0.00            
ATOM   3173  CA  GLY   308      50.030  64.680  35.940  1.00  0.00            
ATOM   3174  C   GLY   308      51.080  64.290  37.000  1.00  0.00            
ATOM   3175  O   GLY   308      52.220  63.960  36.640  1.00  0.00            
ATOM   3176  N   ASN   309      50.710  64.370  38.280  1.00  0.00            
ATOM   3177  H   ASN   309      49.900  64.900  38.540  1.00  0.00            
ATOM   3178  CA  ASN   309      51.550  63.920  39.410  1.00  0.00            
ATOM   3179  CB  ASN   309      51.800  65.090  40.390  1.00  0.00            
ATOM   3180  CG  ASN   309      52.730  66.220  39.930  1.00  0.00            
ATOM   3181  OD1 ASN   309      52.900  66.560  38.760  1.00  0.00            
ATOM   3182  ND2 ASN   309      53.350  66.880  40.880  1.00  0.00            
ATOM   3183 1HD2 ASN   309      53.190  66.690  41.850  1.00  0.00            
ATOM   3184 2HD2 ASN   309      54.060  67.520  40.610  1.00  0.00            
ATOM   3185  C   ASN   309      50.920  62.730  40.170  1.00  0.00            
ATOM   3186  O   ASN   309      50.190  62.940  41.150  1.00  0.00            
ATOM   3187  N   PRO   310      51.250  61.480  39.790  1.00  0.00            
ATOM   3188  CA  PRO   310      50.790  60.240  40.460  1.00  0.00            
ATOM   3189  CB  PRO   310      51.660  59.150  39.850  1.00  0.00            
ATOM   3190  CG  PRO   310      51.780  59.620  38.400  1.00  0.00            
ATOM   3191  CD  PRO   310      51.940  61.130  38.540  1.00  0.00            
ATOM   3192  C   PRO   310      50.850  60.210  41.990  1.00  0.00            
ATOM   3193  O   PRO   310      49.850  59.890  42.630  1.00  0.00            
ATOM   3194  N   SER   311      51.900  60.800  42.560  1.00  0.00            
ATOM   3195  H   SER   311      52.680  61.140  42.030  1.00  0.00            
ATOM   3196  CA  SER   311      52.080  61.000  44.020  1.00  0.00            
ATOM   3197  CB  SER   311      53.450  61.610  44.340  1.00  0.00            
ATOM   3198  OG  SER   311      53.990  62.290  43.200  1.00  0.00            
ATOM   3199  HG  SER   311      54.060  63.300  43.400  1.00  0.00            
ATOM   3200  C   SER   311      51.010  61.810  44.770  1.00  0.00            
ATOM   3201  O   SER   311      51.060  61.920  45.990  1.00  0.00            
ATOM   3202  N   LYS   312      50.100  62.440  44.030  1.00  0.00            
ATOM   3203  H   LYS   312      50.180  62.500  43.030  1.00  0.00            
ATOM   3204  CA  LYS   312      48.960  63.190  44.600  1.00  0.00            
ATOM   3205  CB  LYS   312      48.800  64.530  43.860  1.00  0.00            
ATOM   3206  CG  LYS   312      50.060  65.380  44.020  1.00  0.00            
ATOM   3207  CD  LYS   312      49.950  66.770  43.390  1.00  0.00            
ATOM   3208  CE  LYS   312      48.990  67.690  44.150  1.00  0.00            
ATOM   3209  NZ  LYS   312      49.270  69.080  43.790  1.00  0.00            
ATOM   3210  HZ1 LYS   312      48.550  69.690  44.100  1.00  0.00            
ATOM   3211  HZ2 LYS   312      50.130  69.390  44.200  1.00  0.00            
ATOM   3212  HZ3 LYS   312      49.340  69.170  42.780  1.00  0.00            
ATOM   3213  C   LYS   312      47.620  62.450  44.680  1.00  0.00            
ATOM   3214  O   LYS   312      46.690  62.960  45.310  1.00  0.00            
ATOM   3215  N   ILE   313      47.510  61.280  44.040  1.00  0.00            
ATOM   3216  H   ILE   313      48.280  60.850  43.580  1.00  0.00            
ATOM   3217  CA  ILE   313      46.280  60.450  44.100  1.00  0.00            
ATOM   3218  CB  ILE   313      46.230  59.390  43.000  1.00  0.00            
ATOM   3219  CG1 ILE   313      46.510  59.990  41.610  1.00  0.00            
ATOM   3220  CG2 ILE   313      44.870  58.700  43.000  1.00  0.00            
ATOM   3221  CD  ILE   313      46.780  58.900  40.570  1.00  0.00            
ATOM   3222  C   ILE   313      46.160  59.810  45.500  1.00  0.00            
ATOM   3223  O   ILE   313      46.950  58.940  45.880  1.00  0.00            
ATOM   3224  N   VAL   314      45.130  60.240  46.220  1.00  0.00            
ATOM   3225  H   VAL   314      44.350  60.700  45.790  1.00  0.00            
ATOM   3226  CA  VAL   314      45.010  60.000  47.680  1.00  0.00            
ATOM   3227  CB  VAL   314      45.100  61.320  48.470  1.00  0.00            
ATOM   3228  CG1 VAL   314      46.550  61.820  48.480  1.00  0.00            
ATOM   3229  CG2 VAL   314      44.180  62.420  47.930  1.00  0.00            
ATOM   3230  C   VAL   314      43.800  59.150  48.130  1.00  0.00            
ATOM   3231  O   VAL   314      42.900  58.850  47.340  1.00  0.00            
ATOM   3232  N   ASP   315      43.870  58.690  49.380  1.00  0.00            
ATOM   3233  H   ASP   315      44.560  59.000  50.040  1.00  0.00            
ATOM   3234  CA  ASP   315      42.850  57.810  50.000  1.00  0.00            
ATOM   3235  CB  ASP   315      43.330  57.100  51.280  1.00  0.00            
ATOM   3236  CG  ASP   315      44.340  57.750  52.240  1.00  0.00            
ATOM   3237  OD1 ASP   315      44.570  58.980  52.180  1.00  0.00            
ATOM   3238  OD2 ASP   315      44.870  56.970  53.070  1.00  0.00            
ATOM   3239  C   ASP   315      41.440  58.390  50.170  1.00  0.00            
ATOM   3240  O   ASP   315      41.210  59.400  50.840  1.00  0.00            
ATOM   3241  N   GLY   316      40.620  57.960  49.210  1.00  0.00            
ATOM   3242  H   GLY   316      41.000  57.550  48.390  1.00  0.00            
ATOM   3243  CA  GLY   316      39.160  58.150  49.250  1.00  0.00            
ATOM   3244  C   GLY   316      38.630  59.310  48.410  1.00  0.00            
ATOM   3245  O   GLY   316      38.920  60.480  48.670  1.00  0.00            
ATOM   3246  N   TYR   317      37.840  58.960  47.410  1.00  0.00            
ATOM   3247  H   TYR   317      37.570  58.000  47.250  1.00  0.00            
ATOM   3248  CA  TYR   317      37.220  59.970  46.520  1.00  0.00            
ATOM   3249  CB  TYR   317      37.660  59.780  45.060  1.00  0.00            
ATOM   3250  CG  TYR   317      39.110  60.210  44.810  1.00  0.00            
ATOM   3251  CD1 TYR   317      40.130  59.270  44.790  1.00  0.00            
ATOM   3252  HD1 TYR   317      39.910  58.210  44.940  1.00  0.00            
ATOM   3253  CD2 TYR   317      39.410  61.550  44.610  1.00  0.00            
ATOM   3254  HD2 TYR   317      38.620  62.300  44.680  1.00  0.00            
ATOM   3255  CE1 TYR   317      41.450  59.660  44.580  1.00  0.00            
ATOM   3256  HE1 TYR   317      42.240  58.920  44.600  1.00  0.00            
ATOM   3257  CE2 TYR   317      40.720  61.950  44.390  1.00  0.00            
ATOM   3258  HE2 TYR   317      40.930  63.010  44.240  1.00  0.00            
ATOM   3259  CZ  TYR   317      41.750  61.010  44.400  1.00  0.00            
ATOM   3260  OH  TYR   317      43.030  61.420  44.520  1.00  0.00            
ATOM   3261  HH  TYR   317      43.060  62.410  44.360  1.00  0.00            
ATOM   3262  C   TYR   317      35.690  59.990  46.620  1.00  0.00            
ATOM   3263  O   TYR   317      35.030  58.970  46.480  1.00  0.00            
ATOM   3264  N   GLN   318      35.180  61.150  47.000  1.00  0.00            
ATOM   3265  H   GLN   318      35.760  61.960  47.180  1.00  0.00            
ATOM   3266  CA  GLN   318      33.720  61.410  47.020  1.00  0.00            
ATOM   3267  CB  GLN   318      33.390  62.670  47.820  1.00  0.00            
ATOM   3268  CG  GLN   318      33.880  62.600  49.270  1.00  0.00            
ATOM   3269  CD  GLN   318      33.020  63.460  50.200  1.00  0.00            
ATOM   3270  OE1 GLN   318      33.410  64.480  50.760  1.00  0.00            
ATOM   3271  NE2 GLN   318      31.850  62.950  50.480  1.00  0.00            
ATOM   3272 1HE2 GLN   318      31.610  62.030  50.110  1.00  0.00            
ATOM   3273 2HE2 GLN   318      31.180  63.440  51.040  1.00  0.00            
ATOM   3274  C   GLN   318      33.210  61.540  45.580  1.00  0.00            
ATOM   3275  O   GLN   318      33.890  62.120  44.730  1.00  0.00            
ATOM   3276  N   LEU   319      31.980  61.080  45.330  1.00  0.00            
ATOM   3277  H   LEU   319      31.360  60.840  46.080  1.00  0.00            
ATOM   3278  CA  LEU   319      31.450  60.920  43.960  1.00  0.00            
ATOM   3279  CB  LEU   319      30.100  60.180  43.920  1.00  0.00            
ATOM   3280  CG  LEU   319      30.130  58.700  44.340  1.00  0.00            
ATOM   3281  CD1 LEU   319      31.290  57.920  43.720  1.00  0.00            
ATOM   3282  CD2 LEU   319      30.050  58.520  45.850  1.00  0.00            
ATOM   3283  C   LEU   319      31.370  62.180  43.080  1.00  0.00            
ATOM   3284  O   LEU   319      31.660  62.120  41.880  1.00  0.00            
ATOM   3285  N   ASN   320      31.110  63.320  43.720  1.00  0.00            
ATOM   3286  H   ASN   320      30.720  63.330  44.640  1.00  0.00            
ATOM   3287  CA  ASN   320      31.240  64.680  43.130  1.00  0.00            
ATOM   3288  CB  ASN   320      30.780  65.720  44.160  1.00  0.00            
ATOM   3289  CG  ASN   320      31.660  65.840  45.420  1.00  0.00            
ATOM   3290  OD1 ASN   320      32.490  65.000  45.760  1.00  0.00            
ATOM   3291  ND2 ASN   320      31.550  66.950  46.110  1.00  0.00            
ATOM   3292 1HD2 ASN   320      30.920  67.690  45.810  1.00  0.00            
ATOM   3293 2HD2 ASN   320      31.970  66.980  47.020  1.00  0.00            
ATOM   3294  C   ASN   320      32.650  65.050  42.620  1.00  0.00            
ATOM   3295  O   ASN   320      32.830  65.910  41.760  1.00  0.00            
ATOM   3296  N   GLY   321      33.670  64.410  43.200  1.00  0.00            
ATOM   3297  H   GLY   321      33.500  63.630  43.810  1.00  0.00            
ATOM   3298  CA  GLY   321      35.080  64.710  42.930  1.00  0.00            
ATOM   3299  C   GLY   321      35.930  65.120  44.140  1.00  0.00            
ATOM   3300  O   GLY   321      37.150  65.220  44.000  1.00  0.00            
ATOM   3301  N   SER   322      35.310  65.410  45.280  1.00  0.00            
ATOM   3302  H   SER   322      34.300  65.370  45.370  1.00  0.00            
ATOM   3303  CA  SER   322      36.050  65.800  46.500  1.00  0.00            
ATOM   3304  CB  SER   322      35.150  66.250  47.650  1.00  0.00            
ATOM   3305  OG  SER   322      34.880  67.650  47.550  1.00  0.00            
ATOM   3306  HG  SER   322      34.710  68.000  48.510  1.00  0.00            
ATOM   3307  C   SER   322      37.000  64.730  47.040  1.00  0.00            
ATOM   3308  O   SER   322      36.650  63.560  47.160  1.00  0.00            
ATOM   3309  N   ASN   323      38.220  65.170  47.360  1.00  0.00            
ATOM   3310  H   ASN   323      38.460  66.150  47.320  1.00  0.00            
ATOM   3311  CA  ASN   323      39.250  64.290  47.940  1.00  0.00            
ATOM   3312  CB  ASN   323      40.650  64.650  47.440  1.00  0.00            
ATOM   3313  CG  ASN   323      41.090  66.080  47.730  1.00  0.00            
ATOM   3314  OD1 ASN   323      40.760  67.010  47.000  1.00  0.00            
ATOM   3315  ND2 ASN   323      41.860  66.290  48.770  1.00  0.00            
ATOM   3316 1HD2 ASN   323      42.150  65.550  49.380  1.00  0.00            
ATOM   3317 2HD2 ASN   323      42.150  67.240  48.950  1.00  0.00            
ATOM   3318  C   ASN   323      39.190  64.300  49.470  1.00  0.00            
ATOM   3319  O   ASN   323      38.970  65.340  50.090  1.00  0.00            
ATOM   3320  N   ILE   324      39.350  63.120  50.060  1.00  0.00            
ATOM   3321  H   ILE   324      39.450  62.270  49.540  1.00  0.00            
ATOM   3322  CA  ILE   324      39.250  62.970  51.530  1.00  0.00            
ATOM   3323  CB  ILE   324      38.400  61.750  51.930  1.00  0.00            
ATOM   3324  CG1 ILE   324      37.020  61.790  51.250  1.00  0.00            
ATOM   3325  CG2 ILE   324      38.210  61.730  53.450  1.00  0.00            
ATOM   3326  CD  ILE   324      36.250  60.480  51.400  1.00  0.00            
ATOM   3327  C   ILE   324      40.630  62.980  52.220  1.00  0.00            
ATOM   3328  O   ILE   324      40.960  63.950  52.900  1.00  0.00            
ATOM   3329  N   GLY   325      41.340  61.860  52.130  1.00  0.00            
ATOM   3330  H   GLY   325      41.060  61.070  51.570  1.00  0.00            
ATOM   3331  CA  GLY   325      42.640  61.670  52.810  1.00  0.00            
ATOM   3332  C   GLY   325      43.820  62.460  52.240  1.00  0.00            
ATOM   3333  O   GLY   325      43.750  63.120  51.190  1.00  0.00            
ATOM   3334  N   ASN   326      44.930  62.200  52.890  1.00  0.00            
ATOM   3335  H   ASN   326      44.920  61.590  53.680  1.00  0.00            
ATOM   3336  CA  ASN   326      46.220  62.870  52.630  1.00  0.00            
ATOM   3337  CB  ASN   326      46.760  63.480  53.930  1.00  0.00            
ATOM   3338  CG  ASN   326      45.850  64.540  54.580  1.00  0.00            
ATOM   3339  OD1 ASN   326      44.650  64.380  54.760  1.00  0.00            
ATOM   3340  ND2 ASN   326      46.430  65.570  55.120  1.00  0.00            
ATOM   3341 1HD2 ASN   326      47.420  65.660  55.170  1.00  0.00            
ATOM   3342 2HD2 ASN   326      45.790  66.300  55.420  1.00  0.00            
ATOM   3343  C   ASN   326      47.290  61.910  52.070  1.00  0.00            
ATOM   3344  O   ASN   326      48.290  62.370  51.520  1.00  0.00            
ATOM   3345  N   TYR   327      47.020  60.600  52.070  1.00  0.00            
ATOM   3346  H   TYR   327      46.080  60.230  52.130  1.00  0.00            
ATOM   3347  CA  TYR   327      48.080  59.580  51.970  1.00  0.00            
ATOM   3348  CB  TYR   327      47.910  58.580  53.130  1.00  0.00            
ATOM   3349  CG  TYR   327      47.800  59.220  54.520  1.00  0.00            
ATOM   3350  CD1 TYR   327      48.570  60.320  54.920  1.00  0.00            
ATOM   3351  HD1 TYR   327      49.200  60.850  54.210  1.00  0.00            
ATOM   3352  CD2 TYR   327      46.880  58.700  55.410  1.00  0.00            
ATOM   3353  HD2 TYR   327      46.140  57.980  55.050  1.00  0.00            
ATOM   3354  CE1 TYR   327      48.450  60.840  56.200  1.00  0.00            
ATOM   3355  HE1 TYR   327      48.880  61.830  56.390  1.00  0.00            
ATOM   3356  CE2 TYR   327      46.770  59.210  56.700  1.00  0.00            
ATOM   3357  HE2 TYR   327      45.970  58.870  57.350  1.00  0.00            
ATOM   3358  CZ  TYR   327      47.600  60.240  57.120  1.00  0.00            
ATOM   3359  OH  TYR   327      47.900  60.300  58.440  1.00  0.00            
ATOM   3360  HH  TYR   327      47.540  61.160  58.830  1.00  0.00            
ATOM   3361  C   TYR   327      48.170  58.890  50.600  1.00  0.00            
ATOM   3362  O   TYR   327      47.270  58.130  50.210  1.00  0.00            
ATOM   3363  N   PRO   328      49.270  59.120  49.870  1.00  0.00            
ATOM   3364  CA  PRO   328      49.530  58.540  48.540  1.00  0.00            
ATOM   3365  CB  PRO   328      50.730  59.320  48.000  1.00  0.00            
ATOM   3366  CG  PRO   328      51.500  59.690  49.270  1.00  0.00            
ATOM   3367  CD  PRO   328      50.400  59.980  50.280  1.00  0.00            
ATOM   3368  C   PRO   328      49.770  57.020  48.590  1.00  0.00            
ATOM   3369  O   PRO   328      50.890  56.530  48.760  1.00  0.00            
ATOM   3370  N   THR   329      48.690  56.280  48.360  1.00  0.00            
ATOM   3371  H   THR   329      47.810  56.720  48.180  1.00  0.00            
ATOM   3372  CA  THR   329      48.690  54.800  48.470  1.00  0.00            
ATOM   3373  CB  THR   329      47.650  54.280  49.480  1.00  0.00            
ATOM   3374  OG1 THR   329      47.570  52.850  49.390  1.00  0.00            
ATOM   3375  HG1 THR   329      47.770  52.400  50.280  1.00  0.00            
ATOM   3376  CG2 THR   329      46.270  54.920  49.330  1.00  0.00            
ATOM   3377  C   THR   329      48.590  54.060  47.120  1.00  0.00            
ATOM   3378  O   THR   329      47.720  54.320  46.290  1.00  0.00            
ATOM   3379  N   ALA   330      49.350  52.970  47.090  1.00  0.00            
ATOM   3380  H   ALA   330      49.730  52.610  47.940  1.00  0.00            
ATOM   3381  CA  ALA   330      49.560  52.110  45.900  1.00  0.00            
ATOM   3382  CB  ALA   330      50.540  50.980  46.240  1.00  0.00            
ATOM   3383  C   ALA   330      48.270  51.530  45.300  1.00  0.00            
ATOM   3384  O   ALA   330      47.950  51.830  44.160  1.00  0.00            
ATOM   3385  N   VAL   331      47.420  50.970  46.170  1.00  0.00            
ATOM   3386  H   VAL   331      47.750  50.700  47.080  1.00  0.00            
ATOM   3387  CA  VAL   331      46.060  50.470  45.860  1.00  0.00            
ATOM   3388  CB  VAL   331      45.470  49.860  47.140  1.00  0.00            
ATOM   3389  CG1 VAL   331      45.250  50.930  48.220  1.00  0.00            
ATOM   3390  CG2 VAL   331      44.210  49.020  46.910  1.00  0.00            
ATOM   3391  C   VAL   331      45.090  51.460  45.150  1.00  0.00            
ATOM   3392  O   VAL   331      44.090  51.050  44.570  1.00  0.00            
ATOM   3393  N   PHE   332      45.360  52.770  45.250  1.00  0.00            
ATOM   3394  H   PHE   332      46.100  53.100  45.830  1.00  0.00            
ATOM   3395  CA  PHE   332      44.670  53.800  44.440  1.00  0.00            
ATOM   3396  CB  PHE   332      44.390  55.060  45.270  1.00  0.00            
ATOM   3397  CG  PHE   332      43.160  54.920  46.180  1.00  0.00            
ATOM   3398  CD1 PHE   332      41.970  55.530  45.810  1.00  0.00            
ATOM   3399  HD1 PHE   332      41.860  55.970  44.820  1.00  0.00            
ATOM   3400  CD2 PHE   332      43.290  54.340  47.430  1.00  0.00            
ATOM   3401  HD2 PHE   332      44.200  53.810  47.700  1.00  0.00            
ATOM   3402  CE1 PHE   332      40.910  55.570  46.700  1.00  0.00            
ATOM   3403  HE1 PHE   332      39.940  55.990  46.400  1.00  0.00            
ATOM   3404  CE2 PHE   332      42.230  54.390  48.330  1.00  0.00            
ATOM   3405  HE2 PHE   332      42.340  53.990  49.330  1.00  0.00            
ATOM   3406  CZ  PHE   332      41.050  55.010  47.960  1.00  0.00            
ATOM   3407  HZ  PHE   332      40.230  55.090  48.690  1.00  0.00            
ATOM   3408  C   PHE   332      45.480  54.190  43.190  1.00  0.00            
ATOM   3409  O   PHE   332      45.070  53.890  42.070  1.00  0.00            
ATOM   3410  N   VAL   333      46.700  54.690  43.420  1.00  0.00            
ATOM   3411  H   VAL   333      47.070  54.740  44.350  1.00  0.00            
ATOM   3412  CA  VAL   333      47.580  55.250  42.370  1.00  0.00            
ATOM   3413  CB  VAL   333      48.890  55.790  42.980  1.00  0.00            
ATOM   3414  CG1 VAL   333      49.740  56.520  41.930  1.00  0.00            
ATOM   3415  CG2 VAL   333      48.660  56.710  44.180  1.00  0.00            
ATOM   3416  C   VAL   333      47.910  54.250  41.250  1.00  0.00            
ATOM   3417  O   VAL   333      47.590  54.510  40.090  1.00  0.00            
ATOM   3418  N   SER   334      48.380  53.060  41.620  1.00  0.00            
ATOM   3419  H   SER   334      48.530  52.810  42.580  1.00  0.00            
ATOM   3420  CA  SER   334      48.780  52.010  40.650  1.00  0.00            
ATOM   3421  CB  SER   334      49.570  50.890  41.330  1.00  0.00            
ATOM   3422  OG  SER   334      50.540  51.430  42.230  1.00  0.00            
ATOM   3423  HG  SER   334      51.320  50.760  42.290  1.00  0.00            
ATOM   3424  C   SER   334      47.610  51.470  39.800  1.00  0.00            
ATOM   3425  O   SER   334      47.760  51.440  38.570  1.00  0.00            
ATOM   3426  N   PRO   335      46.420  51.200  40.380  1.00  0.00            
ATOM   3427  CA  PRO   335      45.190  51.000  39.590  1.00  0.00            
ATOM   3428  CB  PRO   335      44.120  50.630  40.620  1.00  0.00            
ATOM   3429  CG  PRO   335      44.920  49.810  41.610  1.00  0.00            
ATOM   3430  CD  PRO   335      46.220  50.610  41.720  1.00  0.00            
ATOM   3431  C   PRO   335      44.760  52.200  38.740  1.00  0.00            
ATOM   3432  O   PRO   335      44.330  52.000  37.600  1.00  0.00            
ATOM   3433  N   PHE   336      44.860  53.430  39.260  1.00  0.00            
ATOM   3434  H   PHE   336      45.030  53.590  40.240  1.00  0.00            
ATOM   3435  CA  PHE   336      44.570  54.650  38.470  1.00  0.00            
ATOM   3436  CB  PHE   336      44.450  55.890  39.350  1.00  0.00            
ATOM   3437  CG  PHE   336      43.050  56.050  39.960  1.00  0.00            
ATOM   3438  CD1 PHE   336      42.920  56.310  41.320  1.00  0.00            
ATOM   3439  HD1 PHE   336      43.770  56.150  41.980  1.00  0.00            
ATOM   3440  CD2 PHE   336      41.950  56.230  39.130  1.00  0.00            
ATOM   3441  HD2 PHE   336      42.020  56.000  38.070  1.00  0.00            
ATOM   3442  CE1 PHE   336      41.710  56.770  41.830  1.00  0.00            
ATOM   3443  HE1 PHE   336      41.650  57.070  42.880  1.00  0.00            
ATOM   3444  CE2 PHE   336      40.740  56.680  39.640  1.00  0.00            
ATOM   3445  HE2 PHE   336      39.890  56.850  38.970  1.00  0.00            
ATOM   3446  CZ  PHE   336      40.620  56.950  41.000  1.00  0.00            
ATOM   3447  HZ  PHE   336      39.670  57.320  41.400  1.00  0.00            
ATOM   3448  C   PHE   336      45.480  54.930  37.260  1.00  0.00            
ATOM   3449  O   PHE   336      44.980  55.310  36.200  1.00  0.00            
ATOM   3450  N   ILE   337      46.790  54.670  37.380  1.00  0.00            
ATOM   3451  H   ILE   337      47.220  54.580  38.280  1.00  0.00            
ATOM   3452  CA  ILE   337      47.710  54.720  36.210  1.00  0.00            
ATOM   3453  CB  ILE   337      49.190  54.470  36.610  1.00  0.00            
ATOM   3454  CG1 ILE   337      49.660  55.380  37.750  1.00  0.00            
ATOM   3455  CG2 ILE   337      50.120  54.610  35.400  1.00  0.00            
ATOM   3456  CD  ILE   337      49.530  56.880  37.450  1.00  0.00            
ATOM   3457  C   ILE   337      47.270  53.700  35.140  1.00  0.00            
ATOM   3458  O   ILE   337      46.880  54.090  34.040  1.00  0.00            
ATOM   3459  N   ALA   338      47.050  52.470  35.590  1.00  0.00            
ATOM   3460  H   ALA   338      47.340  52.200  36.510  1.00  0.00            
ATOM   3461  CA  ALA   338      46.530  51.360  34.750  1.00  0.00            
ATOM   3462  CB  ALA   338      46.400  50.090  35.600  1.00  0.00            
ATOM   3463  C   ALA   338      45.210  51.650  34.030  1.00  0.00            
ATOM   3464  O   ALA   338      45.120  51.470  32.810  1.00  0.00            
ATOM   3465  N   ALA   339      44.250  52.230  34.760  1.00  0.00            
ATOM   3466  H   ALA   339      44.350  52.270  35.760  1.00  0.00            
ATOM   3467  CA  ALA   339      42.930  52.650  34.250  1.00  0.00            
ATOM   3468  CB  ALA   339      42.020  53.000  35.420  1.00  0.00            
ATOM   3469  C   ALA   339      42.880  53.790  33.210  1.00  0.00            
ATOM   3470  O   ALA   339      41.950  53.870  32.410  1.00  0.00            
ATOM   3471  N   SER   340      43.850  54.700  33.300  1.00  0.00            
ATOM   3472  H   SER   340      44.590  54.610  33.970  1.00  0.00            
ATOM   3473  CA  SER   340      43.890  55.930  32.480  1.00  0.00            
ATOM   3474  CB  SER   340      44.300  57.170  33.290  1.00  0.00            
ATOM   3475  OG  SER   340      45.430  56.880  34.120  1.00  0.00            
ATOM   3476  HG  SER   340      45.100  56.430  34.970  1.00  0.00            
ATOM   3477  C   SER   340      44.730  55.930  31.210  1.00  0.00            
ATOM   3478  O   SER   340      44.380  56.630  30.260  1.00  0.00            
ATOM   3479  N   ILE   341      45.800  55.130  31.170  1.00  0.00            
ATOM   3480  H   ILE   341      46.120  54.650  31.980  1.00  0.00            
ATOM   3481  CA  ILE   341      46.720  55.070  30.000  1.00  0.00            
ATOM   3482  CB  ILE   341      48.110  54.580  30.410  1.00  0.00            
ATOM   3483  CG1 ILE   341      48.100  53.140  30.960  1.00  0.00            
ATOM   3484  CG2 ILE   341      48.690  55.560  31.430  1.00  0.00            
ATOM   3485  CD  ILE   341      49.510  52.580  31.150  1.00  0.00            
ATOM   3486  C   ILE   341      46.210  54.360  28.730  1.00  0.00            
ATOM   3487  O   ILE   341      46.980  53.910  27.880  1.00  0.00            
ATOM   3488  N   THR   342      44.910  54.510  28.480  1.00  0.00            
ATOM   3489  H   THR   342      44.360  55.160  29.020  1.00  0.00            
ATOM   3490  CA  THR   342      44.180  53.920  27.330  1.00  0.00            
ATOM   3491  CB  THR   342      42.710  53.700  27.690  1.00  0.00            
ATOM   3492  OG1 THR   342      42.170  54.900  28.260  1.00  0.00            
ATOM   3493  HG1 THR   342      41.390  54.660  28.900  1.00  0.00            
ATOM   3494  CG2 THR   342      42.560  52.480  28.610  1.00  0.00            
ATOM   3495  C   THR   342      44.230  54.730  26.030  1.00  0.00            
ATOM   3496  O   THR   342      43.550  54.400  25.060  1.00  0.00            
ATOM   3497  N   ASN   343      45.300  55.520  25.920  1.00  0.00            
ATOM   3498  H   ASN   343      46.130  55.280  26.420  1.00  0.00            
ATOM   3499  CA  ASN   343      45.470  56.580  24.910  1.00  0.00            
ATOM   3500  CB  ASN   343      45.010  57.900  25.550  1.00  0.00            
ATOM   3501  CG  ASN   343      45.260  59.140  24.690  1.00  0.00            
ATOM   3502  OD1 ASN   343      46.350  59.680  24.650  1.00  0.00            
ATOM   3503  ND2 ASN   343      44.250  59.680  24.050  1.00  0.00            
ATOM   3504 1HD2 ASN   343      43.300  59.370  24.140  1.00  0.00            
ATOM   3505 2HD2 ASN   343      44.460  60.450  23.450  1.00  0.00            
ATOM   3506  C   ASN   343      46.930  56.640  24.440  1.00  0.00            
ATOM   3507  O   ASN   343      47.840  56.800  25.250  1.00  0.00            
ATOM   3508  N   SER   344      47.100  56.630  23.120  1.00  0.00            
ATOM   3509  H   SER   344      46.340  56.420  22.500  1.00  0.00            
ATOM   3510  CA  SER   344      48.420  56.710  22.440  1.00  0.00            
ATOM   3511  CB  SER   344      48.320  56.380  20.950  1.00  0.00            
ATOM   3512  OG  SER   344      47.260  57.110  20.320  1.00  0.00            
ATOM   3513  HG  SER   344      47.350  56.980  19.300  1.00  0.00            
ATOM   3514  C   SER   344      49.260  57.980  22.630  1.00  0.00            
ATOM   3515  O   SER   344      50.490  57.920  22.540  1.00  0.00            
ATOM   3516  N   ASN   345      48.630  59.070  23.060  1.00  0.00            
ATOM   3517  H   ASN   345      47.680  59.030  23.370  1.00  0.00            
ATOM   3518  CA  ASN   345      49.300  60.370  23.300  1.00  0.00            
ATOM   3519  CB  ASN   345      48.450  61.490  22.680  1.00  0.00            
ATOM   3520  CG  ASN   345      48.390  61.570  21.140  1.00  0.00            
ATOM   3521  OD1 ASN   345      49.380  61.660  20.430  1.00  0.00            
ATOM   3522  ND2 ASN   345      47.210  61.840  20.620  1.00  0.00            
ATOM   3523 1HD2 ASN   345      46.390  61.910  21.180  1.00  0.00            
ATOM   3524 2HD2 ASN   345      47.190  62.200  19.680  1.00  0.00            
ATOM   3525  C   ASN   345      49.510  60.630  24.820  1.00  0.00            
ATOM   3526  O   ASN   345      49.070  61.650  25.350  1.00  0.00            
ATOM   3527  N   ASN   346      50.100  59.670  25.530  1.00  0.00            
ATOM   3528  H   ASN   346      50.360  58.800  25.130  1.00  0.00            
ATOM   3529  CA  ASN   346      50.420  59.860  26.970  1.00  0.00            
ATOM   3530  CB  ASN   346      49.620  58.910  27.880  1.00  0.00            
ATOM   3531  CG  ASN   346      49.500  59.440  29.320  1.00  0.00            
ATOM   3532  OD1 ASN   346      50.470  59.680  30.040  1.00  0.00            
ATOM   3533  ND2 ASN   346      48.300  59.810  29.700  1.00  0.00            
ATOM   3534 1HD2 ASN   346      47.520  59.780  29.070  1.00  0.00            
ATOM   3535 2HD2 ASN   346      48.150  60.140  30.640  1.00  0.00            
ATOM   3536  C   ASN   346      51.930  59.750  27.260  1.00  0.00            
ATOM   3537  O   ASN   346      52.560  58.720  27.050  1.00  0.00            
ATOM   3538  N   GLN   347      52.380  60.750  28.010  1.00  0.00            
ATOM   3539  H   GLN   347      51.720  61.240  28.570  1.00  0.00            
ATOM   3540  CA  GLN   347      53.800  60.920  28.370  1.00  0.00            
ATOM   3541  CB  GLN   347      54.460  62.040  27.550  1.00  0.00            
ATOM   3542  CG  GLN   347      55.380  61.460  26.470  1.00  0.00            
ATOM   3543  CD  GLN   347      55.980  62.580  25.610  1.00  0.00            
ATOM   3544  OE1 GLN   347      55.460  62.980  24.590  1.00  0.00            
ATOM   3545  NE2 GLN   347      57.040  63.210  26.060  1.00  0.00            
ATOM   3546 1HE2 GLN   347      57.480  63.030  26.950  1.00  0.00            
ATOM   3547 2HE2 GLN   347      57.420  63.920  25.470  1.00  0.00            
ATOM   3548  C   GLN   347      54.030  61.100  29.880  1.00  0.00            
ATOM   3549  O   GLN   347      54.050  60.110  30.600  1.00  0.00            
ATOM   3550  N   LYS   348      53.870  62.340  30.360  1.00  0.00            
ATOM   3551  H   LYS   348      53.600  63.090  29.750  1.00  0.00            
ATOM   3552  CA  LYS   348      54.170  62.780  31.750  1.00  0.00            
ATOM   3553  CB  LYS   348      53.580  64.170  31.970  1.00  0.00            
ATOM   3554  CG  LYS   348      54.080  64.840  33.260  1.00  0.00            
ATOM   3555  CD  LYS   348      53.270  66.100  33.550  1.00  0.00            
ATOM   3556  CE  LYS   348      53.960  66.990  34.580  1.00  0.00            
ATOM   3557  NZ  LYS   348      53.270  68.270  34.740  1.00  0.00            
ATOM   3558  HZ1 LYS   348      53.770  68.850  35.390  1.00  0.00            
ATOM   3559  HZ2 LYS   348      53.210  68.720  33.840  1.00  0.00            
ATOM   3560  HZ3 LYS   348      52.350  68.120  35.100  1.00  0.00            
ATOM   3561  C   LYS   348      53.660  61.830  32.850  1.00  0.00            
ATOM   3562  O   LYS   348      54.450  61.310  33.640  1.00  0.00            
ATOM   3563  N   TRP   349      52.390  61.470  32.740  1.00  0.00            
ATOM   3564  H   TRP   349      51.830  61.780  31.970  1.00  0.00            
ATOM   3565  CA  TRP   349      51.680  60.570  33.670  1.00  0.00            
ATOM   3566  CB  TRP   349      50.210  60.580  33.270  1.00  0.00            
ATOM   3567  CG  TRP   349      49.330  59.660  34.120  1.00  0.00            
ATOM   3568  CD1 TRP   349      48.680  58.600  33.640  1.00  0.00            
ATOM   3569  HD1 TRP   349      48.940  58.070  32.730  1.00  0.00            
ATOM   3570  CD2 TRP   349      48.730  60.000  35.310  1.00  0.00            
ATOM   3571  NE1 TRP   349      47.660  58.310  34.430  1.00  0.00            
ATOM   3572  HE1 TRP   349      46.900  57.670  34.200  1.00  0.00            
ATOM   3573  CE2 TRP   349      47.650  59.140  35.470  1.00  0.00            
ATOM   3574  CE3 TRP   349      48.960  61.010  36.240  1.00  0.00            
ATOM   3575  HE3 TRP   349      49.850  61.630  36.150  1.00  0.00            
ATOM   3576  CZ2 TRP   349      46.780  59.310  36.530  1.00  0.00            
ATOM   3577  HZ2 TRP   349      45.920  58.650  36.650  1.00  0.00            
ATOM   3578  CZ3 TRP   349      48.100  61.180  37.310  1.00  0.00            
ATOM   3579  HZ3 TRP   349      48.340  61.900  38.090  1.00  0.00            
ATOM   3580  CH2 TRP   349      46.990  60.340  37.440  1.00  0.00            
ATOM   3581  HH2 TRP   349      46.250  60.550  38.210  1.00  0.00            
ATOM   3582  C   TRP   349      52.270  59.150  33.740  1.00  0.00            
ATOM   3583  O   TRP   349      52.850  58.790  34.770  1.00  0.00            
ATOM   3584  N   VAL   350      52.240  58.420  32.630  1.00  0.00            
ATOM   3585  H   VAL   350      51.780  58.740  31.800  1.00  0.00            
ATOM   3586  CA  VAL   350      52.820  57.050  32.560  1.00  0.00            
ATOM   3587  CB  VAL   350      52.300  56.320  31.310  1.00  0.00            
ATOM   3588  CG1 VAL   350      52.640  57.040  30.000  1.00  0.00            
ATOM   3589  CG2 VAL   350      52.710  54.850  31.270  1.00  0.00            
ATOM   3590  C   VAL   350      54.350  56.980  32.790  1.00  0.00            
ATOM   3591  O   VAL   350      54.810  56.060  33.480  1.00  0.00            
ATOM   3592  N   ASN   351      55.060  58.030  32.380  1.00  0.00            
ATOM   3593  H   ASN   351      54.670  58.680  31.720  1.00  0.00            
ATOM   3594  CA  ASN   351      56.490  58.310  32.710  1.00  0.00            
ATOM   3595  CB  ASN   351      56.860  59.630  32.020  1.00  0.00            
ATOM   3596  CG  ASN   351      58.320  60.100  32.090  1.00  0.00            
ATOM   3597  OD1 ASN   351      58.710  60.950  32.880  1.00  0.00            
ATOM   3598  ND2 ASN   351      59.100  59.740  31.110  1.00  0.00            
ATOM   3599 1HD2 ASN   351      58.760  59.190  30.330  1.00  0.00            
ATOM   3600 2HD2 ASN   351      60.070  59.970  31.190  1.00  0.00            
ATOM   3601  C   ASN   351      56.710  58.340  34.240  1.00  0.00            
ATOM   3602  O   ASN   351      57.170  57.360  34.820  1.00  0.00            
ATOM   3603  N   SER   352      56.090  59.340  34.890  1.00  0.00            
ATOM   3604  H   SER   352      55.660  60.080  34.360  1.00  0.00            
ATOM   3605  CA  SER   352      56.060  59.520  36.360  1.00  0.00            
ATOM   3606  CB  SER   352      55.140  60.690  36.710  1.00  0.00            
ATOM   3607  OG  SER   352      55.840  61.850  37.180  1.00  0.00            
ATOM   3608  HG  SER   352      56.210  62.350  36.350  1.00  0.00            
ATOM   3609  C   SER   352      55.530  58.300  37.150  1.00  0.00            
ATOM   3610  O   SER   352      56.060  57.950  38.200  1.00  0.00            
ATOM   3611  N   GLY   353      54.450  57.700  36.640  1.00  0.00            
ATOM   3612  H   GLY   353      53.970  58.090  35.850  1.00  0.00            
ATOM   3613  CA  GLY   353      53.770  56.530  37.240  1.00  0.00            
ATOM   3614  C   GLY   353      54.630  55.260  37.370  1.00  0.00            
ATOM   3615  O   GLY   353      54.660  54.650  38.430  1.00  0.00            
ATOM   3616  N   TRP   354      55.380  54.940  36.310  1.00  0.00            
ATOM   3617  H   TRP   354      55.390  55.490  35.470  1.00  0.00            
ATOM   3618  CA  TRP   354      56.270  53.760  36.320  1.00  0.00            
ATOM   3619  CB  TRP   354      56.780  53.450  34.910  1.00  0.00            
ATOM   3620  CG  TRP   354      57.630  52.190  34.900  1.00  0.00            
ATOM   3621  CD1 TRP   354      58.950  52.170  35.050  1.00  0.00            
ATOM   3622  HD1 TRP   354      59.600  53.040  34.980  1.00  0.00            
ATOM   3623  CD2 TRP   354      57.190  50.880  35.010  1.00  0.00            
ATOM   3624  NE1 TRP   354      59.360  50.930  35.280  1.00  0.00            
ATOM   3625  HE1 TRP   354      60.330  50.660  35.380  1.00  0.00            
ATOM   3626  CE2 TRP   354      58.310  50.110  35.270  1.00  0.00            
ATOM   3627  CE3 TRP   354      55.940  50.280  34.910  1.00  0.00            
ATOM   3628  HE3 TRP   354      55.060  50.860  34.620  1.00  0.00            
ATOM   3629  CZ2 TRP   354      58.180  48.740  35.470  1.00  0.00            
ATOM   3630  HZ2 TRP   354      59.060  48.110  35.580  1.00  0.00            
ATOM   3631  CZ3 TRP   354      55.810  48.910  35.100  1.00  0.00            
ATOM   3632  HZ3 TRP   354      54.830  48.430  35.000  1.00  0.00            
ATOM   3633  CH2 TRP   354      56.930  48.140  35.400  1.00  0.00            
ATOM   3634  HH2 TRP   354      56.820  47.080  35.610  1.00  0.00            
ATOM   3635  C   TRP   354      57.410  53.870  37.350  1.00  0.00            
ATOM   3636  O   TRP   354      57.520  53.030  38.240  1.00  0.00            
ATOM   3637  N   ASP   355      58.100  55.010  37.320  1.00  0.00            
ATOM   3638  H   ASP   355      58.100  55.610  36.520  1.00  0.00            
ATOM   3639  CA  ASP   355      59.130  55.350  38.330  1.00  0.00            
ATOM   3640  CB  ASP   355      59.770  56.690  37.970  1.00  0.00            
ATOM   3641  CG  ASP   355      60.820  56.480  36.890  1.00  0.00            
ATOM   3642  OD1 ASP   355      60.460  56.540  35.700  1.00  0.00            
ATOM   3643  OD2 ASP   355      61.970  56.150  37.250  1.00  0.00            
ATOM   3644  C   ASP   355      58.650  55.330  39.790  1.00  0.00            
ATOM   3645  O   ASP   355      59.300  54.720  40.640  1.00  0.00            
ATOM   3646  N   TRP   356      57.420  55.800  40.010  1.00  0.00            
ATOM   3647  H   TRP   356      56.960  56.370  39.320  1.00  0.00            
ATOM   3648  CA  TRP   356      56.730  55.730  41.310  1.00  0.00            
ATOM   3649  CB  TRP   356      55.430  56.530  41.210  1.00  0.00            
ATOM   3650  CG  TRP   356      54.830  56.900  42.570  1.00  0.00            
ATOM   3651  CD1 TRP   356      55.130  57.990  43.260  1.00  0.00            
ATOM   3652  HD1 TRP   356      55.970  58.660  43.030  1.00  0.00            
ATOM   3653  CD2 TRP   356      53.800  56.260  43.240  1.00  0.00            
ATOM   3654  NE1 TRP   356      54.320  58.090  44.310  1.00  0.00            
ATOM   3655  HE1 TRP   356      54.320  58.870  44.940  1.00  0.00            
ATOM   3656  CE2 TRP   356      53.510  57.050  44.340  1.00  0.00            
ATOM   3657  CE3 TRP   356      53.140  55.060  43.030  1.00  0.00            
ATOM   3658  HE3 TRP   356      53.300  54.490  42.110  1.00  0.00            
ATOM   3659  CZ2 TRP   356      52.530  56.630  45.250  1.00  0.00            
ATOM   3660  HZ2 TRP   356      52.210  57.280  46.060  1.00  0.00            
ATOM   3661  CZ3 TRP   356      52.180  54.630  43.940  1.00  0.00            
ATOM   3662  HZ3 TRP   356      51.640  53.700  43.760  1.00  0.00            
ATOM   3663  CH2 TRP   356      51.880  55.420  45.050  1.00  0.00            
ATOM   3664  HH2 TRP   356      51.090  55.110  45.730  1.00  0.00            
ATOM   3665  C   TRP   356      56.450  54.280  41.790  1.00  0.00            
ATOM   3666  O   TRP   356      56.980  53.840  42.810  1.00  0.00            
ATOM   3667  N   MET   357      55.750  53.510  40.950  1.00  0.00            
ATOM   3668  H   MET   357      55.520  53.840  40.030  1.00  0.00            
ATOM   3669  CA  MET   357      55.260  52.150  41.290  1.00  0.00            
ATOM   3670  CB  MET   357      54.480  51.530  40.130  1.00  0.00            
ATOM   3671  CG  MET   357      53.070  52.100  39.970  1.00  0.00            
ATOM   3672  SD  MET   357      52.070  51.190  38.730  1.00  0.00            
ATOM   3673  CE  MET   357      53.000  51.610  37.270  1.00  0.00            
ATOM   3674  C   MET   357      56.320  51.130  41.750  1.00  0.00            
ATOM   3675  O   MET   357      56.130  50.460  42.770  1.00  0.00            
ATOM   3676  N   LYS   358      57.460  51.110  41.060  1.00  0.00            
ATOM   3677  H   LYS   358      57.530  51.580  40.180  1.00  0.00            
ATOM   3678  CA  LYS   358      58.600  50.210  41.390  1.00  0.00            
ATOM   3679  CB  LYS   358      59.610  50.200  40.240  1.00  0.00            
ATOM   3680  CG  LYS   358      60.220  51.570  39.920  1.00  0.00            
ATOM   3681  CD  LYS   358      61.250  51.390  38.810  1.00  0.00            
ATOM   3682  CE  LYS   358      62.100  52.650  38.610  1.00  0.00            
ATOM   3683  NZ  LYS   358      63.310  52.290  37.870  1.00  0.00            
ATOM   3684  HZ1 LYS   358      63.830  53.110  37.610  1.00  0.00            
ATOM   3685  HZ2 LYS   358      63.880  51.680  38.420  1.00  0.00            
ATOM   3686  HZ3 LYS   358      63.050  51.830  37.020  1.00  0.00            
ATOM   3687  C   LYS   358      59.290  50.400  42.760  1.00  0.00            
ATOM   3688  O   LYS   358      59.820  49.450  43.360  1.00  0.00            
ATOM   3689  N   ASN   359      59.250  51.630  43.260  1.00  0.00            
ATOM   3690  H   ASN   359      58.910  52.400  42.700  1.00  0.00            
ATOM   3691  CA  ASN   359      59.800  51.990  44.580  1.00  0.00            
ATOM   3692  CB  ASN   359      60.680  53.230  44.460  1.00  0.00            
ATOM   3693  CG  ASN   359      62.020  52.930  43.800  1.00  0.00            
ATOM   3694  OD1 ASN   359      62.780  52.050  44.180  1.00  0.00            
ATOM   3695  ND2 ASN   359      62.420  53.800  42.900  1.00  0.00            
ATOM   3696 1HD2 ASN   359      61.870  54.630  42.670  1.00  0.00            
ATOM   3697 2HD2 ASN   359      63.320  53.680  42.480  1.00  0.00            
ATOM   3698  C   ASN   359      58.770  52.160  45.710  1.00  0.00            
ATOM   3699  O   ASN   359      59.110  51.950  46.880  1.00  0.00            
ATOM   3700  N   LYS   360      57.540  52.540  45.380  1.00  0.00            
ATOM   3701  H   LYS   360      57.320  52.890  44.460  1.00  0.00            
ATOM   3702  CA  LYS   360      56.420  52.550  46.340  1.00  0.00            
ATOM   3703  CB  LYS   360      55.190  53.250  45.750  1.00  0.00            
ATOM   3704  CG  LYS   360      54.000  53.300  46.730  1.00  0.00            
ATOM   3705  CD  LYS   360      54.270  54.150  47.970  1.00  0.00            
ATOM   3706  CE  LYS   360      53.100  54.070  48.960  1.00  0.00            
ATOM   3707  NZ  LYS   360      53.400  54.740  50.230  1.00  0.00            
ATOM   3708  HZ1 LYS   360      52.630  54.630  50.860  1.00  0.00            
ATOM   3709  HZ2 LYS   360      54.200  54.320  50.670  1.00  0.00            
ATOM   3710  HZ3 LYS   360      53.570  55.720  50.110  1.00  0.00            
ATOM   3711  C   LYS   360      56.070  51.120  46.800  1.00  0.00            
ATOM   3712  O   LYS   360      55.580  50.290  46.040  1.00  0.00            
ATOM   3713  N   ARG   361      56.450  50.850  48.050  1.00  0.00            
ATOM   3714  H   ARG   361      56.820  51.580  48.620  1.00  0.00            
ATOM   3715  CA  ARG   361      56.310  49.530  48.700  1.00  0.00            
ATOM   3716  CB  ARG   361      57.710  48.920  48.890  1.00  0.00            
ATOM   3717  CG  ARG   361      58.360  48.620  47.550  1.00  0.00            
ATOM   3718  CD  ARG   361      59.880  48.640  47.650  1.00  0.00            
ATOM   3719  NE  ARG   361      60.440  48.480  46.300  1.00  0.00            
ATOM   3720  HE  ARG   361      60.060  49.070  45.600  1.00  0.00            
ATOM   3721  CZ  ARG   361      61.380  47.590  45.960  1.00  0.00            
ATOM   3722  NH1 ARG   361      61.850  46.690  46.830  1.00  0.00            
ATOM   3723 1HH1 ARG   361      61.450  46.600  47.740  1.00  0.00            
ATOM   3724 2HH1 ARG   361      62.710  46.220  46.630  1.00  0.00            
ATOM   3725  NH2 ARG   361      61.860  47.590  44.720  1.00  0.00            
ATOM   3726 1HH2 ARG   361      61.460  48.210  44.030  1.00  0.00            
ATOM   3727 2HH2 ARG   361      62.700  47.080  44.520  1.00  0.00            
ATOM   3728  C   ARG   361      55.610  49.670  50.050  1.00  0.00            
ATOM   3729  O   ARG   361      56.190  50.200  51.000  1.00  0.00            
ATOM   3730  N   GLU   362      54.500  48.960  50.190  1.00  0.00            
ATOM   3731  H   GLU   362      54.290  48.170  49.590  1.00  0.00            
ATOM   3732  CA  GLU   362      53.530  49.200  51.280  1.00  0.00            
ATOM   3733  CB  GLU   362      52.250  49.730  50.620  1.00  0.00            
ATOM   3734  CG  GLU   362      51.190  50.280  51.570  1.00  0.00            
ATOM   3735  CD  GLU   362      51.520  51.650  52.170  1.00  0.00            
ATOM   3736  OE1 GLU   362      51.110  52.680  51.590  1.00  0.00            
ATOM   3737  OE2 GLU   362      52.050  51.660  53.300  1.00  0.00            
ATOM   3738  C   GLU   362      53.320  47.960  52.180  1.00  0.00            
ATOM   3739  O   GLU   362      54.090  47.730  53.120  1.00  0.00            
ATOM   3740  N   SER   363      52.470  47.030  51.730  1.00  0.00            
ATOM   3741  H   SER   363      52.470  46.880  50.730  1.00  0.00            
ATOM   3742  CA  SER   363      52.040  45.850  52.520  1.00  0.00            
ATOM   3743  CB  SER   363      51.410  46.130  53.890  1.00  0.00            
ATOM   3744  OG  SER   363      51.660  44.940  54.640  1.00  0.00            
ATOM   3745  HG  SER   363      51.170  44.910  55.530  1.00  0.00            
ATOM   3746  C   SER   363      51.070  44.930  51.750  1.00  0.00            
ATOM   3747  O   SER   363      50.160  45.430  51.100  1.00  0.00            
ATOM   3748  N   TYR   364      51.180  43.630  52.040  1.00  0.00            
ATOM   3749  H   TYR   364      51.810  43.390  52.790  1.00  0.00            
ATOM   3750  CA  TYR   364      50.520  42.460  51.410  1.00  0.00            
ATOM   3751  CB  TYR   364      49.840  41.610  52.510  1.00  0.00            
ATOM   3752  CG  TYR   364      48.920  40.460  52.060  1.00  0.00            
ATOM   3753  CD1 TYR   364      49.420  39.240  51.620  1.00  0.00            
ATOM   3754  HD1 TYR   364      50.500  39.090  51.530  1.00  0.00            
ATOM   3755  CD2 TYR   364      47.550  40.590  52.260  1.00  0.00            
ATOM   3756  HD2 TYR   364      47.140  41.510  52.660  1.00  0.00            
ATOM   3757  CE1 TYR   364      48.570  38.170  51.390  1.00  0.00            
ATOM   3758  HE1 TYR   364      48.980  37.210  51.080  1.00  0.00            
ATOM   3759  CE2 TYR   364      46.690  39.520  52.030  1.00  0.00            
ATOM   3760  HE2 TYR   364      45.620  39.630  52.240  1.00  0.00            
ATOM   3761  CZ  TYR   364      47.200  38.300  51.610  1.00  0.00            
ATOM   3762  OH  TYR   364      46.410  37.190  51.680  1.00  0.00            
ATOM   3763  HH  TYR   364      45.420  37.440  51.610  1.00  0.00            
ATOM   3764  C   TYR   364      49.650  42.740  50.180  1.00  0.00            
ATOM   3765  O   TYR   364      50.160  42.910  49.080  1.00  0.00            
ATOM   3766  N   PHE   365      48.420  43.160  50.470  1.00  0.00            
ATOM   3767  H   PHE   365      48.170  43.290  51.420  1.00  0.00            
ATOM   3768  CA  PHE   365      47.370  43.440  49.470  1.00  0.00            
ATOM   3769  CB  PHE   365      46.100  43.640  50.280  1.00  0.00            
ATOM   3770  CG  PHE   365      44.860  43.650  49.400  1.00  0.00            
ATOM   3771  CD1 PHE   365      44.270  42.440  49.080  1.00  0.00            
ATOM   3772  HD1 PHE   365      44.830  41.510  49.200  1.00  0.00            
ATOM   3773  CD2 PHE   365      44.250  44.860  49.070  1.00  0.00            
ATOM   3774  HD2 PHE   365      44.750  45.810  49.270  1.00  0.00            
ATOM   3775  CE1 PHE   365      43.040  42.430  48.460  1.00  0.00            
ATOM   3776  HE1 PHE   365      42.540  41.490  48.270  1.00  0.00            
ATOM   3777  CE2 PHE   365      43.030  44.840  48.410  1.00  0.00            
ATOM   3778  HE2 PHE   365      42.540  45.780  48.150  1.00  0.00            
ATOM   3779  CZ  PHE   365      42.420  43.630  48.110  1.00  0.00            
ATOM   3780  HZ  PHE   365      41.460  43.610  47.600  1.00  0.00            
ATOM   3781  C   PHE   365      47.650  44.630  48.530  1.00  0.00            
ATOM   3782  O   PHE   365      47.440  44.520  47.330  1.00  0.00            
ATOM   3783  N   SER   366      48.230  45.690  49.080  1.00  0.00            
ATOM   3784  H   SER   366      48.650  45.630  50.000  1.00  0.00            
ATOM   3785  CA  SER   366      48.600  46.900  48.310  1.00  0.00            
ATOM   3786  CB  SER   366      48.950  48.070  49.230  1.00  0.00            
ATOM   3787  OG  SER   366      48.660  49.350  48.650  1.00  0.00            
ATOM   3788  HG  SER   366      48.440  50.010  49.390  1.00  0.00            
ATOM   3789  C   SER   366      49.790  46.610  47.370  1.00  0.00            
ATOM   3790  O   SER   366      49.690  46.850  46.170  1.00  0.00            
ATOM   3791  N   ASP   367      50.740  45.820  47.890  1.00  0.00            
ATOM   3792  H   ASP   367      50.800  45.630  48.870  1.00  0.00            
ATOM   3793  CA  ASP   367      51.870  45.250  47.110  1.00  0.00            
ATOM   3794  CB  ASP   367      52.860  44.470  47.990  1.00  0.00            
ATOM   3795  CG  ASP   367      53.560  45.250  49.110  1.00  0.00            
ATOM   3796  OD1 ASP   367      54.050  44.590  50.050  1.00  0.00            
ATOM   3797  OD2 ASP   367      53.570  46.500  49.060  1.00  0.00            
ATOM   3798  C   ASP   367      51.380  44.310  45.990  1.00  0.00            
ATOM   3799  O   ASP   367      51.790  44.480  44.840  1.00  0.00            
ATOM   3800  N   SER   368      50.450  43.410  46.310  1.00  0.00            
ATOM   3801  H   SER   368      50.290  43.140  47.260  1.00  0.00            
ATOM   3802  CA  SER   368      49.800  42.520  45.310  1.00  0.00            
ATOM   3803  CB  SER   368      48.810  41.550  45.950  1.00  0.00            
ATOM   3804  OG  SER   368      49.460  40.770  46.960  1.00  0.00            
ATOM   3805  HG  SER   368      48.900  39.950  47.140  1.00  0.00            
ATOM   3806  C   SER   368      49.070  43.290  44.190  1.00  0.00            
ATOM   3807  O   SER   368      49.320  43.020  43.010  1.00  0.00            
ATOM   3808  N   TYR   369      48.310  44.320  44.550  1.00  0.00            
ATOM   3809  H   TYR   369      48.040  44.460  45.510  1.00  0.00            
ATOM   3810  CA  TYR   369      47.670  45.240  43.580  1.00  0.00            
ATOM   3811  CB  TYR   369      46.680  46.170  44.290  1.00  0.00            
ATOM   3812  CG  TYR   369      45.260  45.620  44.140  1.00  0.00            
ATOM   3813  CD1 TYR   369      44.800  44.600  44.970  1.00  0.00            
ATOM   3814  HD1 TYR   369      45.320  44.360  45.900  1.00  0.00            
ATOM   3815  CD2 TYR   369      44.550  45.950  43.000  1.00  0.00            
ATOM   3816  HD2 TYR   369      44.870  46.780  42.370  1.00  0.00            
ATOM   3817  CE1 TYR   369      43.690  43.850  44.600  1.00  0.00            
ATOM   3818  HE1 TYR   369      43.360  43.030  45.230  1.00  0.00            
ATOM   3819  CE2 TYR   369      43.430  45.220  42.630  1.00  0.00            
ATOM   3820  HE2 TYR   369      42.850  45.550  41.770  1.00  0.00            
ATOM   3821  CZ  TYR   369      43.020  44.140  43.410  1.00  0.00            
ATOM   3822  OH  TYR   369      42.200  43.230  42.850  1.00  0.00            
ATOM   3823  HH  TYR   369      41.740  43.690  42.090  1.00  0.00            
ATOM   3824  C   TYR   369      48.640  46.020  42.680  1.00  0.00            
ATOM   3825  O   TYR   369      48.510  45.970  41.460  1.00  0.00            
ATOM   3826  N   ASN   370      49.700  46.550  43.300  1.00  0.00            
ATOM   3827  H   ASN   370      49.730  46.600  44.310  1.00  0.00            
ATOM   3828  CA  ASN   370      50.840  47.200  42.620  1.00  0.00            
ATOM   3829  CB  ASN   370      51.730  47.800  43.720  1.00  0.00            
ATOM   3830  CG  ASN   370      52.750  48.850  43.250  1.00  0.00            
ATOM   3831  OD1 ASN   370      52.490  49.680  42.390  1.00  0.00            
ATOM   3832  ND2 ASN   370      53.880  48.940  43.910  1.00  0.00            
ATOM   3833 1HD2 ASN   370      54.100  48.390  44.730  1.00  0.00            
ATOM   3834 2HD2 ASN   370      54.530  49.650  43.610  1.00  0.00            
ATOM   3835  C   ASN   370      51.590  46.240  41.670  1.00  0.00            
ATOM   3836  O   ASN   370      51.940  46.600  40.550  1.00  0.00            
ATOM   3837  N   LEU   371      51.780  44.980  42.100  1.00  0.00            
ATOM   3838  H   LEU   371      51.790  44.780  43.090  1.00  0.00            
ATOM   3839  CA  LEU   371      52.310  43.900  41.240  1.00  0.00            
ATOM   3840  CB  LEU   371      52.640  42.640  42.050  1.00  0.00            
ATOM   3841  CG  LEU   371      54.040  42.670  42.670  1.00  0.00            
ATOM   3842  CD1 LEU   371      54.210  41.510  43.660  1.00  0.00            
ATOM   3843  CD2 LEU   371      55.130  42.590  41.600  1.00  0.00            
ATOM   3844  C   LEU   371      51.420  43.520  40.050  1.00  0.00            
ATOM   3845  O   LEU   371      51.920  43.480  38.930  1.00  0.00            
ATOM   3846  N   LEU   372      50.120  43.340  40.290  1.00  0.00            
ATOM   3847  H   LEU   372      49.760  43.290  41.230  1.00  0.00            
ATOM   3848  CA  LEU   372      49.150  43.070  39.190  1.00  0.00            
ATOM   3849  CB  LEU   372      47.700  42.880  39.670  1.00  0.00            
ATOM   3850  CG  LEU   372      47.400  41.580  40.410  1.00  0.00            
ATOM   3851  CD1 LEU   372      45.890  41.450  40.580  1.00  0.00            
ATOM   3852  CD2 LEU   372      47.960  40.340  39.710  1.00  0.00            
ATOM   3853  C   LEU   372      49.150  44.150  38.100  1.00  0.00            
ATOM   3854  O   LEU   372      49.350  43.830  36.930  1.00  0.00            
ATOM   3855  N   THR   373      49.110  45.420  38.530  1.00  0.00            
ATOM   3856  H   THR   373      49.050  45.660  39.510  1.00  0.00            
ATOM   3857  CA  THR   373      49.160  46.570  37.600  1.00  0.00            
ATOM   3858  CB  THR   373      48.840  47.920  38.240  1.00  0.00            
ATOM   3859  OG1 THR   373      49.750  48.190  39.310  1.00  0.00            
ATOM   3860  HG1 THR   373      50.210  49.080  39.160  1.00  0.00            
ATOM   3861  CG2 THR   373      47.410  47.920  38.760  1.00  0.00            
ATOM   3862  C   THR   373      50.500  46.670  36.860  1.00  0.00            
ATOM   3863  O   THR   373      50.500  46.720  35.640  1.00  0.00            
ATOM   3864  N   MET   374      51.620  46.510  37.570  1.00  0.00            
ATOM   3865  H   MET   374      51.620  46.570  38.580  1.00  0.00            
ATOM   3866  CA  MET   374      52.950  46.460  36.910  1.00  0.00            
ATOM   3867  CB  MET   374      54.100  46.580  37.910  1.00  0.00            
ATOM   3868  CG  MET   374      54.270  48.050  38.310  1.00  0.00            
ATOM   3869  SD  MET   374      55.910  48.380  39.030  1.00  0.00            
ATOM   3870  CE  MET   374      55.660  47.580  40.600  1.00  0.00            
ATOM   3871  C   MET   374      53.180  45.290  35.940  1.00  0.00            
ATOM   3872  O   MET   374      53.610  45.530  34.810  1.00  0.00            
ATOM   3873  N   LEU   375      52.750  44.080  36.310  1.00  0.00            
ATOM   3874  H   LEU   375      52.430  43.890  37.250  1.00  0.00            
ATOM   3875  CA  LEU   375      52.750  42.910  35.390  1.00  0.00            
ATOM   3876  CB  LEU   375      52.280  41.650  36.120  1.00  0.00            
ATOM   3877  CG  LEU   375      53.430  40.960  36.850  1.00  0.00            
ATOM   3878  CD1 LEU   375      52.860  39.890  37.790  1.00  0.00            
ATOM   3879  CD2 LEU   375      54.390  40.300  35.860  1.00  0.00            
ATOM   3880  C   LEU   375      51.930  43.090  34.110  1.00  0.00            
ATOM   3881  O   LEU   375      52.300  42.570  33.050  1.00  0.00            
ATOM   3882  N   PHE   376      50.810  43.800  34.240  1.00  0.00            
ATOM   3883  H   PHE   376      50.410  43.960  35.150  1.00  0.00            
ATOM   3884  CA  PHE   376      49.970  44.260  33.110  1.00  0.00            
ATOM   3885  CB  PHE   376      48.680  44.800  33.720  1.00  0.00            
ATOM   3886  CG  PHE   376      47.500  44.790  32.760  1.00  0.00            
ATOM   3887  CD1 PHE   376      46.730  43.630  32.650  1.00  0.00            
ATOM   3888  HD1 PHE   376      47.050  42.710  33.130  1.00  0.00            
ATOM   3889  CD2 PHE   376      47.120  45.950  32.090  1.00  0.00            
ATOM   3890  HD2 PHE   376      47.730  46.850  32.160  1.00  0.00            
ATOM   3891  CE1 PHE   376      45.570  43.640  31.880  1.00  0.00            
ATOM   3892  HE1 PHE   376      45.000  42.720  31.750  1.00  0.00            
ATOM   3893  CE2 PHE   376      45.960  45.950  31.330  1.00  0.00            
ATOM   3894  HE2 PHE   376      45.690  46.850  30.770  1.00  0.00            
ATOM   3895  CZ  PHE   376      45.190  44.800  31.220  1.00  0.00            
ATOM   3896  HZ  PHE   376      44.300  44.800  30.590  1.00  0.00            
ATOM   3897  C   PHE   376      50.700  45.300  32.230  1.00  0.00            
ATOM   3898  O   PHE   376      51.210  44.950  31.170  1.00  0.00            
ATOM   3899  N   ILE   377      51.040  46.450  32.830  1.00  0.00            
ATOM   3900  H   ILE   377      50.820  46.600  33.800  1.00  0.00            
ATOM   3901  CA  ILE   377      51.700  47.610  32.160  1.00  0.00            
ATOM   3902  CB  ILE   377      51.900  48.780  33.150  1.00  0.00            
ATOM   3903  CG1 ILE   377      50.540  49.240  33.690  1.00  0.00            
ATOM   3904  CG2 ILE   377      52.630  49.970  32.520  1.00  0.00            
ATOM   3905  CD  ILE   377      50.650  50.220  34.860  1.00  0.00            
ATOM   3906  C   ILE   377      53.010  47.260  31.420  1.00  0.00            
ATOM   3907  O   ILE   377      53.250  47.780  30.330  1.00  0.00            
ATOM   3908  N   THR   378      53.770  46.290  31.930  1.00  0.00            
ATOM   3909  H   THR   378      53.570  45.880  32.830  1.00  0.00            
ATOM   3910  CA  THR   378      55.000  45.800  31.250  1.00  0.00            
ATOM   3911  CB  THR   378      55.790  44.720  31.990  1.00  0.00            
ATOM   3912  OG1 THR   378      55.040  43.500  32.130  1.00  0.00            
ATOM   3913  HG1 THR   378      54.800  43.360  33.100  1.00  0.00            
ATOM   3914  CG2 THR   378      56.320  45.220  33.340  1.00  0.00            
ATOM   3915  C   THR   378      54.780  45.260  29.820  1.00  0.00            
ATOM   3916  O   THR   378      55.710  45.320  29.020  1.00  0.00            
ATOM   3917  N   GLY   379      53.600  44.720  29.530  1.00  0.00            
ATOM   3918  H   GLY   379      52.810  44.840  30.140  1.00  0.00            
ATOM   3919  CA  GLY   379      53.310  44.090  28.230  1.00  0.00            
ATOM   3920  C   GLY   379      53.540  42.570  28.230  1.00  0.00            
ATOM   3921  O   GLY   379      54.180  42.050  27.310  1.00  0.00            
ATOM   3922  N   ASN   380      53.030  41.920  29.270  1.00  0.00            
ATOM   3923  H   ASN   380      52.450  42.420  29.920  1.00  0.00            
ATOM   3924  CA  ASN   380      53.190  40.470  29.510  1.00  0.00            
ATOM   3925  CB  ASN   380      54.090  40.180  30.710  1.00  0.00            
ATOM   3926  CG  ASN   380      55.570  40.310  30.340  1.00  0.00            
ATOM   3927  OD1 ASN   380      56.180  39.420  29.770  1.00  0.00            
ATOM   3928  ND2 ASN   380      56.150  41.440  30.670  1.00  0.00            
ATOM   3929 1HD2 ASN   380      55.620  42.180  31.120  1.00  0.00            
ATOM   3930 2HD2 ASN   380      57.130  41.540  30.540  1.00  0.00            
ATOM   3931  C   ASN   380      51.930  39.610  29.660  1.00  0.00            
ATOM   3932  O   ASN   380      51.960  38.420  29.340  1.00  0.00            
ATOM   3933  N   TRP   381      50.870  40.190  30.220  1.00  0.00            
ATOM   3934  H   TRP   381      50.850  41.170  30.390  1.00  0.00            
ATOM   3935  CA  TRP   381      49.620  39.470  30.530  1.00  0.00            
ATOM   3936  CB  TRP   381      48.680  40.400  31.300  1.00  0.00            
ATOM   3937  CG  TRP   381      47.630  39.660  32.130  1.00  0.00            
ATOM   3938  CD1 TRP   381      46.740  38.750  31.730  1.00  0.00            
ATOM   3939  HD1 TRP   381      46.520  38.480  30.700  1.00  0.00            
ATOM   3940  CD2 TRP   381      47.500  39.770  33.510  1.00  0.00            
ATOM   3941  NE1 TRP   381      46.080  38.270  32.790  1.00  0.00            
ATOM   3942  HE1 TRP   381      45.340  37.580  32.730  1.00  0.00            
ATOM   3943  CE2 TRP   381      46.510  38.870  33.890  1.00  0.00            
ATOM   3944  CE3 TRP   381      48.090  40.610  34.430  1.00  0.00            
ATOM   3945  HE3 TRP   381      48.930  41.240  34.140  1.00  0.00            
ATOM   3946  CZ2 TRP   381      46.110  38.830  35.220  1.00  0.00            
ATOM   3947  HZ2 TRP   381      45.450  38.030  35.550  1.00  0.00            
ATOM   3948  CZ3 TRP   381      47.670  40.590  35.750  1.00  0.00            
ATOM   3949  HZ3 TRP   381      48.150  41.250  36.480  1.00  0.00            
ATOM   3950  CH2 TRP   381      46.680  39.700  36.140  1.00  0.00            
ATOM   3951  HH2 TRP   381      46.330  39.700  37.170  1.00  0.00            
ATOM   3952  C   TRP   381      48.920  38.960  29.260  1.00  0.00            
ATOM   3953  O   TRP   381      48.590  39.750  28.370  1.00  0.00            
ATOM   3954  N   TRP   382      48.700  37.650  29.250  1.00  0.00            
ATOM   3955  H   TRP   382      49.130  37.060  29.930  1.00  0.00            
ATOM   3956  CA  TRP   382      48.030  36.900  28.170  1.00  0.00            
ATOM   3957  CB  TRP   382      48.900  35.710  27.720  1.00  0.00            
ATOM   3958  CG  TRP   382      49.670  35.010  28.840  1.00  0.00            
ATOM   3959  CD1 TRP   382      50.900  35.350  29.220  1.00  0.00            
ATOM   3960  HD1 TRP   382      51.510  36.120  28.750  1.00  0.00            
ATOM   3961  CD2 TRP   382      49.260  33.980  29.680  1.00  0.00            
ATOM   3962  NE1 TRP   382      51.270  34.620  30.260  1.00  0.00            
ATOM   3963  HE1 TRP   382      52.000  34.930  30.900  1.00  0.00            
ATOM   3964  CE2 TRP   382      50.320  33.750  30.550  1.00  0.00            
ATOM   3965  CE3 TRP   382      48.120  33.200  29.740  1.00  0.00            
ATOM   3966  HE3 TRP   382      47.240  33.450  29.140  1.00  0.00            
ATOM   3967  CZ2 TRP   382      50.240  32.710  31.470  1.00  0.00            
ATOM   3968  HZ2 TRP   382      51.090  32.500  32.130  1.00  0.00            
ATOM   3969  CZ3 TRP   382      48.040  32.170  30.670  1.00  0.00            
ATOM   3970  HZ3 TRP   382      47.130  31.580  30.750  1.00  0.00            
ATOM   3971  CH2 TRP   382      49.110  31.920  31.530  1.00  0.00            
ATOM   3972  HH2 TRP   382      49.060  31.080  32.230  1.00  0.00            
ATOM   3973  C   TRP   382      46.630  36.390  28.530  1.00  0.00            
ATOM   3974  O   TRP   382      46.290  36.170  29.700  1.00  0.00            
ATOM   3975  N   LYS   383      45.820  36.220  27.490  1.00  0.00            
ATOM   3976  H   LYS   383      46.150  36.410  26.560  1.00  0.00            
ATOM   3977  CA  LYS   383      44.430  35.730  27.600  1.00  0.00            
ATOM   3978  CB  LYS   383      43.630  36.060  26.340  1.00  0.00            
ATOM   3979  CG  LYS   383      43.570  37.550  26.010  1.00  0.00            
ATOM   3980  CD  LYS   383      42.740  37.780  24.750  1.00  0.00            
ATOM   3981  CE  LYS   383      43.360  37.090  23.540  1.00  0.00            
ATOM   3982  NZ  LYS   383      42.440  37.130  22.400  1.00  0.00            
ATOM   3983  HZ1 LYS   383      42.840  36.650  21.620  1.00  0.00            
ATOM   3984  HZ2 LYS   383      41.560  36.710  22.660  1.00  0.00            
ATOM   3985  HZ3 LYS   383      42.290  38.090  22.140  1.00  0.00            
ATOM   3986  C   LYS   383      44.330  34.210  27.810  1.00  0.00            
ATOM   3987  O   LYS   383      44.690  33.450  26.910  1.00  0.00            
ATOM   3988  N   PRO   384      43.800  33.770  28.960  1.00  0.00            
ATOM   3989  CA  PRO   384      43.530  32.340  29.200  1.00  0.00            
ATOM   3990  CB  PRO   384      43.200  32.250  30.690  1.00  0.00            
ATOM   3991  CG  PRO   384      42.600  33.630  31.010  1.00  0.00            
ATOM   3992  CD  PRO   384      43.390  34.590  30.120  1.00  0.00            
ATOM   3993  C   PRO   384      42.400  31.830  28.300  1.00  0.00            
ATOM   3994  O   PRO   384      41.280  32.300  28.420  1.00  0.00            
ATOM   3995  N   ILE   385      42.810  31.260  27.170  1.00  0.00            
ATOM   3996  H   ILE   385      43.670  31.570  26.760  1.00  0.00            
ATOM   3997  CA  ILE   385      41.920  30.500  26.270  1.00  0.00            
ATOM   3998  CB  ILE   385      42.280  30.790  24.800  1.00  0.00            
ATOM   3999  CG1 ILE   385      42.350  32.290  24.510  1.00  0.00            
ATOM   4000  CG2 ILE   385      41.240  30.140  23.880  1.00  0.00            
ATOM   4001  CD  ILE   385      43.210  32.590  23.280  1.00  0.00            
ATOM   4002  C   ILE   385      42.110  29.010  26.600  1.00  0.00            
ATOM   4003  O   ILE   385      43.150  28.450  26.220  1.00  0.00            
ATOM   4004  N   PRO   386      41.250  28.450  27.460  1.00  0.00            
ATOM   4005  CA  PRO   386      41.490  27.180  28.170  1.00  0.00            
ATOM   4006  CB  PRO   386      40.480  27.140  29.310  1.00  0.00            
ATOM   4007  CG  PRO   386      39.980  28.580  29.400  1.00  0.00            
ATOM   4008  CD  PRO   386      39.990  29.030  27.940  1.00  0.00            
ATOM   4009  C   PRO   386      41.370  25.930  27.300  1.00  0.00            
ATOM   4010  O1  PRO   386      40.390  25.830  26.530  1.00  0.00            
ATOM   4011  O2  PRO   386      42.220  25.040  27.540  1.00  0.00            
ATOM   4012  O6  LIG   387      32.040  38.580  61.440  1.00  0.00            
ATOM   4013  H69 LIG   387      32.750  38.490  60.740  1.00  0.00            
ATOM   4014  C6  LIG   387      31.230  37.410  61.490  1.00  0.00            
ATOM   4015  C5  LIG   387      30.450  37.230  60.180  1.00  0.00            
ATOM   4016  O5  LIG   387      31.360  37.060  59.070  1.00  0.00            
ATOM   4017  C4  LIG   387      29.540  36.000  60.250  1.00  0.00            
ATOM   4018  O4  LIG   387      28.530  36.200  61.260  1.00  0.00            
ATOM   4019  H42 LIG   387      27.990  37.010  61.050  1.00  0.00            
ATOM   4020  C3  LIG   387      28.850  35.780  58.890  1.00  0.00            
ATOM   4021  O3  LIG   387      28.120  34.550  58.900  1.00  0.00            
ATOM   4022  H32 LIG   387      28.750  33.780  58.940  1.00  0.00            
ATOM   4023  C2  LIG   387      29.850  35.730  57.740  1.00  0.00            
ATOM   4024  N2  LIG   387      29.130  35.620  56.460  1.00  0.00            
ATOM   4025  H23 LIG   387      28.620  34.760  56.430  1.00  0.00            
ATOM   4026  H24 LIG   387      29.800  35.630  55.710  1.00  0.00            
ATOM   4027  H22 LIG   387      28.510  36.390  56.370  1.00  0.00            
ATOM   4028  C1  LIG   387      30.680  37.010  57.790  1.00  0.00            
ATOM   4029  O1  LIG   387      31.650  37.090  56.710  1.00  0.00            
ATOM   4030  CAH LIG   387      31.990  38.430  56.210  1.00  0.00            
ATOM   4031  CAI LIG   387      32.520  38.310  54.760  1.00  0.00            
ATOM   4032  OAJ LIG   387      33.110  39.560  54.310  1.00  0.00            
ATOM   4033  CAR LIG   387      31.420  38.050  53.720  1.00  0.00            
ATOM   4034  OAS LIG   387      30.360  37.210  54.180  1.00  0.00            
ATOM   4035  HAS LIG   387      30.740  36.310  54.420  1.00  0.00            
ATOM   4036  CAM LIG   387      33.000  39.170  57.120  1.00  0.00            
ATOM   4037  OAT LIG   387      32.350  39.640  58.310  1.00  0.00            
ATOM   4038  HAT LIG   387      31.790  40.440  58.110  1.00  0.00            
ATOM   4039  CAL LIG   387      33.560  40.430  56.500  1.00  0.00            
ATOM   4040  NAV LIG   387      34.600  41.030  57.330  1.00  0.00            
ATOM   4041  H7A LIG   387      34.230  41.250  58.230  1.00  0.00            
ATOM   4042  H7B LIG   387      34.930  41.870  56.900  1.00  0.00            
ATOM   4043  HAV LIG   387      35.360  40.380  57.430  1.00  0.00            
ATOM   4044  CAK LIG   387      34.140  40.120  55.150  1.00  0.00            
ATOM   4045  OAW LIG   387      34.550  41.360  54.540  1.00  0.00            
ATOM   4046  CAX LIG   387      35.870  41.410  53.950  1.00  0.00            
ATOM   4047  CAZ LIG   387      36.300  42.880  53.820  1.00  0.00            
ATOM   4048  OBC LIG   387      37.570  43.000  53.120  1.00  0.00            
ATOM   4049  CCY LIG   387      36.510  43.520  55.190  1.00  0.00            
ATOM   4050  OCZ LIG   387      37.800  43.220  55.770  1.00  0.00            
ATOM   4051  HCZ LIG   387      38.060  42.280  55.560  1.00  0.00            
ATOM   4052  CAY LIG   387      35.920  40.730  52.570  1.00  0.00            
ATOM   4053  OBD LIG   387      35.680  39.310  52.600  1.00  0.00            
ATOM   4054  HBD LIG   387      36.390  38.850  53.120  1.00  0.00            
ATOM   4055  CBA LIG   387      37.280  40.890  51.940  1.00  0.00            
ATOM   4056  NBE LIG   387      37.240  40.290  50.620  1.00  0.00            
ATOM   4057  H7C LIG   387      37.010  39.320  50.700  1.00  0.00            
ATOM   4058  H7D LIG   387      38.150  40.370  50.200  1.00  0.00            
ATOM   4059  HBE LIG   387      36.570  40.760  50.050  1.00  0.00            
ATOM   4060  CBB LIG   387      37.670  42.350  51.830  1.00  0.00            
ATOM   4061  OBF LIG   387      39.010  42.470  51.250  1.00  0.00            
ATOM   4062  CBG LIG   387      40.060  43.100  52.040  1.00  0.00            
ATOM   4063  CBH LIG   387      40.760  44.230  51.290  1.00  0.00            
ATOM   4064  OBI LIG   387      41.820  44.810  52.100  1.00  0.00            
ATOM   4065  CBM LIG   387      39.800  45.350  50.840  1.00  0.00            
ATOM   4066  OBN LIG   387      39.100  45.900  51.950  1.00  0.00            
ATOM   4067  HBN LIG   387      38.420  45.250  52.290  1.00  0.00            
ATOM   4068  CBL LIG   387      41.140  42.080  52.430  1.00  0.00            
ATOM   4069  OCX LIG   387      40.580  40.900  53.030  1.00  0.00            
ATOM   4070  HCX LIG   387      40.320  41.090  53.980  1.00  0.00            
ATOM   4071  CBK LIG   387      42.150  42.720  53.370  1.00  0.00            
ATOM   4072  NCW LIG   387      43.140  41.710  53.810  1.00  0.00            
ATOM   4073  H7K LIG   387      42.700  41.020  54.380  1.00  0.00            
ATOM   4074  H7L LIG   387      43.860  42.170  54.330  1.00  0.00            
ATOM   4075  HCW LIG   387      43.540  41.280  53.000  1.00  0.00            
ATOM   4076  CBJ LIG   387      42.810  43.870  52.600  1.00  0.00            
ATOM   4077  OBO LIG   387      43.860  44.520  53.370  1.00  0.00            
ATOM   4078  CBP LIG   387      43.820  45.920  53.770  1.00  0.00            
ATOM   4079  CBQ LIG   387      45.260  46.440  53.840  1.00  0.00            
ATOM   4080  OBS LIG   387      45.290  47.780  54.370  1.00  0.00            
ATOM   4081  CCK LIG   387      45.890  46.480  52.440  1.00  0.00            
ATOM   4082  OCL LIG   387      47.190  47.080  52.430  1.00  0.00            
ATOM   4083  HCL LIG   387      47.090  48.070  52.540  1.00  0.00            
ATOM   4084  CBR LIG   387      43.090  46.180  55.120  1.00  0.00            
ATOM   4085  OCV LIG   387      41.680  45.940  54.970  1.00  0.00            
ATOM   4086  HCV LIG   387      41.320  46.440  54.180  1.00  0.00            
ATOM   4087  CBV LIG   387      43.270  47.600  55.640  1.00  0.00            
ATOM   4088  NCU LIG   387      42.620  47.780  56.950  1.00  0.00            
ATOM   4089  H7I LIG   387      41.650  47.590  56.870  1.00  0.00            
ATOM   4090  H7J LIG   387      42.750  48.730  57.250  1.00  0.00            
ATOM   4091  HCU LIG   387      43.030  47.160  57.620  1.00  0.00            
ATOM   4092  CBT LIG   387      44.760  47.920  55.710  1.00  0.00            
ATOM   4093  OBU LIG   387      44.970  49.310  56.050  1.00  0.00            
ATOM   4094  CBW LIG   387      46.260  49.850  56.450  1.00  0.00            
ATOM   4095  CBX LIG   387      45.940  51.160  57.180  1.00  0.00            
ATOM   4096  OBZ LIG   387      47.150  51.910  57.470  1.00  0.00            
ATOM   4097  CCM LIG   387      45.220  50.900  58.500  1.00  0.00            
ATOM   4098  OCN LIG   387      44.960  52.160  59.130  1.00  0.00            
ATOM   4099  HCN LIG   387      45.780  52.740  59.060  1.00  0.00            
ATOM   4100  CBY LIG   387      47.240  50.160  55.270  1.00  0.00            
ATOM   4101  OCJ LIG   387      47.880  48.960  54.790  1.00  0.00            
ATOM   4102  HCJ LIG   387      48.340  48.500  55.550  1.00  0.00            
ATOM   4103  CCB LIG   387      48.390  51.090  55.640  1.00  0.00            
ATOM   4104  NCO LIG   387      49.200  51.440  54.460  1.00  0.00            
ATOM   4105  H7E LIG   387      49.600  50.600  54.090  1.00  0.00            
ATOM   4106  H7F LIG   387      49.940  52.050  54.740  1.00  0.00            
ATOM   4107  HCO LIG   387      48.630  51.880  53.770  1.00  0.00            
ATOM   4108  CCA LIG   387      47.830  52.340  56.280  1.00  0.00            
ATOM   4109  OCC LIG   387      48.900  53.200  56.720  1.00  0.00            
ATOM   4110  CCD LIG   387      48.700  54.640  56.930  1.00  0.00            
ATOM   4111  CCE LIG   387      47.840  54.950  58.180  1.00  0.00            
ATOM   4112  OCP LIG   387      46.440  54.730  57.920  1.00  0.00            
ATOM   4113  HCP LIG   387      46.170  55.130  57.040  1.00  0.00            
ATOM   4114  CCG LIG   387      47.930  56.390  58.660  1.00  0.00            
ATOM   4115  NCQ LIG   387      47.240  56.540  59.950  1.00  0.00            
ATOM   4116  H7G LIG   387      46.280  56.260  59.840  1.00  0.00            
ATOM   4117  H7H LIG   387      47.270  57.490  60.240  1.00  0.00            
ATOM   4118  HCQ LIG   387      47.670  55.950  60.630  1.00  0.00            
ATOM   4119  CCH LIG   387      49.400  56.750  58.810  1.00  0.00            
ATOM   4120  OCR LIG   387      49.550  58.090  59.290  1.00  0.00            
ATOM   4121  HCR LIG   387      49.120  58.730  58.650  1.00  0.00            
ATOM   4122  OCI LIG   387      50.040  56.640  57.520  1.00  0.00            
ATOM   4123  CCF LIG   387      50.110  55.260  57.090  1.00  0.00            
ATOM   4124  CCS LIG   387      50.940  55.190  55.810  1.00  0.00            
ATOM   4125  OCT LIG   387      51.330  53.850  55.500  1.00  0.00            
ATOM   4126  HCT LIG   387      52.080  53.570  56.100  1.00  0.00            
ATOM   4127  OW  SOL   388       5.750  12.960  11.890  1.00  0.00            
ATOM   4128  HW1 SOL   388       4.790  12.750  11.740  1.00  0.00            
ATOM   4129  HW2 SOL   388       5.850  13.920  12.170  1.00  0.00            
ATOM   4130  OW  SOL   389      15.640  15.130   7.090  1.00  0.00            
ATOM   4131  HW1 SOL   389      15.230  14.870   7.960  1.00  0.00            
ATOM   4132  HW2 SOL   389      14.940  15.180   6.380  1.00  0.00            
ATOM   4133  OW  SOL   390      17.640   6.250   8.680  1.00  0.00            
ATOM   4134  HW1 SOL   390      18.200   7.000   8.340  1.00  0.00            
ATOM   4135  HW2 SOL   390      18.050   5.890   9.520  1.00  0.00            
ATOM   4136  OW  SOL   391      11.340   7.040   6.920  1.00  0.00            
ATOM   4137  HW1 SOL   391      11.860   7.880   6.790  1.00  0.00            
ATOM   4138  HW2 SOL   391      10.850   7.090   7.790  1.00  0.00            
ATOM   4139  OW  SOL   392      17.720   5.960   2.320  1.00  0.00            
ATOM   4140  HW1 SOL   392      17.260   6.140   1.450  1.00  0.00            
ATOM   4141  HW2 SOL   392      17.270   5.190   2.780  1.00  0.00            
ATOM   4142  OW  SOL   393       7.500  11.450  10.390  1.00  0.00            
ATOM   4143  HW1 SOL   393       6.810  11.760  11.050  1.00  0.00            
ATOM   4144  HW2 SOL   393       7.930  12.240   9.960  1.00  0.00            
ATOM   4145  OW  SOL   394       8.740   7.680  18.210  1.00  0.00            
ATOM   4146  HW1 SOL   394       8.550   8.350  18.920  1.00  0.00            
ATOM   4147  HW2 SOL   394       8.990   8.150  17.360  1.00  0.00            
ATOM   4148  OW  SOL   395       6.850  10.010   6.490  1.00  0.00            
ATOM   4149  HW1 SOL   395       7.580   9.880   7.160  1.00  0.00            
ATOM   4150  HW2 SOL   395       6.120  10.560   6.900  1.00  0.00            
ATOM   4151  OW  SOL   396       7.320  11.560  18.210  1.00  0.00            
ATOM   4152  HW1 SOL   396       7.790  12.360  18.570  1.00  0.00            
ATOM   4153  HW2 SOL   396       6.430  11.840  17.830  1.00  0.00            
ATOM   4154  OW  SOL   397       3.180  14.620  10.600  1.00  0.00            
ATOM   4155  HW1 SOL   397       2.680  14.020   9.970  1.00  0.00            
ATOM   4156  HW2 SOL   397       3.920  15.080  10.110  1.00  0.00            
ATOM   4157  OW  SOL   398      14.580  15.020  13.590  1.00  0.00            
ATOM   4158  HW1 SOL   398      15.130  15.850  13.650  1.00  0.00            
ATOM   4159  HW2 SOL   398      13.840  15.060  14.260  1.00  0.00            
ATOM   4160  OW  SOL   399       4.700   3.800  14.590  1.00  0.00            
ATOM   4161  HW1 SOL   399       5.570   3.330  14.680  1.00  0.00            
ATOM   4162  HW2 SOL   399       3.950   3.160  14.770  1.00  0.00            
ATOM   4163  OW  SOL   400      16.090   4.380   7.350  1.00  0.00            
ATOM   4164  HW1 SOL   400      15.250   4.700   6.920  1.00  0.00            
ATOM   4165  HW2 SOL   400      16.520   5.150   7.840  1.00  0.00            
ATOM   4166  OW  SOL   401       2.450  16.990   5.020  1.00  0.00            
ATOM   4167  HW1 SOL   401       2.530  17.870   5.480  1.00  0.00            
ATOM   4168  HW2 SOL   401       3.140  16.920   4.300  1.00  0.00            
ATOM   4169  OW  SOL   402      11.410  13.400  16.970  1.00  0.00            
ATOM   4170  HW1 SOL   402      11.820  13.400  17.890  1.00  0.00            
ATOM   4171  HW2 SOL   402      10.860  12.580  16.850  1.00  0.00            
ATOM   4172  OW  SOL   403       3.050  10.310   9.290  1.00  0.00            
ATOM   4173  HW1 SOL   403       2.810   9.360   9.460  1.00  0.00            
ATOM   4174  HW2 SOL   403       2.540  10.890   9.930  1.00  0.00            
ATOM   4175  OW  SOL   404       5.920  17.950  14.380  1.00  0.00            
ATOM   4176  HW1 SOL   404       5.020  17.780  14.770  1.00  0.00            
ATOM   4177  HW2 SOL   404       6.240  18.860  14.650  1.00  0.00            
ATOM   4178  OW  SOL   405       5.750   9.630   1.580  1.00  0.00            
ATOM   4179  HW1 SOL   405       6.100  10.030   0.730  1.00  0.00            
ATOM   4180  HW2 SOL   405       6.250  10.020   2.360  1.00  0.00            
ATOM   4181  OW  SOL   406      16.190   1.300  14.920  1.00  0.00            
ATOM   4182  HW1 SOL   406      16.360   1.980  14.210  1.00  0.00            
ATOM   4183  HW2 SOL   406      15.860   1.760  15.750  1.00  0.00            
ATOM   4184  OW  SOL   407      18.410  17.510   3.420  1.00  0.00            
ATOM   4185  HW1 SOL   407      19.180  17.130   3.940  1.00  0.00            
ATOM   4186  HW2 SOL   407      18.630  18.440   3.140  1.00  0.00            
ATOM   4187  OW  SOL   408      16.920   9.200   6.420  1.00  0.00            
ATOM   4188  HW1 SOL   408      17.710   8.660   6.130  1.00  0.00            
ATOM   4189  HW2 SOL   408      16.620   9.790   5.670  1.00  0.00            
ATOM   4190  OW  SOL   409      16.500  11.030   4.320  1.00  0.00            
ATOM   4191  HW1 SOL   409      17.370  11.000   3.830  1.00  0.00            
ATOM   4192  HW2 SOL   409      16.550  11.720   5.050  1.00  0.00            
ATOM   4193  OW  SOL   410       6.170  13.900   7.330  1.00  0.00            
ATOM   4194  HW1 SOL   410       5.730  13.030   7.520  1.00  0.00            
ATOM   4195  HW2 SOL   410       5.970  14.180   6.390  1.00  0.00            
ATOM   4196  OW  SOL   411      12.890  12.350  14.210  1.00  0.00            
ATOM   4197  HW1 SOL   411      13.150  11.640  13.550  1.00  0.00            
ATOM   4198  HW2 SOL   411      13.480  12.310  15.010  1.00  0.00            
ATOM   4199  OW  SOL   412       8.710  -0.060   5.120  1.00  0.00            
ATOM   4200  HW1 SOL   412       9.010   0.890   5.040  1.00  0.00            
ATOM   4201  HW2 SOL   412       7.780  -0.090   5.490  1.00  0.00            
ATOM   4202  OW  SOL   413      15.830   9.890   1.740  1.00  0.00            
ATOM   4203  HW1 SOL   413      15.090   9.230   1.740  1.00  0.00            
ATOM   4204  HW2 SOL   413      15.880  10.330   2.640  1.00  0.00            
ATOM   4205  OW  SOL   414      11.860  18.090  16.060  1.00  0.00            
ATOM   4206  HW1 SOL   414      11.800  18.760  15.320  1.00  0.00            
ATOM   4207  HW2 SOL   414      11.850  17.170  15.670  1.00  0.00            
ATOM   4208  OW  SOL   415       2.780   2.960  17.720  1.00  0.00            
ATOM   4209  HW1 SOL   415       3.720   3.300  17.770  1.00  0.00            
ATOM   4210  HW2 SOL   415       2.170   3.600  18.200  1.00  0.00            
ATOM   4211  OW  SOL   416      14.650  14.180   9.470  1.00  0.00            
ATOM   4212  HW1 SOL   416      13.980  14.370  10.180  1.00  0.00            
ATOM   4213  HW2 SOL   416      14.560  13.230   9.180  1.00  0.00            
ATOM   4214  OW  SOL   417      16.470  17.530   5.870  1.00  0.00            
ATOM   4215  HW1 SOL   417      16.450  17.250   4.910  1.00  0.00            
ATOM   4216  HW2 SOL   417      16.230  16.750   6.450  1.00  0.00            
ATOM   4217  OW  SOL   418       6.050   7.130   2.690  1.00  0.00            
ATOM   4218  HW1 SOL   418       6.060   7.980   2.170  1.00  0.00            
ATOM   4219  HW2 SOL   418       5.430   7.220   3.470  1.00  0.00            
ATOM   4220  OW  SOL   419      12.790   3.630   9.340  1.00  0.00            
ATOM   4221  HW1 SOL   419      11.850   3.300   9.400  1.00  0.00            
ATOM   4222  HW2 SOL   419      13.380   3.080   9.940  1.00  0.00            
ATOM   4223  OW  SOL   420      15.850  16.690   3.160  1.00  0.00            
ATOM   4224  HW1 SOL   420      16.830  16.920   3.130  1.00  0.00            
ATOM   4225  HW2 SOL   420      15.500  16.630   2.230  1.00  0.00            
ATOM   4226  OW  SOL   421       7.960   6.130  14.500  1.00  0.00            
ATOM   4227  HW1 SOL   421       7.670   5.920  15.430  1.00  0.00            
ATOM   4228  HW2 SOL   421       7.580   5.460  13.860  1.00  0.00            
ATOM   4229  OW  SOL   422      13.910   4.790  16.770  1.00  0.00            
ATOM   4230  HW1 SOL   422      13.930   5.270  17.640  1.00  0.00            
ATOM   4231  HW2 SOL   422      14.490   3.980  16.820  1.00  0.00            
ATOM   4232  OW  SOL   423       9.540   8.840  15.820  1.00  0.00            
ATOM   4233  HW1 SOL   423      10.110   8.110  15.430  1.00  0.00            
ATOM   4234  HW2 SOL   423       9.010   9.280  15.090  1.00  0.00            
ATOM   4235  OW  SOL   424       9.960   4.090  12.270  1.00  0.00            
ATOM   4236  HW1 SOL   424       9.040   4.250  12.640  1.00  0.00            
ATOM   4237  HW2 SOL   424       9.880   3.660  11.370  1.00  0.00            
ATOM   4238  OW  SOL   425      10.560   6.980   4.250  1.00  0.00            
ATOM   4239  HW1 SOL   425      10.780   6.950   5.220  1.00  0.00            
ATOM   4240  HW2 SOL   425       9.680   6.520   4.090  1.00  0.00            
ATOM   4241  OW  SOL   426       9.040   3.710   2.170  1.00  0.00            
ATOM   4242  HW1 SOL   426       9.340   4.320   1.430  1.00  0.00            
ATOM   4243  HW2 SOL   426       8.940   2.780   1.820  1.00  0.00            
ATOM   4244  OW  SOL   427      16.960   5.750  18.290  1.00  0.00            
ATOM   4245  HW1 SOL   427      16.620   6.540  17.770  1.00  0.00            
ATOM   4246  HW2 SOL   427      17.280   5.050  17.660  1.00  0.00            
ATOM   4247  OW  SOL   428      13.900  11.590   5.650  1.00  0.00            
ATOM   4248  HW1 SOL   428      14.620  11.340   5.000  1.00  0.00            
ATOM   4249  HW2 SOL   428      13.290  12.260   5.230  1.00  0.00            
ATOM   4250  OW  SOL   429       5.510   2.480   9.000  1.00  0.00            
ATOM   4251  HW1 SOL   429       5.500   2.500  10.000  1.00  0.00            
ATOM   4252  HW2 SOL   429       5.470   3.410   8.640  1.00  0.00            
ATOM   4253  OW  SOL   430       9.910  14.480   4.760  1.00  0.00            
ATOM   4254  HW1 SOL   430       9.650  15.310   4.270  1.00  0.00            
ATOM   4255  HW2 SOL   430       9.710  14.600   5.730  1.00  0.00            
ATOM   4256  OW  SOL   431       3.620  18.140   8.610  1.00  0.00            
ATOM   4257  HW1 SOL   431       4.040  17.240   8.760  1.00  0.00            
ATOM   4258  HW2 SOL   431       4.270  18.850   8.880  1.00  0.00            
ATOM   4259  OW  SOL   432      17.980  10.550   8.700  1.00  0.00            
ATOM   4260  HW1 SOL   432      17.460  10.340   7.870  1.00  0.00            
ATOM   4261  HW2 SOL   432      17.360  10.610   9.470  1.00  0.00            
ATOM   4262  OW  SOL   433      12.230  15.350  15.090  1.00  0.00            
ATOM   4263  HW1 SOL   433      12.140  14.650  15.790  1.00  0.00            
ATOM   4264  HW2 SOL   433      11.560  15.190  14.360  1.00  0.00            
ATOM   4265  OW  SOL   434       3.430   9.440   2.880  1.00  0.00            
ATOM   4266  HW1 SOL   434       4.310   9.450   2.410  1.00  0.00            
ATOM   4267  HW2 SOL   434       3.030   8.530   2.830  1.00  0.00            
ATOM   4268  OW  SOL   435      14.820   7.480   7.260  1.00  0.00            
ATOM   4269  HW1 SOL   435      14.770   6.980   8.130  1.00  0.00            
ATOM   4270  HW2 SOL   435      15.660   8.030   7.240  1.00  0.00            
ATOM   4271  OW  SOL   436       4.860  12.470  17.360  1.00  0.00            
ATOM   4272  HW1 SOL   436       4.670  12.510  16.380  1.00  0.00            
ATOM   4273  HW2 SOL   436       4.010  12.520  17.870  1.00  0.00            
ATOM   4274  OW  SOL   437      11.130  17.810   2.190  1.00  0.00            
ATOM   4275  HW1 SOL   437      10.480  17.380   2.820  1.00  0.00            
ATOM   4276  HW2 SOL   437      11.480  17.130   1.550  1.00  0.00            
ATOM   4277  OW  SOL   438      16.390  13.880   0.820  1.00  0.00            
ATOM   4278  HW1 SOL   438      15.910  14.730   1.030  1.00  0.00            
ATOM   4279  HW2 SOL   438      15.720  13.150   0.660  1.00  0.00            
ATOM   4280  OW  SOL   439       4.940  17.010   3.520  1.00  0.00            
ATOM   4281  HW1 SOL   439       5.110  17.840   4.060  1.00  0.00            
ATOM   4282  HW2 SOL   439       5.520  17.020   2.700  1.00  0.00            
ATOM   4283  OW  SOL   440      14.210   1.230   4.360  1.00  0.00            
ATOM   4284  HW1 SOL   440      14.090   0.820   3.460  1.00  0.00            
ATOM   4285  HW2 SOL   440      15.180   1.360   4.540  1.00  0.00            
ATOM   4286  OW  SOL   441       9.390  17.030   8.980  1.00  0.00            
ATOM   4287  HW1 SOL   441      10.170  16.540   9.340  1.00  0.00            
ATOM   4288  HW2 SOL   441       8.960  16.500   8.240  1.00  0.00            
ATOM   4289  OW  SOL   442       4.110   6.850   4.600  1.00  0.00            
ATOM   4290  HW1 SOL   442       4.220   5.890   4.830  1.00  0.00            
ATOM   4291  HW2 SOL   442       3.140   7.090   4.580  1.00  0.00            
ATOM   4292  OW  SOL   443      15.160   2.370  17.260  1.00  0.00            
ATOM   4293  HW1 SOL   443      15.350   2.490  18.230  1.00  0.00            
ATOM   4294  HW2 SOL   443      14.460   1.660  17.130  1.00  0.00            
ATOM   4295  OW  SOL   444       6.190   0.560   0.940  1.00  0.00            
ATOM   4296  HW1 SOL   444       7.050   1.010   1.160  1.00  0.00            
ATOM   4297  HW2 SOL   444       5.680   1.120   0.280  1.00  0.00            
ATOM   4298  OW  SOL   445       7.760   2.890  17.470  1.00  0.00            
ATOM   4299  HW1 SOL   445       8.390   2.140  17.710  1.00  0.00            
ATOM   4300  HW2 SOL   445       6.920   2.800  18.010  1.00  0.00            
ATOM   4301  OW  SOL   446       8.860  15.250  11.900  1.00  0.00            
ATOM   4302  HW1 SOL   446       8.610  14.850  11.020  1.00  0.00            
ATOM   4303  HW2 SOL   446       9.520  14.650  12.360  1.00  0.00            
ATOM   4304  OW  SOL   447      13.430   5.890  14.300  1.00  0.00            
ATOM   4305  HW1 SOL   447      13.710   5.560  15.200  1.00  0.00            
ATOM   4306  HW2 SOL   447      13.760   6.820  14.170  1.00  0.00            
ATOM   4307  OW  SOL   448       8.250  13.940   9.420  1.00  0.00            
ATOM   4308  HW1 SOL   448       9.140  13.800   8.990  1.00  0.00            
ATOM   4309  HW2 SOL   448       7.540  13.970   8.720  1.00  0.00            
ATOM   4310  OW  SOL   449       9.280   5.110   8.950  1.00  0.00            
ATOM   4311  HW1 SOL   449       9.000   5.030   8.000  1.00  0.00            
ATOM   4312  HW2 SOL   449       9.600   4.230   9.290  1.00  0.00            
ATOM   4313  OW  SOL   450       5.070   0.370   4.550  1.00  0.00            
ATOM   4314  HW1 SOL   450       4.450   0.420   5.340  1.00  0.00            
ATOM   4315  HW2 SOL   450       4.810   1.080   3.890  1.00  0.00            
ATOM   4316  OW  SOL   451      14.400  12.120   0.370  1.00  0.00            
ATOM   4317  HW1 SOL   451      14.690  11.300   0.870  1.00  0.00            
ATOM   4318  HW2 SOL   451      13.470  12.360   0.650  1.00  0.00            
ATOM   4319  OW  SOL   452       2.850   0.380   1.950  1.00  0.00            
ATOM   4320  HW1 SOL   452       3.470   1.150   1.960  1.00  0.00            
ATOM   4321  HW2 SOL   452       3.280  -0.400   2.400  1.00  0.00            
ATOM   4322  OW  SOL   453       9.670   2.520   4.810  1.00  0.00            
ATOM   4323  HW1 SOL   453       9.180   2.830   4.000  1.00  0.00            
ATOM   4324  HW2 SOL   453      10.640   2.750   4.720  1.00  0.00            
ATOM   4325  OW  SOL   454      10.810   6.820  14.540  1.00  0.00            
ATOM   4326  HW1 SOL   454      10.040   6.180  14.550  1.00  0.00            
ATOM   4327  HW2 SOL   454      11.670   6.310  14.470  1.00  0.00            
ATOM   4328  OW  SOL   455      12.230  15.680   7.920  1.00  0.00            
ATOM   4329  HW1 SOL   455      12.340  16.400   7.240  1.00  0.00            
ATOM   4330  HW2 SOL   455      12.920  15.780   8.630  1.00  0.00            
ATOM   4331  OW  SOL   456       4.730  11.510   7.470  1.00  0.00            
ATOM   4332  HW1 SOL   456       4.170  11.120   8.200  1.00  0.00            
ATOM   4333  HW2 SOL   456       4.280  11.340   6.590  1.00  0.00            
ATOM   4334  OW  SOL   457      12.590  17.920   6.110  1.00  0.00            
ATOM   4335  HW1 SOL   457      13.150  18.550   5.580  1.00  0.00            
ATOM   4336  HW2 SOL   457      11.850  18.420   6.560  1.00  0.00            
ATOM   4337  OW  SOL   458      10.070   5.460   0.330  1.00  0.00            
ATOM   4338  HW1 SOL   458      10.070   5.260  -0.650  1.00  0.00            
ATOM   4339  HW2 SOL   458      11.010   5.430   0.670  1.00  0.00            
ATOM   4340  OW  SOL   459       5.530   2.340  11.780  1.00  0.00            
ATOM   4341  HW1 SOL   459       6.000   1.470  11.950  1.00  0.00            
ATOM   4342  HW2 SOL   459       4.670   2.360  12.300  1.00  0.00            
ATOM   4343  OW  SOL   460       8.650   4.620   6.360  1.00  0.00            
ATOM   4344  HW1 SOL   460       8.270   5.180   5.630  1.00  0.00            
ATOM   4345  HW2 SOL   460       9.000   3.760   5.980  1.00  0.00            
ATOM   4346  OW  SOL   461       9.530   0.540   7.840  1.00  0.00            
ATOM   4347  HW1 SOL   461       9.610   0.270   6.890  1.00  0.00            
ATOM   4348  HW2 SOL   461       9.760  -0.230   8.430  1.00  0.00            
ATOM   4349  OW  SOL   462      14.410  11.570   8.590  1.00  0.00            
ATOM   4350  HW1 SOL   462      13.730  10.860   8.760  1.00  0.00            
ATOM   4351  HW2 SOL   462      14.540  11.690   7.610  1.00  0.00            
ATOM   4352  OW  SOL   463      14.500   6.100   9.760  1.00  0.00            
ATOM   4353  HW1 SOL   463      13.950   5.270   9.700  1.00  0.00            
ATOM   4354  HW2 SOL   463      15.190   6.000  10.480  1.00  0.00            
ATOM   4355  OW  SOL   464      18.480   8.060   3.860  1.00  0.00            
ATOM   4356  HW1 SOL   464      19.060   7.600   4.530  1.00  0.00            
ATOM   4357  HW2 SOL   464      18.160   7.410   3.180  1.00  0.00            
ATOM   4358  OW  SOL   465       5.360  13.970   1.630  1.00  0.00            
ATOM   4359  HW1 SOL   465       5.010  13.750   2.540  1.00  0.00            
ATOM   4360  HW2 SOL   465       4.670  13.750   0.940  1.00  0.00            
ATOM   4361  OW  SOL   466      16.810  12.690   6.400  1.00  0.00            
ATOM   4362  HW1 SOL   466      17.800  12.670   6.550  1.00  0.00            
ATOM   4363  HW2 SOL   466      16.460  13.590   6.640  1.00  0.00            
ATOM   4364  OW  SOL   467      14.190   5.880   0.800  1.00  0.00            
ATOM   4365  HW1 SOL   467      13.510   5.700   1.520  1.00  0.00            
ATOM   4366  HW2 SOL   467      14.650   5.030   0.560  1.00  0.00            
ATOM   4367  OW  SOL   468       4.660   2.470   2.840  1.00  0.00            
ATOM   4368  HW1 SOL   468       5.630   2.240   2.830  1.00  0.00            
ATOM   4369  HW2 SOL   468       4.530   3.390   2.480  1.00  0.00            
ATOM   4370  OW  SOL   469      17.520  12.430  15.580  1.00  0.00            
ATOM   4371  HW1 SOL   469      18.420  12.000  15.460  1.00  0.00            
ATOM   4372  HW2 SOL   469      17.640  13.360  15.930  1.00  0.00            
ATOM   4373  OW  SOL   470      10.520  13.530  13.380  1.00  0.00            
ATOM   4374  HW1 SOL   470       9.690  13.220  13.860  1.00  0.00            
ATOM   4375  HW2 SOL   470      11.310  13.090  13.800  1.00  0.00            
ATOM   4376  OW  SOL   471      16.060  16.500  16.550  1.00  0.00            
ATOM   4377  HW1 SOL   471      15.980  16.740  15.590  1.00  0.00            
ATOM   4378  HW2 SOL   471      16.870  15.930  16.680  1.00  0.00            
ATOM   4379  OW  SOL   472      11.370  12.220  11.040  1.00  0.00            
ATOM   4380  HW1 SOL   472      10.730  12.520  11.750  1.00  0.00            
ATOM   4381  HW2 SOL   472      11.030  12.500  10.140  1.00  0.00            
ATOM   4382  OW  SOL   473      16.250  10.970  10.780  1.00  0.00            
ATOM   4383  HW1 SOL   473      16.190  11.620  11.550  1.00  0.00            
ATOM   4384  HW2 SOL   473      15.490  11.140  10.150  1.00  0.00            
ATOM   4385  OW  SOL   474       9.170   1.210  14.020  1.00  0.00            
ATOM   4386  HW1 SOL   474       9.300   0.870  13.090  1.00  0.00            
ATOM   4387  HW2 SOL   474      10.040   1.510  14.400  1.00  0.00            
ATOM   4388  OW  SOL   475       9.860  11.150  17.180  1.00  0.00            
ATOM   4389  HW1 SOL   475       8.920  11.340  17.480  1.00  0.00            
ATOM   4390  HW2 SOL   475       9.870  10.320  16.620  1.00  0.00            
ATOM   4391  OW  SOL   476       7.150  10.630   3.750  1.00  0.00            
ATOM   4392  HW1 SOL   476       6.940  10.430   4.700  1.00  0.00            
ATOM   4393  HW2 SOL   476       7.940  10.090   3.460  1.00  0.00            
ATOM   4394  OW  SOL   477       4.210   8.220  12.420  1.00  0.00            
ATOM   4395  HW1 SOL   477       4.910   8.400  13.110  1.00  0.00            
ATOM   4396  HW2 SOL   477       3.870   7.280  12.530  1.00  0.00            
ATOM   4397  OW  SOL   478      12.640   3.750  12.770  1.00  0.00            
ATOM   4398  HW1 SOL   478      13.030   4.550  13.240  1.00  0.00            
ATOM   4399  HW2 SOL   478      11.690   3.940  12.520  1.00  0.00            
ATOM   4400  OW  SOL   479       3.490  11.050   5.090  1.00  0.00            
ATOM   4401  HW1 SOL   479       3.100  11.890   4.710  1.00  0.00            
ATOM   4402  HW2 SOL   479       3.530  10.350   4.370  1.00  0.00            
ATOM   4403  OW  SOL   480       5.480   5.310   8.630  1.00  0.00            
ATOM   4404  HW1 SOL   480       5.580   5.940   7.860  1.00  0.00            
ATOM   4405  HW2 SOL   480       6.110   5.580   9.360  1.00  0.00            
ATOM   4406  OW  SOL   481      12.370  13.490   4.100  1.00  0.00            
ATOM   4407  HW1 SOL   481      13.010  14.230   4.320  1.00  0.00            
ATOM   4408  HW2 SOL   481      11.450  13.750   4.380  1.00  0.00            
ATOM   4409  OW  SOL   482      12.870  14.610  11.470  1.00  0.00            
ATOM   4410  HW1 SOL   482      13.440  14.660  12.280  1.00  0.00            
ATOM   4411  HW2 SOL   482      12.320  13.780  11.490  1.00  0.00            
ATOM   4412  OW  SOL   483      15.730   6.290   4.850  1.00  0.00            
ATOM   4413  HW1 SOL   483      15.220   6.690   5.610  1.00  0.00            
ATOM   4414  HW2 SOL   483      16.190   7.020   4.340  1.00  0.00            
ATOM   4415  OW  SOL   484       3.650  15.040  13.250  1.00  0.00            
ATOM   4416  HW1 SOL   484       3.330  14.960  12.310  1.00  0.00            
ATOM   4417  HW2 SOL   484       4.590  15.390  13.250  1.00  0.00            
ATOM   4418  OW  SOL   485       4.440   7.460  16.110  1.00  0.00            
ATOM   4419  HW1 SOL   485       5.060   7.890  15.450  1.00  0.00            
ATOM   4420  HW2 SOL   485       4.300   6.510  15.860  1.00  0.00            
ATOM   4421  OW  SOL   486      16.090   7.870  16.840  1.00  0.00            
ATOM   4422  HW1 SOL   486      15.180   8.280  16.800  1.00  0.00            
ATOM   4423  HW2 SOL   486      16.660   8.260  16.110  1.00  0.00            
ATOM   4424  OW  SOL   487      10.300   1.230  17.500  1.00  0.00            
ATOM   4425  HW1 SOL   487      10.670   2.140  17.320  1.00  0.00            
ATOM   4426  HW2 SOL   487      10.560   0.610  16.760  1.00  0.00            
ATOM   4427  OW  SOL   488       4.980   0.820  17.540  1.00  0.00            
ATOM   4428  HW1 SOL   488       4.830  -0.040  17.060  1.00  0.00            
ATOM   4429  HW2 SOL   488       4.200   1.430  17.390  1.00  0.00            
ATOM   4430  OW  SOL   489       6.090   8.710  10.440  1.00  0.00            
ATOM   4431  HW1 SOL   489       6.200   9.690  10.240  1.00  0.00            
ATOM   4432  HW2 SOL   489       5.310   8.590  11.050  1.00  0.00            
ATOM   4433  OW  SOL   490      13.440   8.610  10.180  1.00  0.00            
ATOM   4434  HW1 SOL   490      12.500   8.500   9.840  1.00  0.00            
ATOM   4435  HW2 SOL   490      13.930   7.740  10.100  1.00  0.00            
ATOM   4436  OW  SOL   491      12.140   5.310   2.630  1.00  0.00            
ATOM   4437  HW1 SOL   491      12.280   4.500   3.190  1.00  0.00            
ATOM   4438  HW2 SOL   491      11.540   5.950   3.100  1.00  0.00            
ATOM   4439  OW  SOL   492       7.230   6.260  10.530  1.00  0.00            
ATOM   4440  HW1 SOL   492       8.000   6.090   9.920  1.00  0.00            
ATOM   4441  HW2 SOL   492       6.910   7.200  10.430  1.00  0.00            
ATOM   4442  OW  SOL   493      17.360   9.610  18.580  1.00  0.00            
ATOM   4443  HW1 SOL   493      16.950   8.920  17.990  1.00  0.00            
ATOM   4444  HW2 SOL   493      16.750   9.800  19.350  1.00  0.00            
ATOM   4445  OW  SOL   494       3.200   0.880   6.390  1.00  0.00            
ATOM   4446  HW1 SOL   494       2.890   1.750   6.760  1.00  0.00            
ATOM   4447  HW2 SOL   494       2.600   0.150   6.720  1.00  0.00            
ATOM   4448  OW  SOL   495      16.250   3.890   3.640  1.00  0.00            
ATOM   4449  HW1 SOL   495      16.520   3.150   4.260  1.00  0.00            
ATOM   4450  HW2 SOL   495      15.940   4.680   4.170  1.00  0.00            
ATOM   4451  OW  SOL   496      10.290   7.570   9.570  1.00  0.00            
ATOM   4452  HW1 SOL   496      10.210   7.780  10.540  1.00  0.00            
ATOM   4453  HW2 SOL   496       9.990   6.630   9.410  1.00  0.00            
ATOM   4454  OW  SOL   497       9.900  15.700  17.160  1.00  0.00            
ATOM   4455  HW1 SOL   497       9.620  16.120  16.300  1.00  0.00            
ATOM   4456  HW2 SOL   497      10.310  14.800  16.980  1.00  0.00            
ATOM   4457  OW  SOL   498      18.480  15.070  16.070  1.00  0.00            
ATOM   4458  HW1 SOL   498      18.670  15.330  15.120  1.00  0.00            
ATOM   4459  HW2 SOL   498      19.320  15.160  16.610  1.00  0.00            
ATOM   4460  OW  SOL   499       3.870   8.860  18.340  1.00  0.00            
ATOM   4461  HW1 SOL   499       4.730   9.210  18.690  1.00  0.00            
ATOM   4462  HW2 SOL   499       4.030   8.350  17.490  1.00  0.00            
ATOM   4463  OW  SOL   500      15.390   2.610   1.360  1.00  0.00            
ATOM   4464  HW1 SOL   500      14.870   1.790   1.610  1.00  0.00            
ATOM   4465  HW2 SOL   500      15.700   3.080   2.180  1.00  0.00            
ATOM   4466  OW  SOL   501      13.030   8.330   0.450  1.00  0.00            
ATOM   4467  HW1 SOL   501      13.460   7.430   0.470  1.00  0.00            
ATOM   4468  HW2 SOL   501      13.130   8.720  -0.460  1.00  0.00            
ATOM   4469  OW  SOL   502      10.720  13.370   8.500  1.00  0.00            
ATOM   4470  HW1 SOL   502      10.770  12.590   7.880  1.00  0.00            
ATOM   4471  HW2 SOL   502      11.320  14.100   8.170  1.00  0.00            
ATOM   4472  OW  SOL   503       3.400   4.760  10.360  1.00  0.00            
ATOM   4473  HW1 SOL   503       2.730   4.200   9.870  1.00  0.00            
ATOM   4474  HW2 SOL   503       4.120   5.040   9.740  1.00  0.00            
ATOM   4475  OW  SOL   504       5.180   4.140  18.160  1.00  0.00            
ATOM   4476  HW1 SOL   504       4.950   4.580  19.030  1.00  0.00            
ATOM   4477  HW2 SOL   504       5.790   4.740  17.630  1.00  0.00            
ATOM   4478  OW  SOL   505      11.370   3.750  16.960  1.00  0.00            
ATOM   4479  HW1 SOL   505      10.840   4.350  17.550  1.00  0.00            
ATOM   4480  HW2 SOL   505      12.290   4.130  16.830  1.00  0.00            
ATOM   4481  OW  SOL   506      11.640   2.130  14.770  1.00  0.00            
ATOM   4482  HW1 SOL   506      11.500   2.770  15.530  1.00  0.00            
ATOM   4483  HW2 SOL   506      12.040   2.610  14.000  1.00  0.00            
ATOM   4484  OW  SOL   507       5.060  15.780   9.040  1.00  0.00            
ATOM   4485  HW1 SOL   507       5.730  16.480   9.290  1.00  0.00            
ATOM   4486  HW2 SOL   507       5.480  15.110   8.440  1.00  0.00            
ATOM   4487  OW  SOL   508       9.760   7.940  12.220  1.00  0.00            
ATOM   4488  HW1 SOL   508      10.340   7.690  13.000  1.00  0.00            
ATOM   4489  HW2 SOL   508       8.840   7.560  12.360  1.00  0.00            
ATOM   4490  OW  SOL   509      13.790   9.360  16.530  1.00  0.00            
ATOM   4491  HW1 SOL   509      14.010  10.330  16.540  1.00  0.00            
ATOM   4492  HW2 SOL   509      13.740   9.030  15.590  1.00  0.00            
ATOM   4493  OW  SOL   510       8.180   5.750   3.770  1.00  0.00            
ATOM   4494  HW1 SOL   510       8.400   4.960   3.200  1.00  0.00            
ATOM   4495  HW2 SOL   510       7.430   6.270   3.360  1.00  0.00            
ATOM   4496  OW  SOL   511      16.400   6.030  11.840  1.00  0.00            
ATOM   4497  HW1 SOL   511      16.240   5.410  12.600  1.00  0.00            
ATOM   4498  HW2 SOL   511      17.300   5.840  11.440  1.00  0.00            
ATOM   4499  OW  SOL   512       7.140   4.470  12.540  1.00  0.00            
ATOM   4500  HW1 SOL   512       6.530   3.710  12.330  1.00  0.00            
ATOM   4501  HW2 SOL   512       7.090   5.150  11.820  1.00  0.00            
ATOM   4502  OW  SOL   513       9.210  16.800  14.660  1.00  0.00            
ATOM   4503  HW1 SOL   513       8.990  16.310  13.820  1.00  0.00            
ATOM   4504  HW2 SOL   513       9.150  17.790  14.500  1.00  0.00            
ATOM   4505  OW  SOL   514       4.460   5.000   2.060  1.00  0.00            
ATOM   4506  HW1 SOL   514       5.140   5.700   2.260  1.00  0.00            
ATOM   4507  HW2 SOL   514       3.550   5.340   2.320  1.00  0.00            
ATOM   4508  OW  SOL   515       2.240  10.980  14.470  1.00  0.00            
ATOM   4509  HW1 SOL   515       2.020  10.350  15.210  1.00  0.00            
ATOM   4510  HW2 SOL   515       2.240  10.470  13.600  1.00  0.00            
ATOM   4511  OW  SOL   516      13.160  10.450  12.160  1.00  0.00            
ATOM   4512  HW1 SOL   516      13.400   9.760  11.480  1.00  0.00            
ATOM   4513  HW2 SOL   516      12.490  11.080  11.780  1.00  0.00            
ATOM   4514  OW  SOL   517      12.860   8.370   3.250  1.00  0.00            
ATOM   4515  HW1 SOL   517      12.140   7.850   3.710  1.00  0.00            
ATOM   4516  HW2 SOL   517      12.840   8.160   2.270  1.00  0.00            
ATOM   4517  OW  SOL   518      17.820  17.280  11.580  1.00  0.00            
ATOM   4518  HW1 SOL   518      18.430  17.620  10.860  1.00  0.00            
ATOM   4519  HW2 SOL   518      17.500  16.360  11.330  1.00  0.00            
ATOM   4520  OW  SOL   519      12.420  17.340  11.060  1.00  0.00            
ATOM   4521  HW1 SOL   519      13.280  17.620  10.620  1.00  0.00            
ATOM   4522  HW2 SOL   519      12.470  16.370  11.290  1.00  0.00            
ATOM   4523  OW  SOL   520       6.790  16.790  17.310  1.00  0.00            
ATOM   4524  HW1 SOL   520       6.090  17.500  17.380  1.00  0.00            
ATOM   4525  HW2 SOL   520       7.350  16.960  16.500  1.00  0.00            
ATOM   4526  OW  SOL   521       9.150   0.980   1.360  1.00  0.00            
ATOM   4527  HW1 SOL   521       9.360   0.780   0.400  1.00  0.00            
ATOM   4528  HW2 SOL   521       9.450   0.230   1.930  1.00  0.00            
ATOM   4529  OW  SOL   522      17.080   1.540   4.900  1.00  0.00            
ATOM   4530  HW1 SOL   522      17.880   1.550   4.310  1.00  0.00            
ATOM   4531  HW2 SOL   522      17.080   0.700   5.450  1.00  0.00            
ATOM   4532  OW  SOL   523      13.910  15.700   4.880  1.00  0.00            
ATOM   4533  HW1 SOL   523      14.600  16.020   4.230  1.00  0.00            
ATOM   4534  HW2 SOL   523      13.400  16.480   5.230  1.00  0.00            
ATOM   4535  OW  SOL   524      12.840   9.310   6.700  1.00  0.00            
ATOM   4536  HW1 SOL   524      13.570   8.640   6.870  1.00  0.00            
ATOM   4537  HW2 SOL   524      13.210  10.110   6.240  1.00  0.00            
ATOM   4538  OW  SOL   525       7.970  12.830  14.210  1.00  0.00            
ATOM   4539  HW1 SOL   525       7.720  13.260  15.080  1.00  0.00            
ATOM   4540  HW2 SOL   525       7.210  12.900  13.570  1.00  0.00            
ATOM   4541  OW  SOL   526       6.930  16.230   1.650  1.00  0.00            
ATOM   4542  HW1 SOL   526       7.650  16.330   0.960  1.00  0.00            
ATOM   4543  HW2 SOL   526       6.570  15.300   1.620  1.00  0.00            
ATOM   4544  OW  SOL   527      16.160  17.320  13.860  1.00  0.00            
ATOM   4545  HW1 SOL   527      16.730  17.300  13.040  1.00  0.00            
ATOM   4546  HW2 SOL   527      16.020  18.260  14.150  1.00  0.00            
ATOM   4547  OW  SOL   528      18.440   1.370   9.690  1.00  0.00            
ATOM   4548  HW1 SOL   528      18.750   0.590   9.150  1.00  0.00            
ATOM   4549  HW2 SOL   528      17.550   1.680   9.340  1.00  0.00            
ATOM   4550  OW  SOL   529       2.450   3.400   7.240  1.00  0.00            
ATOM   4551  HW1 SOL   529       1.720   3.990   6.900  1.00  0.00            
ATOM   4552  HW2 SOL   529       2.240   3.100   8.170  1.00  0.00            
ATOM   4553  OW  SOL   530      11.980  16.030  83.720  1.00  0.00            
ATOM   4554  HW1 SOL   530      11.990  15.100  84.070  1.00  0.00            
ATOM   4555  HW2 SOL   530      12.060  16.010  82.720  1.00  0.00            
ATOM   4556  OW  SOL   531       8.280  10.140  13.770  1.00  0.00            
ATOM   4557  HW1 SOL   531       8.690  10.010  12.870  1.00  0.00            
ATOM   4558  HW2 SOL   531       8.190  11.120  13.960  1.00  0.00            
ATOM   4559  OW  SOL   532       9.240   9.170   2.900  1.00  0.00            
ATOM   4560  HW1 SOL   532       9.860   9.530   2.210  1.00  0.00            
ATOM   4561  HW2 SOL   532       9.680   8.430   3.400  1.00  0.00            
ATOM   4562  OW  SOL   533      14.820  16.370   0.600  1.00  0.00            
ATOM   4563  HW1 SOL   533      13.830  16.240   0.550  1.00  0.00            
ATOM   4564  HW2 SOL   533      15.210  16.280  -0.320  1.00  0.00            
ATOM   4565  OW  SOL   534       4.220  12.830  14.800  1.00  0.00            
ATOM   4566  HW1 SOL   534       4.020  13.700  14.340  1.00  0.00            
ATOM   4567  HW2 SOL   534       3.450  12.210  14.690  1.00  0.00            
ATOM   4568  OW  SOL   535      16.140  12.830  12.870  1.00  0.00            
ATOM   4569  HW1 SOL   535      16.740  12.620  13.650  1.00  0.00            
ATOM   4570  HW2 SOL   535      15.470  13.520  13.150  1.00  0.00            
ATOM   4571  OW  SOL   536      10.630  11.050   7.080  1.00  0.00            
ATOM   4572  HW1 SOL   536       9.870  10.570   7.520  1.00  0.00            
ATOM   4573  HW2 SOL   536      11.340  10.380   6.840  1.00  0.00            
ATOM   4574  OW  SOL   537      10.190   2.520   9.730  1.00  0.00            
ATOM   4575  HW1 SOL   537       9.970   2.050   8.870  1.00  0.00            
ATOM   4576  HW2 SOL   537      10.140   1.870  10.490  1.00  0.00            
ATOM   4577  OW  SOL   538       5.900  14.750   4.770  1.00  0.00            
ATOM   4578  HW1 SOL   538       6.550  14.360   4.130  1.00  0.00            
ATOM   4579  HW2 SOL   538       5.470  15.560   4.360  1.00  0.00            
ATOM   4580  OW  SOL   539      17.310   4.000  13.810  1.00  0.00            
ATOM   4581  HW1 SOL   539      18.010   4.720  13.830  1.00  0.00            
ATOM   4582  HW2 SOL   539      17.620   3.250  13.230  1.00  0.00            
ATOM   4583  OW  SOL   540       6.820   2.030  14.980  1.00  0.00            
ATOM   4584  HW1 SOL   540       7.690   1.810  14.530  1.00  0.00            
ATOM   4585  HW2 SOL   540       6.990   2.370  15.900  1.00  0.00            
ATOM   4586  OW  SOL   541      14.240   8.570  13.930  1.00  0.00            
ATOM   4587  HW1 SOL   541      13.680   9.200  13.390  1.00  0.00            
ATOM   4588  HW2 SOL   541      15.170   8.580  13.580  1.00  0.00            
ATOM   4589  OW  SOL   542      11.930  13.560   1.260  1.00  0.00            
ATOM   4590  HW1 SOL   542      10.980  13.310   1.080  1.00  0.00            
ATOM   4591  HW2 SOL   542      12.140  13.400   2.220  1.00  0.00            
ATOM   4592  OW  SOL   543       6.280   8.310  14.240  1.00  0.00            
ATOM   4593  HW1 SOL   543       6.850   9.130  14.120  1.00  0.00            
ATOM   4594  HW2 SOL   543       6.880   7.510  14.330  1.00  0.00            
ATOM   4595  OW  SOL   544      14.860  17.900   9.860  1.00  0.00            
ATOM   4596  HW1 SOL   544      15.060  18.550   9.130  1.00  0.00            
ATOM   4597  HW2 SOL   544      15.720  17.530  10.230  1.00  0.00            
ATOM   4598  OW  SOL   545       7.290   5.600  17.080  1.00  0.00            
ATOM   4599  HW1 SOL   545       7.740   6.340  17.580  1.00  0.00            
ATOM   4600  HW2 SOL   545       7.750   4.740  17.290  1.00  0.00            
ATOM   4601  OW  SOL   546      14.750  11.970  16.330  1.00  0.00            
ATOM   4602  HW1 SOL   546      14.580  12.100  17.310  1.00  0.00            
ATOM   4603  HW2 SOL   546      15.710  12.160  16.140  1.00  0.00            
ATOM   4604  OW  SOL   547      16.670   8.770  12.540  1.00  0.00            
ATOM   4605  HW1 SOL   547      16.580   7.860  12.150  1.00  0.00            
ATOM   4606  HW2 SOL   547      16.530   9.460  11.830  1.00  0.00            
ATOM   4607  OW  SOL   548      12.340   3.260   4.540  1.00  0.00            
ATOM   4608  HW1 SOL   548      13.010   2.520   4.460  1.00  0.00            
ATOM   4609  HW2 SOL   548      12.540   3.800   5.350  1.00  0.00            
ATOM   4610  OW  SOL   549       5.760   7.380   6.750  1.00  0.00            
ATOM   4611  HW1 SOL   549       6.250   8.250   6.690  1.00  0.00            
ATOM   4612  HW2 SOL   549       5.260   7.210   5.900  1.00  0.00            
ATOM   4613  OW  SOL   550      17.540   3.730  16.550  1.00  0.00            
ATOM   4614  HW1 SOL   550      17.420   3.850  15.570  1.00  0.00            
ATOM   4615  HW2 SOL   550      16.870   3.070  16.890  1.00  0.00            
ATOM   4616  OW  SOL   551      17.580   9.330  15.080  1.00  0.00            
ATOM   4617  HW1 SOL   551      17.400  10.290  15.300  1.00  0.00            
ATOM   4618  HW2 SOL   551      17.350   9.160  14.120  1.00  0.00            
ATOM   4619  OW  SOL   552       9.120  13.860   0.640  1.00  0.00            
ATOM   4620  HW1 SOL   552       8.550  13.970   1.450  1.00  0.00            
ATOM   4621  HW2 SOL   552       8.670  14.260  -0.150  1.00  0.00            
ATOM   4622  OW  SOL   553       6.700  17.900   9.410  1.00  0.00            
ATOM   4623  HW1 SOL   553       6.440  18.840   9.200  1.00  0.00            
ATOM   4624  HW2 SOL   553       7.690  17.790   9.300  1.00  0.00            
ATOM   4625  OW  SOL   554      14.190  18.480  17.380  1.00  0.00            
ATOM   4626  HW1 SOL   554      13.300  18.320  16.960  1.00  0.00            
ATOM   4627  HW2 SOL   554      14.830  17.780  17.080  1.00  0.00            
ATOM   4628  OW  SOL   555       8.720   9.720   8.550  1.00  0.00            
ATOM   4629  HW1 SOL   555       9.210   8.920   8.910  1.00  0.00            
ATOM   4630  HW2 SOL   555       8.270  10.210   9.300  1.00  0.00            
ATOM   4631  OW  SOL   556      10.890  10.020   0.930  1.00  0.00            
ATOM   4632  HW1 SOL   556      10.800  10.560   0.100  1.00  0.00            
ATOM   4633  HW2 SOL   556      11.740   9.490   0.890  1.00  0.00            
ATOM   4634  OW  SOL   557      18.450  15.550   8.460  1.00  0.00            
ATOM   4635  HW1 SOL   557      17.680  15.450   7.830  1.00  0.00            
ATOM   4636  HW2 SOL   557      18.380  14.850   9.170  1.00  0.00            
ATOM   4637  OW  SOL   558       6.940  14.120  16.420  1.00  0.00            
ATOM   4638  HW1 SOL   558       6.140  13.580  16.670  1.00  0.00            
ATOM   4639  HW2 SOL   558       6.840  15.050  16.760  1.00  0.00            
ATOM   4640  OW  SOL   559      18.230   1.910  12.430  1.00  0.00            
ATOM   4641  HW1 SOL   559      17.840   1.040  12.740  1.00  0.00            
ATOM   4642  HW2 SOL   559      18.440   1.850  11.450  1.00  0.00            
ATOM   4643  OW  SOL   560       4.200   4.250   5.200  1.00  0.00            
ATOM   4644  HW1 SOL   560       4.490   3.490   4.610  1.00  0.00            
ATOM   4645  HW2 SOL   560       3.770   3.880   6.020  1.00  0.00            
ATOM   4646  OW  SOL   561      16.930  14.800  10.950  1.00  0.00            
ATOM   4647  HW1 SOL   561      16.130  14.630  10.380  1.00  0.00            
ATOM   4648  HW2 SOL   561      16.990  14.090  11.650  1.00  0.00            
ATOM   4649  OW  SOL   562       3.490   5.610  12.950  1.00  0.00            
ATOM   4650  HW1 SOL   562       4.040   4.990  13.510  1.00  0.00            
ATOM   4651  HW2 SOL   562       3.460   5.280  12.010  1.00  0.00            
ATOM   4652  OW  SOL   563       8.280  15.800   6.790  1.00  0.00            
ATOM   4653  HW1 SOL   563       8.050  16.510   6.130  1.00  0.00            
ATOM   4654  HW2 SOL   563       7.510  15.170   6.880  1.00  0.00            
ATOM   4655  OW  SOL   564      14.290   2.210  11.130  1.00  0.00            
ATOM   4656  HW1 SOL   564      14.180   1.240  11.340  1.00  0.00            
ATOM   4657  HW2 SOL   564      13.820   2.760  11.820  1.00  0.00            
ATOM   4658  OW  SOL   565      10.030   0.430  11.530  1.00  0.00            
ATOM   4659  HW1 SOL   565       9.560  -0.260  10.980  1.00  0.00            
ATOM   4660  HW2 SOL   565      10.930   0.080  11.780  1.00  0.00            
ATOM   4661  OW  SOL   566       7.860  13.290   3.330  1.00  0.00            
ATOM   4662  HW1 SOL   566       7.590  12.370   3.600  1.00  0.00            
ATOM   4663  HW2 SOL   566       8.660  13.570   3.860  1.00  0.00            
ATOM   4664  OW  SOL   567       6.310  15.640  12.870  1.00  0.00            
ATOM   4665  HW1 SOL   567       6.260  16.480  13.410  1.00  0.00            
ATOM   4666  HW2 SOL   567       7.230  15.550  12.480  1.00  0.00            
ATOM   4667  OW  SOL   568      13.630   0.440   1.710  1.00  0.00            
ATOM   4668  HW1 SOL   568      13.920  -0.080   0.900  1.00  0.00            
ATOM   4669  HW2 SOL   568      12.750   0.080   2.020  1.00  0.00            
ATOM   4670  OW  SOL   569      12.950   4.690   6.800  1.00  0.00            
ATOM   4671  HW1 SOL   569      12.410   5.530   6.820  1.00  0.00            
ATOM   4672  HW2 SOL   569      12.920   4.250   7.700  1.00  0.00            
ATOM   4673  OW  SOL   570      15.990   2.080   8.870  1.00  0.00            
ATOM   4674  HW1 SOL   570      15.350   2.230   9.620  1.00  0.00            
ATOM   4675  HW2 SOL   570      15.950   2.860   8.240  1.00  0.00            
ATOM   4676  OW  SOL   571       8.920  16.730   3.540  1.00  0.00            
ATOM   4677  HW1 SOL   571       8.160  16.580   2.910  1.00  0.00            
ATOM   4678  HW2 SOL   571       8.710  17.480   4.150  1.00  0.00            
ATOM   4679  OW  SOL   572       5.750  12.950  30.550  1.00  0.00            
ATOM   4680  HW1 SOL   572       4.830  12.770  30.230  1.00  0.00            
ATOM   4681  HW2 SOL   572       5.850  13.930  30.770  1.00  0.00            
ATOM   4682  OW  SOL   573      15.670  15.150  25.710  1.00  0.00            
ATOM   4683  HW1 SOL   573      15.230  14.880  26.570  1.00  0.00            
ATOM   4684  HW2 SOL   573      14.970  15.220  24.990  1.00  0.00            
ATOM   4685  OW  SOL   574      17.640   6.250  27.310  1.00  0.00            
ATOM   4686  HW1 SOL   574      18.200   7.000  26.960  1.00  0.00            
ATOM   4687  HW2 SOL   574      18.050   5.890  28.150  1.00  0.00            
ATOM   4688  OW  SOL   575      11.350   7.030  25.560  1.00  0.00            
ATOM   4689  HW1 SOL   575      11.870   7.880  25.410  1.00  0.00            
ATOM   4690  HW2 SOL   575      10.840   7.110  26.420  1.00  0.00            
ATOM   4691  OW  SOL   576      17.730   5.990  20.860  1.00  0.00            
ATOM   4692  HW1 SOL   576      17.470   5.960  19.900  1.00  0.00            
ATOM   4693  HW2 SOL   576      17.360   5.190  21.330  1.00  0.00            
ATOM   4694  OW  SOL   577       7.550  11.470  29.060  1.00  0.00            
ATOM   4695  HW1 SOL   577       6.850  11.750  29.710  1.00  0.00            
ATOM   4696  HW2 SOL   577       7.920  12.270  28.590  1.00  0.00            
ATOM   4697  OW  SOL   578       8.750   7.680  36.830  1.00  0.00            
ATOM   4698  HW1 SOL   578       8.630   8.360  37.560  1.00  0.00            
ATOM   4699  HW2 SOL   578       9.000   8.140  35.980  1.00  0.00            
ATOM   4700  OW  SOL   579       6.850   9.980  25.140  1.00  0.00            
ATOM   4701  HW1 SOL   579       7.570   9.890  25.830  1.00  0.00            
ATOM   4702  HW2 SOL   579       6.110  10.550  25.500  1.00  0.00            
ATOM   4703  OW  SOL   580       7.250  11.600  36.820  1.00  0.00            
ATOM   4704  HW1 SOL   580       7.780  12.370  37.160  1.00  0.00            
ATOM   4705  HW2 SOL   580       6.400  11.940  36.410  1.00  0.00            
ATOM   4706  OW  SOL   581       3.210  14.610  29.240  1.00  0.00            
ATOM   4707  HW1 SOL   581       2.700  14.030  28.610  1.00  0.00            
ATOM   4708  HW2 SOL   581       3.940  15.090  28.740  1.00  0.00            
ATOM   4709  OW  SOL   582      14.580  15.010  32.220  1.00  0.00            
ATOM   4710  HW1 SOL   582      15.130  15.840  32.270  1.00  0.00            
ATOM   4711  HW2 SOL   582      13.840  15.060  32.890  1.00  0.00            
ATOM   4712  OW  SOL   583       4.700   3.810  33.230  1.00  0.00            
ATOM   4713  HW1 SOL   583       5.570   3.340  33.300  1.00  0.00            
ATOM   4714  HW2 SOL   583       3.950   3.160  33.380  1.00  0.00            
ATOM   4715  OW  SOL   584      16.090   4.390  25.990  1.00  0.00            
ATOM   4716  HW1 SOL   584      15.290   4.720  25.490  1.00  0.00            
ATOM   4717  HW2 SOL   584      16.510   5.160  26.480  1.00  0.00            
ATOM   4718  OW  SOL   585       2.460  16.990  23.530  1.00  0.00            
ATOM   4719  HW1 SOL   585       2.530  17.870  23.990  1.00  0.00            
ATOM   4720  HW2 SOL   585       3.300  16.810  23.020  1.00  0.00            
ATOM   4721  OW  SOL   586      11.410  13.410  35.600  1.00  0.00            
ATOM   4722  HW1 SOL   586      11.830  13.390  36.510  1.00  0.00            
ATOM   4723  HW2 SOL   586      10.850  12.590  35.470  1.00  0.00            
ATOM   4724  OW  SOL   587       3.110  10.300  27.990  1.00  0.00            
ATOM   4725  HW1 SOL   587       2.790   9.350  28.060  1.00  0.00            
ATOM   4726  HW2 SOL   587       2.570  10.880  28.600  1.00  0.00            
ATOM   4727  OW  SOL   588       5.880  17.980  33.000  1.00  0.00            
ATOM   4728  HW1 SOL   588       5.000  17.820  33.440  1.00  0.00            
ATOM   4729  HW2 SOL   588       6.220  18.880  33.260  1.00  0.00            
ATOM   4730  OW  SOL   589       6.080   9.840  19.980  1.00  0.00            
ATOM   4731  HW1 SOL   589       6.510  10.380  19.250  1.00  0.00            
ATOM   4732  HW2 SOL   589       6.390  10.180  20.870  1.00  0.00            
ATOM   4733  OW  SOL   590      16.150   1.290  33.530  1.00  0.00            
ATOM   4734  HW1 SOL   590      16.350   1.970  32.830  1.00  0.00            
ATOM   4735  HW2 SOL   590      15.850   1.750  34.370  1.00  0.00            
ATOM   4736  OW  SOL   591      18.480  17.570  21.930  1.00  0.00            
ATOM   4737  HW1 SOL   591      19.180  17.270  22.570  1.00  0.00            
ATOM   4738  HW2 SOL   591      18.630  18.530  21.680  1.00  0.00            
ATOM   4739  OW  SOL   592       0.660  15.520  20.500  1.00  0.00            
ATOM   4740  HW1 SOL   592       0.490  14.820  19.810  1.00  0.00            
ATOM   4741  HW2 SOL   592       0.220  16.380  20.230  1.00  0.00            
ATOM   4742  OW  SOL   593      16.960   9.230  25.030  1.00  0.00            
ATOM   4743  HW1 SOL   593      17.680   8.640  24.670  1.00  0.00            
ATOM   4744  HW2 SOL   593      16.620   9.820  24.300  1.00  0.00            
ATOM   4745  OW  SOL   594      16.520  11.070  22.920  1.00  0.00            
ATOM   4746  HW1 SOL   594      17.410  11.020  22.470  1.00  0.00            
ATOM   4747  HW2 SOL   594      16.550  11.740  23.660  1.00  0.00            
ATOM   4748  OW  SOL   595       6.120  13.880  25.960  1.00  0.00            
ATOM   4749  HW1 SOL   595       5.670  13.000  26.100  1.00  0.00            
ATOM   4750  HW2 SOL   595       6.000  14.180  25.020  1.00  0.00            
ATOM   4751  OW  SOL   596      12.880  12.350  32.840  1.00  0.00            
ATOM   4752  HW1 SOL   596      13.140  11.640  32.180  1.00  0.00            
ATOM   4753  HW2 SOL   596      13.490  12.300  33.630  1.00  0.00            
ATOM   4754  OW  SOL   597       8.650  -0.170  23.760  1.00  0.00            
ATOM   4755  HW1 SOL   597       8.990   0.770  23.710  1.00  0.00            
ATOM   4756  HW2 SOL   597       7.730  -0.160  24.130  1.00  0.00            
ATOM   4757  OW  SOL   598      15.330   9.980  20.660  1.00  0.00            
ATOM   4758  HW1 SOL   598      14.590   9.380  20.960  1.00  0.00            
ATOM   4759  HW2 SOL   598      15.780  10.380  21.460  1.00  0.00            
ATOM   4760  OW  SOL   599      11.840  18.080  34.670  1.00  0.00            
ATOM   4761  HW1 SOL   599      11.800  18.760  33.940  1.00  0.00            
ATOM   4762  HW2 SOL   599      11.850  17.160  34.280  1.00  0.00            
ATOM   4763  OW  SOL   600       2.780   2.950  36.340  1.00  0.00            
ATOM   4764  HW1 SOL   600       3.720   3.300  36.380  1.00  0.00            
ATOM   4765  HW2 SOL   600       2.170   3.580  36.820  1.00  0.00            
ATOM   4766  OW  SOL   601      14.650  14.190  28.080  1.00  0.00            
ATOM   4767  HW1 SOL   601      13.970  14.380  28.790  1.00  0.00            
ATOM   4768  HW2 SOL   601      14.560  13.230  27.790  1.00  0.00            
ATOM   4769  OW  SOL   602      16.520  17.520  24.390  1.00  0.00            
ATOM   4770  HW1 SOL   602      16.330  17.240  23.450  1.00  0.00            
ATOM   4771  HW2 SOL   602      16.290  16.770  25.010  1.00  0.00            
ATOM   4772  OW  SOL   603       6.090   7.280  21.280  1.00  0.00            
ATOM   4773  HW1 SOL   603       6.190   8.130  20.750  1.00  0.00            
ATOM   4774  HW2 SOL   603       5.420   7.430  22.000  1.00  0.00            
ATOM   4775  OW  SOL   604      12.810   3.640  27.970  1.00  0.00            
ATOM   4776  HW1 SOL   604      11.860   3.320  28.020  1.00  0.00            
ATOM   4777  HW2 SOL   604      13.380   3.090  28.570  1.00  0.00            
ATOM   4778  OW  SOL   605      15.840  16.730  21.730  1.00  0.00            
ATOM   4779  HW1 SOL   605      16.790  17.010  21.660  1.00  0.00            
ATOM   4780  HW2 SOL   605      15.480  16.540  20.820  1.00  0.00            
ATOM   4781  OW  SOL   606       7.950   6.130  33.120  1.00  0.00            
ATOM   4782  HW1 SOL   606       7.660   5.910  34.050  1.00  0.00            
ATOM   4783  HW2 SOL   606       7.580   5.460  32.490  1.00  0.00            
ATOM   4784  OW  SOL   607      13.910   4.790  35.390  1.00  0.00            
ATOM   4785  HW1 SOL   607      13.920   5.280  36.270  1.00  0.00            
ATOM   4786  HW2 SOL   607      14.500   3.990  35.440  1.00  0.00            
ATOM   4787  OW  SOL   608       9.540   8.850  34.440  1.00  0.00            
ATOM   4788  HW1 SOL   608      10.100   8.120  34.060  1.00  0.00            
ATOM   4789  HW2 SOL   608       9.010   9.280  33.710  1.00  0.00            
ATOM   4790  OW  SOL   609       9.950   4.080  30.900  1.00  0.00            
ATOM   4791  HW1 SOL   609       9.030   4.240  31.250  1.00  0.00            
ATOM   4792  HW2 SOL   609       9.890   3.690  29.980  1.00  0.00            
ATOM   4793  OW  SOL   610      10.520   6.990  22.880  1.00  0.00            
ATOM   4794  HW1 SOL   610      10.750   6.960  23.850  1.00  0.00            
ATOM   4795  HW2 SOL   610       9.650   6.520  22.730  1.00  0.00            
ATOM   4796  OW  SOL   611       8.860   3.840  20.510  1.00  0.00            
ATOM   4797  HW1 SOL   611       9.360   4.260  19.760  1.00  0.00            
ATOM   4798  HW2 SOL   611       8.780   2.860  20.350  1.00  0.00            
ATOM   4799  OW  SOL   612      16.960   5.750  36.910  1.00  0.00            
ATOM   4800  HW1 SOL   612      16.620   6.530  36.390  1.00  0.00            
ATOM   4801  HW2 SOL   612      17.290   5.050  36.280  1.00  0.00            
ATOM   4802  OW  SOL   613      13.830  11.450  23.970  1.00  0.00            
ATOM   4803  HW1 SOL   613      14.650  11.290  23.420  1.00  0.00            
ATOM   4804  HW2 SOL   613      13.230  12.100  23.500  1.00  0.00            
ATOM   4805  OW  SOL   614       5.520   2.480  27.620  1.00  0.00            
ATOM   4806  HW1 SOL   614       5.510   2.520  28.620  1.00  0.00            
ATOM   4807  HW2 SOL   614       5.460   3.400  27.250  1.00  0.00            
ATOM   4808  OW  SOL   615       9.980  14.450  23.320  1.00  0.00            
ATOM   4809  HW1 SOL   615       9.630  15.220  22.780  1.00  0.00            
ATOM   4810  HW2 SOL   615       9.750  14.580  24.280  1.00  0.00            
ATOM   4811  OW  SOL   616       3.550  18.150  27.370  1.00  0.00            
ATOM   4812  HW1 SOL   616       4.010  17.260  27.420  1.00  0.00            
ATOM   4813  HW2 SOL   616       4.220  18.880  27.480  1.00  0.00            
ATOM   4814  OW  SOL   617      18.000  10.560  27.300  1.00  0.00            
ATOM   4815  HW1 SOL   617      17.500  10.310  26.470  1.00  0.00            
ATOM   4816  HW2 SOL   617      17.360  10.610  28.070  1.00  0.00            
ATOM   4817  OW  SOL   618      12.220  15.360  33.710  1.00  0.00            
ATOM   4818  HW1 SOL   618      12.130  14.650  34.410  1.00  0.00            
ATOM   4819  HW2 SOL   618      11.590  15.160  32.960  1.00  0.00            
ATOM   4820  OW  SOL   619       3.670   9.380  21.400  1.00  0.00            
ATOM   4821  HW1 SOL   619       4.470   9.570  20.820  1.00  0.00            
ATOM   4822  HW2 SOL   619       2.840   9.390  20.840  1.00  0.00            
ATOM   4823  OW  SOL   620      14.840   7.500  25.880  1.00  0.00            
ATOM   4824  HW1 SOL   620      14.770   6.980  26.740  1.00  0.00            
ATOM   4825  HW2 SOL   620      15.690   8.030  25.880  1.00  0.00            
ATOM   4826  OW  SOL   621       4.640  12.580  36.250  1.00  0.00            
ATOM   4827  HW1 SOL   621       4.400  12.710  35.290  1.00  0.00            
ATOM   4828  HW2 SOL   621       4.040  11.890  36.650  1.00  0.00            
ATOM   4829  OW  SOL   622      11.130  17.750  20.870  1.00  0.00            
ATOM   4830  HW1 SOL   622      10.440  17.280  21.420  1.00  0.00            
ATOM   4831  HW2 SOL   622      11.480  17.120  20.170  1.00  0.00            
ATOM   4832  OW  SOL   623      16.270  13.730  19.510  1.00  0.00            
ATOM   4833  HW1 SOL   623      15.850  14.640  19.430  1.00  0.00            
ATOM   4834  HW2 SOL   623      15.580  13.030  19.320  1.00  0.00            
ATOM   4835  OW  SOL   624       4.920  16.980  22.200  1.00  0.00            
ATOM   4836  HW1 SOL   624       5.190  17.850  22.610  1.00  0.00            
ATOM   4837  HW2 SOL   624       5.220  16.960  21.240  1.00  0.00            
ATOM   4838  OW  SOL   625      14.170   1.230  22.950  1.00  0.00            
ATOM   4839  HW1 SOL   625      14.050   0.770  22.070  1.00  0.00            
ATOM   4840  HW2 SOL   625      15.150   1.390  23.110  1.00  0.00            
ATOM   4841  OW  SOL   626       9.380  17.010  27.580  1.00  0.00            
ATOM   4842  HW1 SOL   626      10.210  16.530  27.860  1.00  0.00            
ATOM   4843  HW2 SOL   626       8.940  16.510  26.840  1.00  0.00            
ATOM   4844  OW  SOL   627       4.150   6.870  23.250  1.00  0.00            
ATOM   4845  HW1 SOL   627       4.160   5.900  23.490  1.00  0.00            
ATOM   4846  HW2 SOL   627       3.200   7.150  23.070  1.00  0.00            
ATOM   4847  OW  SOL   628      15.160   2.370  35.880  1.00  0.00            
ATOM   4848  HW1 SOL   628      15.360   2.480  36.850  1.00  0.00            
ATOM   4849  HW2 SOL   628      14.420   1.710  35.750  1.00  0.00            
ATOM   4850  OW  SOL   629       6.200   0.730  19.910  1.00  0.00            
ATOM   4851  HW1 SOL   629       7.180   0.920  19.820  1.00  0.00            
ATOM   4852  HW2 SOL   629       5.780   0.740  19.000  1.00  0.00            
ATOM   4853  OW  SOL   630       7.760   2.890  36.100  1.00  0.00            
ATOM   4854  HW1 SOL   630       8.380   2.140  36.330  1.00  0.00            
ATOM   4855  HW2 SOL   630       6.920   2.800  36.620  1.00  0.00            
ATOM   4856  OW  SOL   631       8.840  15.230  30.530  1.00  0.00            
ATOM   4857  HW1 SOL   631       8.610  14.860  29.630  1.00  0.00            
ATOM   4858  HW2 SOL   631       9.520  14.640  30.970  1.00  0.00            
ATOM   4859  OW  SOL   632      13.430   5.890  32.920  1.00  0.00            
ATOM   4860  HW1 SOL   632      13.700   5.570  33.820  1.00  0.00            
ATOM   4861  HW2 SOL   632      13.750   6.820  32.780  1.00  0.00            
ATOM   4862  OW  SOL   633       8.210  13.950  28.020  1.00  0.00            
ATOM   4863  HW1 SOL   633       9.110  13.810  27.610  1.00  0.00            
ATOM   4864  HW2 SOL   633       7.520  13.990  27.310  1.00  0.00            
ATOM   4865  OW  SOL   634       9.280   5.110  27.590  1.00  0.00            
ATOM   4866  HW1 SOL   634       8.990   5.050  26.630  1.00  0.00            
ATOM   4867  HW2 SOL   634       9.600   4.220  27.900  1.00  0.00            
ATOM   4868  OW  SOL   635       5.130   0.510  23.130  1.00  0.00            
ATOM   4869  HW1 SOL   635       4.520   0.510  23.920  1.00  0.00            
ATOM   4870  HW2 SOL   635       4.870   1.250  22.510  1.00  0.00            
ATOM   4871  OW  SOL   636      14.230  11.960  19.050  1.00  0.00            
ATOM   4872  HW1 SOL   636      14.540  11.180  19.580  1.00  0.00            
ATOM   4873  HW2 SOL   636      13.330  12.260  19.380  1.00  0.00            
ATOM   4874  OW  SOL   637       2.780   0.440  20.560  1.00  0.00            
ATOM   4875  HW1 SOL   637       3.450   1.170  20.390  1.00  0.00            
ATOM   4876  HW2 SOL   637       3.220  -0.290  21.090  1.00  0.00            
ATOM   4877  OW  SOL   638       9.750   2.440  23.670  1.00  0.00            
ATOM   4878  HW1 SOL   638       9.100   2.590  22.930  1.00  0.00            
ATOM   4879  HW2 SOL   638      10.660   2.760  23.400  1.00  0.00            
ATOM   4880  OW  SOL   639      10.800   6.820  33.180  1.00  0.00            
ATOM   4881  HW1 SOL   639      10.040   6.170  33.170  1.00  0.00            
ATOM   4882  HW2 SOL   639      11.660   6.310  33.090  1.00  0.00            
ATOM   4883  OW  SOL   640      12.190  15.730  26.590  1.00  0.00            
ATOM   4884  HW1 SOL   640      12.310  16.420  25.870  1.00  0.00            
ATOM   4885  HW2 SOL   640      12.930  15.810  27.250  1.00  0.00            
ATOM   4886  OW  SOL   641       4.680  11.480  26.030  1.00  0.00            
ATOM   4887  HW1 SOL   641       4.140  11.090  26.770  1.00  0.00            
ATOM   4888  HW2 SOL   641       4.240  11.300  25.150  1.00  0.00            
ATOM   4889  OW  SOL   642      12.610  17.930  24.730  1.00  0.00            
ATOM   4890  HW1 SOL   642      13.120  18.550  24.140  1.00  0.00            
ATOM   4891  HW2 SOL   642      11.850  18.430  25.150  1.00  0.00            
ATOM   4892  OW  SOL   643      10.300   5.450  18.810  1.00  0.00            
ATOM   4893  HW1 SOL   643       9.820   6.300  18.620  1.00  0.00            
ATOM   4894  HW2 SOL   643      10.940   5.580  19.570  1.00  0.00            
ATOM   4895  OW  SOL   644       5.540   2.340  30.410  1.00  0.00            
ATOM   4896  HW1 SOL   644       6.000   1.460  30.550  1.00  0.00            
ATOM   4897  HW2 SOL   644       4.660   2.330  30.880  1.00  0.00            
ATOM   4898  OW  SOL   645       8.650   4.640  24.990  1.00  0.00            
ATOM   4899  HW1 SOL   645       8.250   5.150  24.220  1.00  0.00            
ATOM   4900  HW2 SOL   645       9.040   3.790  24.650  1.00  0.00            
ATOM   4901  OW  SOL   646       9.540   0.560  26.500  1.00  0.00            
ATOM   4902  HW1 SOL   646       9.700   0.360  25.540  1.00  0.00            
ATOM   4903  HW2 SOL   646       9.750  -0.240  27.060  1.00  0.00            
ATOM   4904  OW  SOL   647      14.440  11.590  27.180  1.00  0.00            
ATOM   4905  HW1 SOL   647      13.690  10.920  27.240  1.00  0.00            
ATOM   4906  HW2 SOL   647      14.710  11.700  26.220  1.00  0.00            
ATOM   4907  OW  SOL   648      14.500   6.100  28.380  1.00  0.00            
ATOM   4908  HW1 SOL   648      13.950   5.260  28.310  1.00  0.00            
ATOM   4909  HW2 SOL   648      15.190   5.990  29.100  1.00  0.00            
ATOM   4910  OW  SOL   649      18.410   8.080  22.480  1.00  0.00            
ATOM   4911  HW1 SOL   649      19.010   7.590  23.110  1.00  0.00            
ATOM   4912  HW2 SOL   649      18.110   7.470  21.750  1.00  0.00            
ATOM   4913  OW  SOL   650       5.210  14.120  20.120  1.00  0.00            
ATOM   4914  HW1 SOL   650       4.510  13.630  20.640  1.00  0.00            
ATOM   4915  HW2 SOL   650       4.910  14.220  19.170  1.00  0.00            
ATOM   4916  OW  SOL   651      16.760  12.680  25.060  1.00  0.00            
ATOM   4917  HW1 SOL   651      17.750  12.660  25.170  1.00  0.00            
ATOM   4918  HW2 SOL   651      16.420  13.600  25.260  1.00  0.00            
ATOM   4919  OW  SOL   652      13.940   5.760  19.320  1.00  0.00            
ATOM   4920  HW1 SOL   652      13.320   5.540  20.070  1.00  0.00            
ATOM   4921  HW2 SOL   652      14.880   5.570  19.610  1.00  0.00            
ATOM   4922  OW  SOL   653       4.710   2.610  21.440  1.00  0.00            
ATOM   4923  HW1 SOL   653       5.480   2.130  21.000  1.00  0.00            
ATOM   4924  HW2 SOL   653       4.680   3.550  21.110  1.00  0.00            
ATOM   4925  OW  SOL   654      17.520  12.430  34.210  1.00  0.00            
ATOM   4926  HW1 SOL   654      18.420  12.000  34.090  1.00  0.00            
ATOM   4927  HW2 SOL   654      17.640  13.360  34.550  1.00  0.00            
ATOM   4928  OW  SOL   655      10.530  13.560  32.040  1.00  0.00            
ATOM   4929  HW1 SOL   655       9.700  13.230  32.490  1.00  0.00            
ATOM   4930  HW2 SOL   655      11.330  13.090  32.420  1.00  0.00            
ATOM   4931  OW  SOL   656      16.060  16.490  35.170  1.00  0.00            
ATOM   4932  HW1 SOL   656      15.980  16.740  34.200  1.00  0.00            
ATOM   4933  HW2 SOL   656      16.870  15.920  35.310  1.00  0.00            
ATOM   4934  OW  SOL   657      11.390  12.240  29.660  1.00  0.00            
ATOM   4935  HW1 SOL   657      10.710  12.500  30.350  1.00  0.00            
ATOM   4936  HW2 SOL   657      11.060  12.500  28.760  1.00  0.00            
ATOM   4937  OW  SOL   658      16.250  10.970  29.390  1.00  0.00            
ATOM   4938  HW1 SOL   658      16.190  11.610  30.150  1.00  0.00            
ATOM   4939  HW2 SOL   658      15.480  11.110  28.770  1.00  0.00            
ATOM   4940  OW  SOL   659       9.170   1.190  32.650  1.00  0.00            
ATOM   4941  HW1 SOL   659       9.300   0.860  31.710  1.00  0.00            
ATOM   4942  HW2 SOL   659      10.050   1.500  33.010  1.00  0.00            
ATOM   4943  OW  SOL   660       9.830  11.160  35.800  1.00  0.00            
ATOM   4944  HW1 SOL   660       8.880  11.350  36.070  1.00  0.00            
ATOM   4945  HW2 SOL   660       9.850  10.330  35.240  1.00  0.00            
ATOM   4946  OW  SOL   661       7.170  10.590  22.400  1.00  0.00            
ATOM   4947  HW1 SOL   661       6.960  10.400  23.360  1.00  0.00            
ATOM   4948  HW2 SOL   661       7.950  10.050  22.100  1.00  0.00            
ATOM   4949  OW  SOL   662       4.180   8.230  31.080  1.00  0.00            
ATOM   4950  HW1 SOL   662       4.900   8.410  31.760  1.00  0.00            
ATOM   4951  HW2 SOL   662       3.860   7.290  31.170  1.00  0.00            
ATOM   4952  OW  SOL   663      12.640   3.750  31.390  1.00  0.00            
ATOM   4953  HW1 SOL   663      13.020   4.550  31.860  1.00  0.00            
ATOM   4954  HW2 SOL   663      11.690   3.930  31.140  1.00  0.00            
ATOM   4955  OW  SOL   664       3.430  10.960  23.640  1.00  0.00            
ATOM   4956  HW1 SOL   664       3.220  11.810  23.150  1.00  0.00            
ATOM   4957  HW2 SOL   664       3.590  10.230  22.970  1.00  0.00            
ATOM   4958  OW  SOL   665       5.490   5.320  27.260  1.00  0.00            
ATOM   4959  HW1 SOL   665       5.570   5.950  26.490  1.00  0.00            
ATOM   4960  HW2 SOL   665       6.120   5.590  27.980  1.00  0.00            
ATOM   4961  OW  SOL   666      12.460  13.530  22.560  1.00  0.00            
ATOM   4962  HW1 SOL   666      13.080  14.260  22.860  1.00  0.00            
ATOM   4963  HW2 SOL   666      11.530  13.740  22.870  1.00  0.00            
ATOM   4964  OW  SOL   667      12.870  14.620  30.080  1.00  0.00            
ATOM   4965  HW1 SOL   667      13.440  14.640  30.900  1.00  0.00            
ATOM   4966  HW2 SOL   667      12.320  13.780  30.080  1.00  0.00            
ATOM   4967  OW  SOL   668      15.750   6.240  23.460  1.00  0.00            
ATOM   4968  HW1 SOL   668      15.250   6.710  24.190  1.00  0.00            
ATOM   4969  HW2 SOL   668      16.170   6.920  22.860  1.00  0.00            
ATOM   4970  OW  SOL   669       3.680  15.000  31.910  1.00  0.00            
ATOM   4971  HW1 SOL   669       3.340  14.910  30.970  1.00  0.00            
ATOM   4972  HW2 SOL   669       4.620  15.340  31.890  1.00  0.00            
ATOM   4973  OW  SOL   670       4.430   7.480  34.770  1.00  0.00            
ATOM   4974  HW1 SOL   670       5.050   7.890  34.100  1.00  0.00            
ATOM   4975  HW2 SOL   670       4.250   6.530  34.510  1.00  0.00            
ATOM   4976  OW  SOL   671      16.090   7.870  35.450  1.00  0.00            
ATOM   4977  HW1 SOL   671      15.170   8.280  35.420  1.00  0.00            
ATOM   4978  HW2 SOL   671      16.660   8.260  34.730  1.00  0.00            
ATOM   4979  OW  SOL   672      10.300   1.230  36.120  1.00  0.00            
ATOM   4980  HW1 SOL   672      10.670   2.140  35.950  1.00  0.00            
ATOM   4981  HW2 SOL   672      10.560   0.610  35.370  1.00  0.00            
ATOM   4982  OW  SOL   673       4.980   0.820  36.160  1.00  0.00            
ATOM   4983  HW1 SOL   673       4.830  -0.050  35.680  1.00  0.00            
ATOM   4984  HW2 SOL   673       4.200   1.420  36.000  1.00  0.00            
ATOM   4985  OW  SOL   674       6.090   8.700  29.110  1.00  0.00            
ATOM   4986  HW1 SOL   674       6.120   9.640  28.770  1.00  0.00            
ATOM   4987  HW2 SOL   674       5.290   8.590  29.700  1.00  0.00            
ATOM   4988  OW  SOL   675      13.450   8.600  28.830  1.00  0.00            
ATOM   4989  HW1 SOL   675      12.540   8.530  28.430  1.00  0.00            
ATOM   4990  HW2 SOL   675      13.920   7.720  28.740  1.00  0.00            
ATOM   4991  OW  SOL   676      11.980   5.310  21.220  1.00  0.00            
ATOM   4992  HW1 SOL   676      12.140   4.500  21.790  1.00  0.00            
ATOM   4993  HW2 SOL   676      11.520   6.000  21.770  1.00  0.00            
ATOM   4994  OW  SOL   677       7.250   6.260  29.180  1.00  0.00            
ATOM   4995  HW1 SOL   677       8.000   6.100  28.540  1.00  0.00            
ATOM   4996  HW2 SOL   677       6.920   7.200  29.070  1.00  0.00            
ATOM   4997  OW  SOL   678      17.360   9.610  37.200  1.00  0.00            
ATOM   4998  HW1 SOL   678      16.940   8.920  36.610  1.00  0.00            
ATOM   4999  HW2 SOL   678      16.760   9.800  37.970  1.00  0.00            
ATOM   5000  OW  SOL   679       3.260   0.850  25.020  1.00  0.00            
ATOM   5001  HW1 SOL   679       2.960   1.750  25.350  1.00  0.00            
ATOM   5002  HW2 SOL   679       2.600   0.160  25.300  1.00  0.00            
ATOM   5003  OW  SOL   680      16.210   3.860  22.200  1.00  0.00            
ATOM   5004  HW1 SOL   680      16.580   3.150  22.800  1.00  0.00            
ATOM   5005  HW2 SOL   680      15.940   4.650  22.750  1.00  0.00            
ATOM   5006  OW  SOL   681      10.280   7.570  28.190  1.00  0.00            
ATOM   5007  HW1 SOL   681      10.210   7.780  29.170  1.00  0.00            
ATOM   5008  HW2 SOL   681       9.990   6.630  28.040  1.00  0.00            
ATOM   5009  OW  SOL   682       9.870  15.680  35.790  1.00  0.00            
ATOM   5010  HW1 SOL   682       9.610  16.110  34.930  1.00  0.00            
ATOM   5011  HW2 SOL   682      10.310  14.800  35.600  1.00  0.00            
ATOM   5012  OW  SOL   683      18.480  15.070  34.700  1.00  0.00            
ATOM   5013  HW1 SOL   683      18.680  15.330  33.750  1.00  0.00            
ATOM   5014  HW2 SOL   683      19.320  15.150  35.240  1.00  0.00            
ATOM   5015  OW  SOL   684       3.910   9.020  36.920  1.00  0.00            
ATOM   5016  HW1 SOL   684       4.800   9.190  37.340  1.00  0.00            
ATOM   5017  HW2 SOL   684       4.030   8.450  36.100  1.00  0.00            
ATOM   5018  OW  SOL   685      15.390   2.480  19.950  1.00  0.00            
ATOM   5019  HW1 SOL   685      14.640   1.880  20.220  1.00  0.00            
ATOM   5020  HW2 SOL   685      15.690   3.020  20.730  1.00  0.00            
ATOM   5021  OW  SOL   686      12.900   8.260  18.880  1.00  0.00            
ATOM   5022  HW1 SOL   686      13.300   7.350  18.960  1.00  0.00            
ATOM   5023  HW2 SOL   686      13.190   8.690  18.030  1.00  0.00            
ATOM   5024  OW  SOL   687      10.720  13.390  27.170  1.00  0.00            
ATOM   5025  HW1 SOL   687      10.750  12.610  26.540  1.00  0.00            
ATOM   5026  HW2 SOL   687      11.300  14.130  26.810  1.00  0.00            
ATOM   5027  OW  SOL   688       3.400   4.760  28.980  1.00  0.00            
ATOM   5028  HW1 SOL   688       2.700   4.270  28.460  1.00  0.00            
ATOM   5029  HW2 SOL   688       4.140   5.050  28.370  1.00  0.00            
ATOM   5030  OW  SOL   689       5.180   4.140  36.780  1.00  0.00            
ATOM   5031  HW1 SOL   689       4.950   4.580  37.650  1.00  0.00            
ATOM   5032  HW2 SOL   689       5.790   4.730  36.250  1.00  0.00            
ATOM   5033  OW  SOL   690      11.380   3.740  35.580  1.00  0.00            
ATOM   5034  HW1 SOL   690      10.850   4.350  36.180  1.00  0.00            
ATOM   5035  HW2 SOL   690      12.290   4.130  35.450  1.00  0.00            
ATOM   5036  OW  SOL   691      11.640   2.120  33.400  1.00  0.00            
ATOM   5037  HW1 SOL   691      11.500   2.760  34.150  1.00  0.00            
ATOM   5038  HW2 SOL   691      12.040   2.610  32.620  1.00  0.00            
ATOM   5039  OW  SOL   692       5.050  15.810  27.660  1.00  0.00            
ATOM   5040  HW1 SOL   692       5.740  16.480  27.910  1.00  0.00            
ATOM   5041  HW2 SOL   692       5.460  15.130  27.040  1.00  0.00            
ATOM   5042  OW  SOL   693       9.760   7.940  30.850  1.00  0.00            
ATOM   5043  HW1 SOL   693      10.320   7.690  31.630  1.00  0.00            
ATOM   5044  HW2 SOL   693       8.840   7.540  30.960  1.00  0.00            
ATOM   5045  OW  SOL   694      13.790   9.360  35.150  1.00  0.00            
ATOM   5046  HW1 SOL   694      14.010  10.330  35.160  1.00  0.00            
ATOM   5047  HW2 SOL   694      13.740   9.030  34.210  1.00  0.00            
ATOM   5048  OW  SOL   695       8.150   5.720  22.350  1.00  0.00            
ATOM   5049  HW1 SOL   695       8.340   4.990  21.700  1.00  0.00            
ATOM   5050  HW2 SOL   695       7.430   6.310  21.990  1.00  0.00            
ATOM   5051  OW  SOL   696      16.400   6.030  30.460  1.00  0.00            
ATOM   5052  HW1 SOL   696      16.230   5.400  31.220  1.00  0.00            
ATOM   5053  HW2 SOL   696      17.290   5.830  30.060  1.00  0.00            
ATOM   5054  OW  SOL   697       7.140   4.460  31.170  1.00  0.00            
ATOM   5055  HW1 SOL   697       6.530   3.700  30.950  1.00  0.00            
ATOM   5056  HW2 SOL   697       7.090   5.150  30.450  1.00  0.00            
ATOM   5057  OW  SOL   698       9.150  16.810  33.320  1.00  0.00            
ATOM   5058  HW1 SOL   698       8.990  16.300  32.480  1.00  0.00            
ATOM   5059  HW2 SOL   698       9.130  17.790  33.120  1.00  0.00            
ATOM   5060  OW  SOL   699       4.450   5.220  20.580  1.00  0.00            
ATOM   5061  HW1 SOL   699       5.170   5.900  20.700  1.00  0.00
[truncated: 4,048,367 more chars]
